# Supplementary material for: Genomic Evolution of Breast Cancer Metastasis and Relapse
Source: Cancer Cell. 2017 Aug 14;32(2):169–184.e7. doi: 10.1016/j.ccell.2017.07.005 (PMC5559645; doi:10.1016/j.ccell.2017.07.005)
Supplement: Table S1. Clinical Data, Related to Figure 1 [file mmc2.xlsx]

## Sheet: Metadata
Table S1, related to Figure 1. Clinical data.
Sheet 1	Treatment exposures (summary)
	Previous treatment exposures of relapsed/ metastatic samples within the recurrent breast cancer cohort
	Abbreviations: CMF (Cyclophosphamide, Methotrexate and 5-Fluorouracil); FUMi(5-Fluorouracil, Mitomycin-C chemotherapy)
Sheet 2	Relapse samples (summary)
	Origin of relapsed and distant metastatic tumor samples within the recurrent breast cancer cohort
Sheet 3	Comparison of clinical cohorts
	Comparison of the clinical features of the 163 patients in the current study (relapse cohort) with 705 primary cancers in The Genme Atlas (TCGA) study [Ciriello et al., 2015]
Sheet 4	Relapse cohort clinical data
	Clinical data is reported by individual sample.
Sheet 5	Primary cohort clinical data
	Original TCGA clinical data was downloaded from https://tcga-data.nci.nih.gov/docs/publications/brca_2012 August 2016 and adapted to permit comparisons. Grade could not be determined from available data for the primary cohort. Where lymph node status was recorded as not assessed (Nx) this was assumed to reflect clinically node negative (cN0) disease and AJCC stage was determined as such. Histopat…

## Sheet: Treatment exposures 
Table S1: Clinical data
	Previous treatment exposures of relapsed/ metastatic samples within the recurrent breast cancer cohort

## Sheet: Relapse samples summary
Table S1: Clinical data
	Origin of relapsed and distant metastatic tumor samples within the recurrent breast cancer cohort

## Sheet: Comparison of clinical cohorts
Table S1: Clinical data
	Clinical characteristics of patients and tumors at the point of primary tumor diagnosis in the recurrent (n=163) and primary tumor cohort (n=705). The latter data was downloaded from https://tcga-data.nci.nih.gov/docs/publications/brca_2012 August 2016 and adapted to permit comparisons. Grade could not be determined from available data for the primary cohort. Where lymph node status was recorded …

## Sheet: Relapse_cohort_clinical_data
Table S1: Clinical data
sample	prefix	suffix	normal_used	matched_normal	INCLUDE_REL_MET	INCLUDE_GENOME_STUDY	INCLUDE_PRIMARY_SYNC_LN_ANA	Sampling	Fixative_storage	Sequencing_APPROACH	Proc as Tum	SAMPLE_CATEGORY	SAMPLE_CODE	Location_details	Gender	Age_at_diagnosis	Children	T_stage	T_size_diagnosis	N_details	N_stage	Num_nodes	Node_pos_at_diagnosis	M_at_diagnosis	STAGE	Grade_Primary	ER_primary	PR_primary	HER2_primary_IHC	ER_status_biopsy	PR_status_biopsy	HER2_status_clinical_bx	Adjuvant_treatment	Treatment_of_met_pre_biopsy	INCLUDE_LAST_TREATMENT_ANALYSIS	Last_systemic_therapy_pre_biopsy	New_gene_after_bx	Therapy_immediately_post_biopsy	INCLUDE_RESPONSE_COHORT	Therapy_immediately_post_biopsy_coded	RESPONSE_CODE	Response_Therapy_immediately_post_biopsy	Later_treatment	Response_later_treatment	days_to_relapse	days_to_biopsy	days_to_biopsy_coded	days_to_death	days_to_last_live_follow
PD20417d	PD20417	d	PD20417b	YES	YES	NO	NO	Biopsy	FFPE	TARGETED	Y	BREAST_POST_CHEMO	BREAST_POST_CHEMO	R breast	F	72	2	T3	NA	N+(14/14)	N3	14	YES	0	IIIC	2	Negative	Neg	NA	Neg	Neg	NA	FUMI (3 cycles NAC)	FUMI	1	FUMI	NONE	Taxane, RT	NA	TAXANE	NOT_TOLERATED	not_tolerated, strong radiation reaction	Adriamycin_Xeloda	Progressive_Disease, Progressive_Disease, Partial_Response	115	NA	0	745	NA
PD20555c	PD20555	c	PD20555b	YES	YES	NO	NO	Biopsy	FrFr_LN2	TARGETED	Y	DISTANT_LYMPH_NODE_METASTASIS	DISTANT_METASTASIS	lymph_node (R side)	F	72	2	T2	NA	N0(0/12)	N0	0	NO	0	IIA	NA	Positive	Pos	NA	NA	NA	NA	NA	AI(18 months)_OtherEndo	1	ENDOCRINE	ESR1	FUMI	NA	FUMI	NA	NA	NA	NA	2334	5100	5100	5351	NA
PD8717f	PD8717	f	PD8717b	YES	YES	NO	NO	Biopsy	FrFr_LN2	TARGETED	Y	DISTANT_LYMPH_NODE_METASTASIS	DISTANT_METASTASIS	Lymph node left groin	F	41	2	T2	NA	N+ (3/12)	N1	3	YES	0	IIB	2	Positive	Pos	NA	Neg	Neg	NA	Tam_CMF	Epirubicin	1	ANTHRACYCLINE	NONE	Ifosfamid_Carboplatin	1	PLATINUM	PROGRESSION	Progressive_Disease	Ifosfamid_Carboplatin_Hyperthermi	Partial_Response	108	968	968	1152	NA
PD11458a	PD11458	a	PD11458b	YES	YES	YES	NO	block_sample	FrFr	WGS	Y	DISTANT_LYMPH_NODE_METASTASIS	DISTANT_METASTASIS	contralateral lymph_node (relapse)	F	49	NA	T4	90	N2	N2	NA	YES	0	IIIB	3	Positive	Pos	Neg	Pos	Pos	NA	3xFAC+1xTaxotere,letrozole, RT(all NEO)	3xFAC+1xTaxotere, femara, RT(all NEO)	1	ENDOCRINE	TSC2	hormone therapy	1	ENDOCRINE	STABLE	No response femara and FAC	NA	NA	0	259	259	612	NA
PD11460a	PD11460	a	PD11460b	YES	YES	YES	YES_LOCAL_LN	block_sample	FrFr	WGS	Y	SKIN_DISTANT_METASTASIS	DISTANT_METASTASIS	Tumour_metastasis_to_distant_location	F	75	NA	T2	50	N2	N2	NA	YES	0	IIIA	3	Positive	Pos	NA	Pos	Neg	NA	NA	hormones_1st line	1	ENDOCRINE	FGFR1	horomones_2nd_line	1	ENDOCRINE	PROGRESSION	progression	na	na	1024	1575	1575	1654	NA
PD13596c	PD13596	c1	PD13596b	YES	YES	YES	NO	Biopsy	FrFr	WGS	Y	LIVER_METASTASIS	DISTANT_METASTASIS	liver biopsy 1	F	43	2	T2	NA	N1	NA	NA	NA	0	IIB	2	Positive	Pos	Neg	Pos	Neg	Neg	FEC x6, Tamoxifen(3 years)	AI( Letrozole 4 years 2007-2011, SD until 2011)	1	ENDOCRINE	ESR1	Fulvestrant (3 years)	1	ENDOCRINE	PROGRESSION	PD in liver, bone stable	Capecitabine	PR	3524	5024	5024	NA	6342
PD20414a	PD20414	a	PD20414b	YES	YES	NO	NO	Biopsy	FrFr_LN2	TARGETED	Y	LIVER_METASTASIS	DISTANT_METASTASIS	liver	F	61	3	T1	NA	N0(0/8)	N0	0	NO	0	IA	2	Positive	Neg	NA	Pos	Neg	NA	X-ray	Adriamycin	1	ANTHRACYCLINE	NA	Epirubicin	1	ANTHRACYCLINE	STABLE	Stable_Disease_3-NEmnths	Taxotere	Stable_Disease_Stable_Disease>6mnths-6mnths	308	593	593	1223	NA
PD20437a	PD20437	a	PD20437b	YES	YES	NO	NO	Biopsy	FrFr_LN2	TARGETED	Y	SKIN_DISTANT_METASTASIS	DISTANT_METASTASIS	skin metastasis by v.fossa supraclav.	F	41	3	T3	NA	N+ (5/13)	N2	5	YES	0	IIIA	NA	Positive	Pos	NA	Pos	Neg	NA	X-ray_Tam (2 yr) _CMF	OtherEndo	1	ENDOCRINE	NA	Epirubicin	1	ANTHRACYCLINE	STABLE	Stable_Disease_3-NEmnths	Taxotere	Progressive_Disease	1120	1626	1626	2398	NA
PD20440a	PD20440	a	PD20440b	YES	YES	NO	NO	Biopsy	FrFr_LN2	TARGETED	Y	LIVER_METASTASIS	DISTANT_METASTASIS	liver	F	50	NA	T1	NA	N+(2/13)	N1	2	YES	0	IIA	3	Positive	Neg	NA	Neg	Neg	NA	X-ray_Tam_CMF	X-ray_AI	1	ENDOCRINE	NA	Epirubicin	1	ANTHRACYCLINE	PROGRESSION	Progressive_Disease	Taxotere_Tam_Xeloda	Partial_Response_Progressive_Disease_Progressive_Disease	691	1002	1002	1492	NA
PD20444a	PD20444	a	PD20416b	NO	YES	NO	NO	Biopsy	FrFr_LN2	TARGETED	Y	LIVER_METASTASIS	DISTANT_METASTASIS	liver	F	40	0	T2	NA	N+(2/10)	N1	2	YES	0	IIB	NA	Negative	Neg	NA	Pos	Neg	NA	NA	Tam_AI_OtherEndo	1	ENDOCRINE	NA	Epirubicin	1	ANTHRACYCLINE	RESPONSE	Partial_Response	NA	NA	593	5258	5258	5900	NA
PD20450a	PD20450	a	PD20416b	NO	YES	NO	NO	Biopsy	FrFr_LN2	TARGETED	Y	DISTANT_LYMPH_NODE_METASTASIS	DISTANT_METASTASIS	dxt.superacla	F	41	3	T2	NA	N0	N0	0	NO	0	IIA	2	Negative	Pos	NA	Pos	Neg	NA	X-ray	Tam_AI_OtherEndo	1	ENDOCRINE	NA	Epirubicin	1	ANTHRACYCLINE	STABLE	Stable_Disease>NEmnths	NA	NA	1500	1961	1961	2468	NA
PD20456c	PD20456	c	PD20416b	NO	YES	NO	NO	Biopsy	FrFr_LN2	TARGETED	Y	LIVER_METASTASIS	DISTANT_METASTASIS	liver	F	50	NA	T3	NA	N+ (4/5)	N2	4	YES	0	IIIA	2	Positive	Pos	NA	NA	NA	NA	X-ray_Tam_CMF	Epirubicin	1	ANTHRACYCLINE	NA	Epirubicin	1	ANTHRACYCLINE	RESPONSE	Partial_Response	Taxotere	Stable_Disease>6mnths	470	2207	2207	3119	NA
PD20459a	PD20459	a	PD20416b	NO	YES	NO	NO	Biopsy	FrFr_LN2	TARGETED	Y	LIVER_METASTASIS	DISTANT_METASTASIS	liver	F	44	1	T1	NA	N0	N0	0	NO	0	IA	3	Positive	Pos	NA	Pos	Pos	NA	X-ray (L Breast)	CMF, tamoxifen, ?AI	1	ENDOCRINE	NA	Epirubicin	1	ANTHRACYCLINE	PROGRESSION	Progressive_Disease	NA	NA	169	1117	1117	1281	NA
PD20463c	PD20463	c	PD20463b	YES	YES	NO	NO	Biopsy	FrFr_LN2	TARGETED	Y	DISTANT_LYMPH_NODE_METASTASIS	DISTANT_METASTASIS	lymph_node right axilla	F	47	3	T1	NA	N0	N0	0	NO	0	IA	NA	Positive	Pos	NA	Neg	Neg	NA	RT	Tamoxifen (5 months), 6months epirubicin (CR), Taxotere 6 months (SD)	1	TAXANE	ARID1A;AKT1;SETD2;TBX3;TP53;NF1		1	TAXANE	STABLE	Stable_Disease_10 mnd.	AI	not assessed, but died	2819	4213	4213	4893	NA
PD20465a	PD20465	a	PD20416b	NO	YES	NO	NO	Biopsy	FrFr_LN2	TARGETED	Y	SKIN_DISTANT_METASTASIS	DISTANT_METASTASIS	scalp	F	34	3	T1	NA	N0	N0	0	NO	0	IA	NA	Positive	Pos	NA	NA	NA	NA	NA	Tam_Epirubicin	1	ANTHRACYCLINE	NA	Taxotere	1	TAXANE	STABLE	Stable_Disease_10 mnths	NA	NA	2079	2539	2539	3335	NA
PD20469a	PD20469	a	PD20469b	YES	YES	NO	NO	Biopsy	FrFr_LN2	TARGETED	Y	LIVER_METASTASIS	DISTANT_METASTASIS	liver	F	68	2	T1	NA	N1(2/10)	N1	2	YES	0	IIA	3	Positive	Pos	NA	NA	NA	NA	Tam	Tam	1	ENDOCRINE	NA	Epirubicin	1	ANTHRACYCLINE	STABLE	Stable_Disease_9mnd.	Taxotere_AI_Taxotere Weekly_AI	Stable disease 3 mnd_Progressive_Disease_Progressive_Disease_Progressive_Disease	612	655	655	1447	NA
PD20477a	PD20477	a	PD20416b	NO	YES	NO	NO	Biopsy	FrFr_LN2	TARGETED	Y	SKIN_DISTANT_METASTASIS	DISTANT_METASTASIS	Skin_scalp	F	47	0	NA	NA	N+(1/5)	N1	1	YES	0	NA	NA	NA	NA	NA	NA	NA	NA	X-ray	OtherEndo	1	ENDOCRINE	NA	Epirubicin	1	ANTHRACYCLINE	PROGRESSION	Progressive_Disease	Taxotere_AI_Tam_Taxotere_AI_Xeloda	Stable_Disease_Stable_Disease>6mnths-6mnths_Stable_Disease>6mnths_Stable_Disease_Stable_Disease>6mnths-6mnths_Stable_Disease>6mnths_Progressive_Disease_Progressive_Disease	2268	5047	5047	6466	NA
PD20477c	PD20477	c	PD20416b	NO	YES	NO	NO	Biopsy	FrFr_LN2	TARGETED	Y	SKIN_DISTANT_METASTASIS	DISTANT_METASTASIS	Skin_scalp	F	47	0	NA	NA	N+(1/5)	N1	1	YES	0	NA	NA	NA	NA	NA	NA	NA	NA	X-ray	OtherEndo	1	ENDOCRINE	NA	Epirubicin	NO_DUP	ANTHRACYCLINE	PROGRESSION	Progressive_Disease	Taxotere_AI_Tam_Taxotere_AI_Xeloda	Stable_Disease_Stable_Disease>6mnths-6mnths_Stable_Disease>6mnths_Stable_Disease_Stable_Disease>6mnths-6mnths_Stable_Disease>6mnths_Progressive_Disease_Progressive_Disease	2268	5047	5047	6466	NA
PD20479a	PD20479	a	PD20416b	NO	YES	NO	NO	Biopsy	FrFr_LN2	TARGETED	Y	LIVER_METASTASIS	DISTANT_METASTASIS	liver	F	49	3	T2	NA	N2(4/7)	N2	NA	YES	0	IIIA	3	Positive	Pos	NA	Pos	Pos	NA	X-ray(CW, Ax, SCF), Tam, CMF	AI (13m)	1	ENDOCRINE	ESR1	Epirubicin	1	ANTHRACYCLINE	PROGRESSION	Progressive_Disease	NA	NA	763	1140	1140	1279	NA
PD20491a	PD20491	a	PD20416b	NO	YES	NO	NO	Biopsy	FrFr_LN2	TARGETED	Y	ADRENAL_METASTASIS	DISTANT_METASTASIS	other adrenal	F	43	NA	T1	NA	N0	N0	0	NO	0	IA	NA	Positive	Pos	NA	Pos	Neg	NA	Tam ( 5 years)	AI	1	ENDOCRINE	NA	Epirubicin	1	ANTHRACYCLINE	PROGRESSION	Progressive_Disease	Taxotere_Xeloda	Stable disease_6 mnd._Stable disease_11 mnd.	3129	3429	3429	5087	NA
PD20512a	PD20512	a	PD20512b	YES	YES	NO	NO	Biopsy	FrFr_LN2	TARGETED	Y	SKIN_DISTANT_METASTASIS	DISTANT_METASTASIS	Skin_back	M	42	NA	T4	NA	N0 (0/5)	N0	0	NO	0	IIIB	NA	Positive	Pos	NA	NA	NA	NA	X-ray_Tam	AI_Adriamycin_FUMI	1	FUMI	NA	FUMI	1	FUMI	PROGRESSION	Progressive_Disease	Epirubicin	Progressive_Disease	1428	1834	1834	1971	NA
PD20514c	PD20514	c	PD20514b	YES	YES	NO	NO	Biopsy	FrFr_LN2	TARGETED	Y	SKIN_DISTANT_METASTASIS	DISTANT_METASTASIS	Skin_right shoulder	F	43	1	T2	NA	N0	N0	0	NO	0	IIA	NA	Positive	Pos	NA	NA	NA	NA	NA	Tam	1	ENDOCRINE	NA	Tax	NA	TAXANE	NA	NA	NA	NA	5963	6153	6153	6192	NA
PD20541a	PD20541	a	PD20416b	NO	YES	NO	NO	Biopsy	FrFr_LN2	TARGETED	Y	LIVER_METASTASIS	DISTANT_METASTASIS	liver	F	68	0	T2	NA	N+(1/8)	N1	1	YES	0	IIB	2	Positive	Pos	NA	NA	NA	NA	Tam	Tam	1	ENDOCRINE	CCND1	FUMI	NA	FUMI	NA	NA	NA	NA	1256	1262	1262	1281	NA
PD20557a	PD20557	a	PD20416b	NO	YES	NO	NO	Biopsy	FrFr_LN2	TARGETED	Y	LIVER_METASTASIS	DISTANT_METASTASIS	liver	F	35	2	T1	NA	NA	NA	NA	NA	0	NA	NA	Positive	Pos	NA	Pos	Neg	NA	NA	X-Ray_Tam_AI_OtherEndo	1	ENDOCRINE	NA	Adriamycin	NA	ANTHRACYCLINE	NA	NA	Taxotere	NA	1539	3198	3198	3909	NA
PD20558a	PD20558	a	PD20416b	NO	YES	NO	NO	Biopsy	FrFr_LN2	TARGETED	Y	SKIN_DISTANT_METASTASIS	DISTANT_METASTASIS	sin.hip	F	47	0	NA	NA	N+(1/5)	N1	1	YES	0	NA	NA	NA	NA	NA	Pos	Pos	NA	X-ray	Tam_AI	1	ENDOCRINE	NA	Megace	1	ENDOCRINE	STABLE	Stable_Disease_3-NEmnths	OtherEndo_Epirubicin_Taxotere_AI_Tam_Taxotere_AI_Xeloda	Stable_Disease_Stable_Disease>6mnths-6mnths_Progressive_Disease_Stable_Disease_Stable_Disease>6mnths-6mnths_Stable_Disease>6mnths_Stable_Disease_Stable_Disease>6mnths-6mnths_Stable_Disease>6mnths_Progressive_Disease_Progressive_Disease	2268	4361	4361	6466	NA
PD20560a	PD20560	a	PD20416b	NO	YES	NO	NO	Biopsy	FrFr_LN2	TARGETED	Y	LIVER_METASTASIS	DISTANT_METASTASIS	liver	F	47	2	T4	NA	N0	N0	0	NO	1	IV	NA	Positive	Pos	NA	Pos	Pos	NA	NA	Tam_AI_OtherEndo__Adriamycin_FUMI	1	FUMI	NA	Tax	NA	TAXANE	NA	NA	0	0	61	2090	2090	2130	NA
PD20564a	PD20564	a	PD20416b	NO	YES	NO	NO	Biopsy	FrFr_LN2	TARGETED	Y	LIVER_METASTASIS	DISTANT_METASTASIS	liver	F	36	1	T2	NA	N0(0/4)	N0	0	NO	0	IIA	NA	Positive	Pos	NA	Pos	Pos	NA	CMF_X-ray	Tam_Adria_AI	1	ENDOCRINE	NA	FUMI	1	FUMI	PROGRESSION	Progressive_Disease	0	0	3381	4484	4484	4638	NA
PD20578c	PD20578	c	PD20416b	NO	YES	NO	NO	Biopsy	FrFr_LN2	TARGETED	Y	BLADDER_METASTASIS	DISTANT_METASTASIS	other (urinbladder)	F	80	3	T2	NA	N+(6/11)	N2	6	YES	0	IIIA	3	Positive	Pos	NA	NA	NA	NA	X-ray_Tam	AI_Adriamycin_FUMI	1	FUMI	NA	AI	NA	ENDOCRINE	NA	NA	0	0	1751	2904	2904	3113	NA
PD20584a	PD20584	a	PD20416b	NO	YES	NO	NO	Biopsy	FrFr_LN2	TARGETED	Y	SKIN_DISTANT_METASTASIS	DISTANT_METASTASIS	dxt.hip	F	66	2	T2	NA	N+(2/24)	N1	2	YES	0	IIB	2	Positive	Pos	NA	Pos	Pos	NA	Tam	Tam_AI_Adriamycin	1	ANTHRACYCLINE	NA	FUMI	NA	FUMI	NA	NA	NA	NA	1729	3083	3083	3325	NA
PD20586a	PD20586	a	PD20416b	NO	YES	NO	NO	Biopsy	FrFr_LN2	TARGETED	Y	LIVER_METASTASIS	DISTANT_METASTASIS	liver	F	51	2	T2	NA	N1(5/11)	N1	NA	YES	0	IIB	3	Positive	Pos	NA	Pos	Neg	NA	X-ray_Tam_FEC	AI	1	ENDOCRINE	NA	Tax	1	TAXANE	RESPONSE	Partial_Response	NA	NA	406	703	703	957	NA
PD20597a	PD20597	a	PD20597b	YES	YES	NO	NO	Biopsy	FrFr_LN2	TARGETED	Y	LIVER_METASTASIS	DISTANT_METASTASIS	liver	F	66	1	T1	NA	N1(1/16)	N1	1	YES	0	IIA	NA	Negative	Neg	NA	Neg	Neg	Pos	Tam	Tam	1	ENDOCRINE	NA	Tax	NA	TAXANE	NA	NA	Herseptin/Tax/Xeloda	Progressive_Disease_NE_Progressive_Disease	840	863	863	1191	NA
PD4243c	PD4243	c	PD4243b	YES	YES	YES	NO	block_sample	FrFr	EXOME_WGS	Y	SKIN_DISTANT_METASTASIS	DISTANT_METASTASIS	cutanseous deposit on thigh	F	36	NA	T2	20.5	N0	N0	0	NO	0	IIA	3	Negative	Neg	Neg	NA	NA	NA	Epi-CMF	Tamoxifen	1	ENDOCRINE	RB1	NA	NA	NA	NA	NA	Brain RT	NA	715	856	856	987	NA
PD8708e	PD8708	e	PD8708b	YES	YES	NO	NO	Biopsy	FrFr_LN2	TARGETED	Y	DISTANT_LYMPH_NODE_METASTASIS	DISTANT_METASTASIS	Right axilla, lymph node 1	F	43	3	T1	NA	N0(0/8)	N0	0	NO	0	IA	2	Positive	Neg	NA	Pos	Pos	NA	X-ray_Tam	taxane	1	TAXANE	NONE	AI	NA	ENDOCRINE	NA	NA	Tamoxifen	Progressive_Disease	787	1928	1928	2491	NA
PD8708f	PD8708	f	PD8708b	YES	YES	NO	NO	Biopsy	FrFr_LN2	TARGETED	Y	DISTANT_LYMPH_NODE_METASTASIS	DISTANT_METASTASIS	Right axilla, lymph node 2	F	43	3	T1	NA	N0(0/8)	N0	0	NO	0	IA	2	Positive	Neg	NA	Pos	Pos	NA	X-ray_Tam	taxane	1	TAXANE	ARID2	AI	NA	ENDOCRINE	NA	NA	Tamoxifen	Progressive_Disease	787	1928	1928	2491	NA
PD8709e	PD8709	e	PD8709b	YES	YES	NO	NO	Biopsy	FrFr_LN2	TARGETED	Y	SKIN_DISTANT_METASTASIS	DISTANT_METASTASIS	Skin right axilla	F	56	2	T4	NA	N3	N3	NA	YES	0	IIIC	3	Positive	Pos	NA	Pos	Pos	NA	NA	Epirubicin 6# (re challenge)	1	ANTHRACYCLINE	JAK2	Taxotere ( 3 weekly)	1	TAXANE	RESPONSE	Partial_Response	NA	NA	1212	1474	1474	2204	NA
PD8709f	PD8709	f	PD8709b	YES	YES	NO	NO	Biopsy	FrFr_LN2	TARGETED	Y	DISTANT_LYMPH_NODE_METASTASIS	DISTANT_METASTASIS	Right axilla	F	56	2	T4	NA	N3	N3	NA	YES	0	IIIC	3	Positive	Pos	NA	NA	NA	NA	NA	Taxotere	1	TAXANE	NONE	Taxotere ( 3 weekly)	NA	TAXANE	NA	NA	Taxotere(weekly)	NA	1212	1670	1670	2204	NA
PD8709i	PD8709	i	PD8709b	YES	YES	NO	NO	Biopsy	FrFr_LN2	TARGETED	Y	CONTRALATERAL_BREAST_RELAPSE	DISTANT_METASTASIS	Rightbreast	F	56	2	T4	NA	N3	N3	NA	YES	0	IIIC	3	Positive	Pos	NA	NA	NA	NA	NA	Taxotere	1	TAXANE	NONE	Taxotere ( 3 weekly)	NA	TAXANE	NA	NA	Taxotere	NA	1212	1670	1670	2204	NA
PD8715e	PD8715	e	PD8715b	YES	YES	NO	NO	Biopsy	FrFr_LN2	TARGETED	Y	SKIN_DISTANT_METASTASIS	DISTANT_METASTASIS	Skin neck	F	70	0	NA	NA	NA	N3	NA	NA	NA	IIIC	NA	Negative	Neg	NA	Neg	Neg	NA	NA	FUMI_Adriamycin	1	ANTHRACYCLINE	MYC	Taxotere	NA	TAXANE	NA	NA	NA	NA	0	228	228	332	NA
PD8719d	PD8719	d	PD8719b	YES	YES	NO	NO	Biopsy	FrFr_LN2	TARGETED	Y	SKIN_DISTANT_METASTASIS	DISTANT_METASTASIS	Skin back, right side	F	59	3	T2	NA	N0 (0/5)	N0	0	NO	0	IIA	1	Positive	Pos	NA	Neg	Neg	NA	NA	Tam_AI_Adriamycin_FUMI	1	FUMI	NA	NA	NA	NA	NA	NA	NA	NA	2258	3431	3431	3469	NA
PD8720c	PD8720	c	PD8720b	YES	YES	NO	NO	Biopsy	FrFr_LN2	TARGETED	Y	DISTANT_LYMPH_NODE_METASTASIS	DISTANT_METASTASIS	Supraclava. Primary was in left breast	F	45	2	T2	NA	N+ 8/13	N2	8	YES	0	IIIA	3	Positive	Pos	NA	Pos	Pos	NA	X-ray_CMF-Tam (2yrs)	TAMOXIFEN	1	ENDOCRINE	MDM4	Epirubicin	1	ANTHRACYCLINE	RESPONSE	Partial_Response	NA	NA	1138	1153	1153	1814	NA
PD8720d	PD8720	d	PD8720b	YES	YES	NO	NO	Biopsy	FrFr_LN2	TARGETED	Y	CONTRALATERAL_BREAST_RELAPSE	DISTANT_METASTASIS	Met. right breast. Primary was in left breast	F	45	2	T2	NA	N+ 8/13	N2	8	YES	0	IIIA	3	Positive	Pos	NA	Pos	Pos	NA	NA	Anthracycline	1	ANTHRACYCLINE	NA	Tax	1	TAXANE	RESPONSE	Partial_Response	Xeloda	Progressive_Disease	1138	1482	1482	1814	NA
PD8723c	PD8723	c	PD8723b	YES	YES	NO	NO	Biopsy	FrFr_LN2	TARGETED	Y	SKIN_DISTANT_METASTASIS	DISTANT_METASTASIS	Scalp	F	61	7	NA	NA	N+ (2/18)	N1	2	YES	0	NA	3	Negative	Pos	NA	Neg	Neg	NA	Tam	FUMI	1	FUMI	ARID1B	Adriamycin	1	ANTHRACYCLINE	PROGRESSION	Progressive_Disease	NA	NA	1189	1305	1305	1605	NA
PD8723d	PD8723	d	PD8723b	YES	YES	NO	NO	Biopsy	FrFr_LN2	TARGETED	Y	SKIN_DISTANT_METASTASIS	DISTANT_METASTASIS	Scalp	F	61	7	NA	NA	N+ (2/18)	N1	2	YES	0	NA	3	Negative	Pos	NA	Neg	Neg	NA	Tam	FUMI	1	FUMI	NONE	NA	NA	NA	NA	NA	NA	NA	1189	1471	1471	1605	NA
PD8727c	PD8727	c	PD8727b	YES	YES	NO	NO	Biopsy	FrFr_LN2	TARGETED	Y	LIVER_METASTASIS	DISTANT_METASTASIS	Liver	F	53	2	T2	NA	N0	N0	0	NO	0	IIA	NA	Positive	Neg	NA	Pos	Pos	NA	X-ray	AI_OtherEndo_Adriamycin	1	ANTHRACYCLINE	CCNE1;FANCD2;STAT3	FUMI	NO_DUP	FUMI	STABLE	Stable_Disease_3-NEmnths	Taxotere	Stable_Disease_Stable_Disease>6mnths-6mnths	1679	3246	3246	3645	NA
PD8948e	PD8948	e	PD8948b	YES	YES	YES	NO	block_sample	FrFr	TARGETED_AND_WGS	Y	CONTRALATERAL_BREAST_RELAPSE	DISTANT_METASTASIS	right breast	F	46	NA	T1	8	N+ (1/13)	N1	1	YES	0	IIA	2	Negative	Neg	Neg	Neg	Neg	Neg	FECx6 + RT(L Breast)	FECx6 + RT(L Breast)	1	ANTHRACYCLINE	NONE	Docetaxel , carboplatin, olaparib	1	PLATINUM	PROGRESSION	stable disease with docetaxel, rash limited olaparib to 1 cycle, PD with carboplatin	NA	NA	2780	3969	3969	NA	NA
PD9193c	PD9193	c	PD9193b	YES	YES	YES	NO	block_sample	FrFr	WGS	Y	DISTANT_LYMPH_NODE_METASTASIS	DISTANT_METASTASIS	contralateral_scf_node	F	33	NA	T2	35	N+(1)	N1	1	YES	0	IIB	2	Positive	Pos	Neg	Pos	Pos	Neg	CEX + RT + TAM	Tamoxifen	1	ENDOCRINE	CCND1	Cytoxan+methotrexate+bevacizumab; Vinorelbin+bevacizumab; lupron+letrozole+zometa; Fulvestrant+ xeloda; taxol+carboplatin.	NA	NA	NA	NA	na	na	1154	1154	1154	1718	NA
PD9771e	PD9771	e	PD9771b	YES	YES	YES	NO	block_sample	FrFr	WGS	Y	LUNG_METASTASIS	DISTANT_METASTASIS	NA	F	52	NA	T3	60	N0(0/13)	N0	0	NO	0	IIB	3	Negative	Neg	Neg	NA	NA	NA	FEC	FEC	1	ANTHRACYCLINE	NONE	NA	NA	NA	NA	NA	NA	NA	NA	900	900	NA	NA
PD20419a	PD20419	a	PD20416b	NO	YES	NO	NO	Biopsy	FrFr_LN2	TARGETED	Y	Regional_LNs	LOCAL_RELAPSE	lymph_node	F	58	2	T1	NA	N0 (0/20)	N0	0	NO	0	IA	3	Negative	Neg	NA	NA	NA	NA	Adriamycin	Epirubicin	1	ANTHRACYCLINE	NA	NA	NA	NA	RESPONSE	Partial_Response	NA	NA	587	827	827	1393	NA
PD20515a	PD20515	a	PD20515b	YES	YES	NO	NO	Biopsy	FrFr_LN2	TARGETED	Y	Ipsi_BREAST_OR_CHEST_WALL	LOCAL_RELAPSE	Skin_thorax	F	48	2	Tx	NA	N+(1/8)	N1	1	YES	0	IIA	NA	NA	NA	NA	NA	NA	NA	Tam	Tam_AI_OtherEndo_Adriamycin	1	ANTHRACYCLINE	NA	Epirubicin	1	ANTHRACYCLINE	STABLE	Stable_Disease>NEmnths	AI_Tamoxifen_OtherEndo_AI_AI	Progressive_Disease_Stable_Disease>6mnths_Progressive_Disease_Stable_Disease>6mnths_Progressive_Disease	3525	6749	6749	8409	NA
PD20442a	PD20442	a	PD20416b	NO	YES	NO	NO	Biopsy	FrFr_LN2	TARGETED	Y	Regional_LNs	LOCAL_RELAPSE	Lymphatic metastasis, rigth axilla	F	46	3	T2	NA	N+ (1/8)	N1	1	YES	0	IIB	2	Positive	Pos	NA	NA	NA	NA	X-ray_Tam_CMF	NA	1	ENDOCRINE	FGFR1;MDM4	Epirubicin	1	ANTHRACYCLINE	RESPONSE	Partial_Response	Taxotere_Xeloda	Stable_Disease 6mnths, Progressive_Disease	1560	1586	1586	2511	NA
PD20432a	PD20432	a	PD20432b	YES	YES	NO	NO	Biopsy	FrFr_LN2	TARGETED	Y	Ipsi_BREAST_OR_CHEST_WALL	LOCAL_RELAPSE	thorax (Skin)	F	66	4	Tx	NA	N2	N2	NA	YES	1	IV	NA	Positive	Pos	NA	NA	NA	NA	NA	X-ray_Tam	1	ENDOCRINE	NA	Epirubicin	1	ANTHRACYCLINE	PROGRESSION	Progressive_Disease	0	0	0	200	200	288	NA
PD20432c	PD20432	c	PD20432b	YES	YES	NO	NO	Biopsy	FrFr_LN2	TARGETED	Y	Ipsi_BREAST_OR_CHEST_WALL	LOCAL_RELAPSE	axille (Skin)	F	66	4	Tx	NA	N2	N2	NA	YES	1	IV	NA	Positive	Pos	NA	NA	NA	NA	NA	X-ray_Tam	1	ENDOCRINE	NA	Epirubicin	NO_DUP	ANTHRACYCLINE	PROGRESSION	Progressive_Disease	NA	NA	0	200	200	288	NA
PD20476a	PD20476	a	PD20476b	YES	YES	NO	NO	Biopsy	FrFr_LN2	TARGETED	Y	Ipsi_BREAST_OR_CHEST_WALL	LOCAL_RELAPSE	thorax	F	49	2	T1	NA	N0 (0/15)	N0	0	NO	0	IA	3	Negative	Neg	NA	Neg	Neg	Neg	NA	Tam	1	ENDOCRINE	NONE	Epirubicin	1	ANTHRACYCLINE	PROGRESSION	Progressive_Disease	Taxotere_Xeloda	Stable_Disease_4,5 mnd._Progressive desease	1841	1953	1953	2501	NA
PD8725d	PD8725	d	PD8725b	YES	YES	NO	NO	Biopsy	FrFr_LN2	TARGETED	Y	Regional_LNs	LOCAL_RELAPSE	Left axilla	F	67	5	T2	NA	N+(1/15)	N1	1	YES	0	IIB	NA	Positive	Neg	NA	Pos	Neg	NA	Tam	AI_Adriamycin_FUMI	1	FUMI	NA	Epirubicin	NA	ANTHRACYCLINE	NA	NA	NA	NA	1541	1990	1990	2057	NA
PD20441a	PD20441	a	PD20416b	NO	YES	NO	NO	Biopsy	FrFr_LN2	TARGETED	Y	Ipsi_BREAST_OR_CHEST_WALL	LOCAL_RELAPSE	Skin	F	53	2	T1	NA	N0 (0/9)	N0	0	NO	0	IA	3	Negative	Neg	NA	Neg	Neg	NA	CMF	X-ray_Epirubicin	1	ANTHRACYCLINE	NA	Xeloda	1	CAPECITABINE	PROGRESSION	Progressive_Disease	NA	NA	211	422	422	570	NA
PD8717c	PD8717	c	PD8717b	YES	YES	NO	NO	Biopsy	FrFr_LN2	TARGETED	Y	Ipsi_BREAST_OR_CHEST_WALL	LOCAL_RELAPSE	Left thoracic wall	F	41	2	T2	NA	N+ (3/12)	N1	3	YES	0	IIB	2	Positive	Pos	NA	NA	NA	NA	Tam_CMF	Epirubicin	1	ANTHRACYCLINE	NONE	Xeloda	1	CAPECITABINE	RESPONSE	Partial_Response	Taxotere_Navatrone	Partial_Response_Progressive_Disease	108	352	352	1152	NA
PD20572d	PD20572	d	PD20416b	NO	YES	NO	NO	Biopsy	FrFr_LN2	TARGETED	Y	Ipsi_BREAST_OR_CHEST_WALL	LOCAL_RELAPSE	skin_left thorax	F	53	1	T4	NA	N+	NA	NA	YES	0	IIIB	3	Positive	Pos	NA	Pos	Pos	NA	NA	X-ray_FUMI_Epirubicin_Tax_Xeloda	1	CAPECITABINE	NA	Xeloda	1	CAPECITABINE	PROGRESSION	Progressive_Disease	AI	Progressive_Disease	423	609	609	885	NA
PD8725c	PD8725	c	PD8725b	YES	YES	NO	NO	Biopsy	FrFr_LN2	TARGETED	Y	Ipsi_BREAST_OR_CHEST_WALL	LOCAL_RELAPSE	Met. right breast	F	67	5	T2	NA	N+(1/15)	N1	1	YES	0	IIB	NA	Positive	Neg	NA	Pos	Neg	NA	Tam	AI_Adriamycin	1	ANTHRACYCLINE	NA	FUMI	1	FUMI	PROGRESSION	Progressive_Disease	NA	NA	1541	1990	1990	2057	NA
PD20555f	PD20555	f	PD20555b	YES	YES	NO	NO	Biopsy	FFPE	TARGETED	Y	Ipsi_BREAST_OR_CHEST_WALL	LOCAL_RELAPSE	left chest wall	F	72	2	T2	NA	N0(0/12)	N0	0	NO	0	IIA	NA	Positive	Pos	NA	Pos	Pos	NA	NA	AI(18 months)_OtherEndo	1	ENDOCRINE	ESR1(DUP)	FUMI	NA	FUMI	NA	NA	NA	NA	2334	4099	4099	5351	NA
PD20441c	PD20441	c	PD20416b	NO	YES	NO	NO	Biopsy	FrFr_LN2	TARGETED	Y	Regional_LNs	LOCAL_RELAPSE	lymph_node	F	53	2	T1	NA	N0 (0/9)	N0	0	NO	0	IA	3	Negative	Neg	NA	Neg	Neg	NA	CMF	Xeloda	1	CAPECITABINE	PIK3R1	NA	NA	NA	NA	NA	0	0	211	484	484	570	NA
PD8717e	PD8717	e	PD8717b	YES	YES	NO	NO	Biopsy	FrFr_LN2	TARGETED	Y	Ipsi_BREAST_OR_CHEST_WALL	LOCAL_RELAPSE	(I) Left thoracic wall = 1B ?	F	41	2	T2	NA	N+ (3/12)	N1	3	YES	0	IIB	2	Positive	Pos	NA	Neg	Neg	NA	Tam_CMF	Capecitabine	1	CAPECITABINE	MYC	X-ray	NA	RT	NA	NA	Taxotere_Navatrone	Partial_Response_Progressive_Disease	108	582	582	1152	NA
PD20419c	PD20419	c	PD20416b	NO	YES	NO	NO	Biopsy	FrFr_LN2	TARGETED	Y	Regional_LNs	LOCAL_RELAPSE	lymph_node	F	58	2	T1	NA	N0 (0/20)	N0	0	NO	0	IA	3	Negative	Neg	NA	Neg	Neg	NA	NA	Adriamycin_Epirubicin_Tax_Xeloda	1	CAPECITABINE	NA	X-ray	NA	RT	NA	NA	NA	NA	587	1232	1232	1393	NA
PD20572c	PD20572	c	PD20416b	NO	YES	NO	NO	Biopsy	FrFr_LN2	TARGETED	Y	Regional_LNs	LOCAL_RELAPSE	lymph_node left axil.	F	53	1	T4	NA	N+	NA	NA	YES	0	IIIB	3	Positive	Pos	NA	Neg	Neg	NA	NA	X-ray_FUMI_Epirubicin_Tax_Xeloda	1	CAPECITABINE	NA	X-ray	NA	RT	NA	NA	AI	Progressive_Disease	423	437	437	885	NA
PD8717d	PD8717	d	PD8717b	YES	YES	NO	NO	Biopsy	FrFr_LN2	TARGETED	Y	Ipsi_BREAST_OR_CHEST_WALL	LOCAL_RELAPSE	(II) Met. right breast = 1A?	F	41	2	T2	NA	N+ (3/12)	N1	3	YES	0	IIB	2	Positive	Pos	NA	Neg	Neg	NA	Tam_CMF	Capecitabine	1	CAPECITABINE	NONE	X-ray	NA	RT	NA	NA	Taxotere_Navatrone	Partial_Response_Progressive_Disease	108	582	582	1152	NA
PD20515c	PD20515	c	PD20515b	YES	YES	NO	NO	Biopsy	FrFr_LN2	TARGETED	Y	Ipsi_BREAST_OR_CHEST_WALL	LOCAL_RELAPSE	Skin	F	48	2	Tx	NA	N+(1/8)	N1	1	YES	0	IIA	NA	NA	NA	NA	NA	NA	NA	Tam	Tam_AI_OtherEndo_Adriamycin	1	ANTHRACYCLINE	NA	Tax	1	TAXANE	STABLE	Stable_Disease_3-NEmnths	AI_Tamoxifen_OtherEndo_AI_AI	Progressive_Disease_Stable_Disease>6mnths_Progressive_Disease_Stable_Disease>6mnths_Progressive_Disease	3525	7004	7004	8409	NA
PD20457c	PD20457	c	PD20457b	YES	YES	NO	NO	Biopsy	FrFr_LN2	TARGETED	Y	Ipsi_BREAST_OR_CHEST_WALL	LOCAL_RELAPSE	mamma (ablatio)	F	56	2	T3	NA	N0	N0	0	NO	1	IV	3	Negative	Neg	NA	NA	NA	NA	NA	Epirubicin	1	ANTHRACYCLINE	PIK3R1	Taxotere	NA	TAXANE	NA	NA	NA	NA	0	179	179	287	NA
PD20502a	PD20502	a	PD20416b	NO	YES	NO	NO	Biopsy	FrFr_LN2	TARGETED	Y	Ipsi_BREAST_OR_CHEST_WALL	LOCAL_RELAPSE	Skin	F	71	3	T2	NA	N+(3/5)	N1	3	YES	0	IIB	NA	Positive	Pos	NA	NA	NA	NA	Tam_OtherEndo	X-ray_Adriamycin_FUMI	1	FUMI	NA	Tax	1	TAXANE	RESPONSE	Partial_Response	NA	NA	1130	1649	1649	1920	NA
PD20413a	PD20413	a	PD20413b	YES	YES	NO	NO	Biopsy	FrFr_LN2	TARGETED	Y	Ipsi_BREAST_OR_CHEST_WALL	LOCAL_RELAPSE	skin thorax	F	71	3	T2	NA	N0(0/8)	N0	0	NO	0	IIA	NA	Positive	Pos	NA	NA	NA	NA	NA	Adriamycin_Taxotere	1	TAXANE	NONE	Epirubicin_X-Ray	NA	ANTHRACYCLINE	NA	NA	NA	NA	546	686	686	NA	6662
PD20413c	PD20413	c	PD20413b	YES	YES	NO	NO	Biopsy	FrFr_LN2	TARGETED	Y	Ipsi_BREAST_OR_CHEST_WALL	LOCAL_RELAPSE	skin thorax	F	71	3	T2	NA	N0(0/8)	N0	0	NO	0	IIA	NA	Positive	Pos	NA	Pos	Pos	NA	NA	Adriamycin_Taxotere_Epirubicin_X-Ray	1	ANTHRACYCLINE	FOXA1	Tam	1	ENDOCRINE	STABLE	Stable_Disease_10 mnd.	AI	Complete_Response	546	1305	1305	NA	6662
PD20413d	PD20413	d	PD20413b	YES	YES	NO	NO	Biopsy	FrFr_LN2	TARGETED	Y	Ipsi_BREAST_OR_CHEST_WALL	LOCAL_RELAPSE	skin thorax	F	71	3	T2	NA	N0(0/8)	N0	0	NO	0	IIA	NA	Positive	Pos	NA	Pos	Pos	NA	NA	Adriamycin_Taxotere_Epirubicin_X-Ray	1	ANTHRACYCLINE	FOXA1(DUP)	Tam	NO_DUP	ENDOCRINE	STABLE	Stable_Disease_10 mnd.	AI	Complete_Response	546	1305	1305	NA	6662
PD20416a	PD20416	a	PD20416b	YES	YES	NO	NO	Biopsy	FrFr_LN2	TARGETED	Y	Ipsi_BREAST_OR_CHEST_WALL	LOCAL_RELAPSE	Skin_left thorax	F	60	4	T1	NA	N1(1/2)	N1	1	YES	0	IIA	NA	Positive	Neg	NA	NA	NA	NA	Tam	Adriamycin	1	ANTHRACYCLINE	NA	Taxotere	NA	TAXANE	NA	NA	Tam	Progressive_Disease	3869	4016	4016	4083	NA
PD20428a	PD20428	a	PD20428b	YES	YES	NO	NO	Biopsy	FrFr_LN2	TARGETED	Y	Ipsi_BREAST_OR_CHEST_WALL	LOCAL_RELAPSE	Skin	F	33	0	T2	NA	N+ (2/11)	N1	2	YES	0	IIB	3	Positive	Pos	NA	NA	NA	NA	Tam_CMF	AI_OtherEndo	1	ENDOCRINE	NA	Epirubicin	1	ANTHRACYCLINE	RESPONSE	Partial_Response	X-ray_FUMI	NE_Stable_Disease_Stable_Disease>6mnths-6mnths	793	1114	1114	1998	NA
PD20435a	PD20435	a	PD20435b	YES	YES	NO	NO	Biopsy	FrFr_LN2	TARGETED	Y	Ipsi_BREAST_OR_CHEST_WALL	LOCAL_RELAPSE	thorax (Skin)	F	47	2	T1	NA	N2(6/12)	N2	6	YES	0	IIIA	3	Negative	Pos	NA	Neg	Neg	NA	X-ray_Tam_CMF	AI	1	ENDOCRINE	NA	Epirubicin	1	ANTHRACYCLINE	RESPONSE	Partial_Response	Taxotereotere_Xeloda	NE_NE	530	939	939	1737	NA
PD20446c	PD20446	c	PD20416b	NO	YES	NO	NO	Biopsy	FrFr_LN2	TARGETED	Y	Ipsi_BREAST_OR_CHEST_WALL	LOCAL_RELAPSE	mamma, similar histology as primary. Probably relapse from primary	F	54	3	T1	NA	N1 (2/7)	N1	2	YES	0	IIA	1	Positive	Pos	NA	NA	NA	NA	Tam	Epirubicin, Taxotere, RT	1	TAXANE	NA	Letrozole(AI)	1	ENDOCRINE	PROGRESSION	Progressive_Disease(within 4 months)	Exemestane (PD within 3 months), tamoxifen (PR for 7 months)	Progressive disease	1243	2089	2089	2944	NA
PD20450c	PD20450	c	PD20416b	NO	YES	NO	NO	Biopsy	FrFr_LN2	TARGETED	Y	Regional_LNs	LOCAL_RELAPSE	dxt.infraclav	F	41	3	T2	NA	N0	N0	0	NO	0	IIA	2	Negative	Pos	NA	Pos	Neg	NA	X-ray	Tam_AI_OtherEndo	1	ENDOCRINE	NA	Tax	1	TAXANE	RESPONSE	Partial_Response	NA	NA	1500	2292	2292	2468	NA
PD20484a	PD20484	a	PD20484b	YES	YES	NO	NO	Biopsy	FrFr_LN2	TARGETED	Y	Ipsi_BREAST_OR_CHEST_WALL	LOCAL_RELAPSE	mamma. Both primary and this biopsy of met was from the right breast. Relapse of primary	F	51	3	T1	NA	N+(2/15)	N1	2	YES	0	IIA	3	Positive	Pos	NA	Pos	Pos	Pos	Tam_CMF	OtherEndo	1	ENDOCRINE	NA	Epirubicin	1	ANTHRACYCLINE	RESPONSE	Partial_Response	0	0	1974	2048	2048	2387	NA
PD20493a	PD20493	a	PD20416b	NO	YES	NO	NO	Biopsy	FrFr_LN2	TARGETED	Y	Ipsi_BREAST_OR_CHEST_WALL	LOCAL_RELAPSE	Skin_thorax	F	45	3	T2	NA	N+(1/14)	N1	1	YES	0	IIB	NA	Positive	Pos	NA	NA	NA	NA	X-ray_Tam	X-ray_Tam_AI_FUMI	1	FUMI	NA	Epirubicin	1	ANTHRACYCLINE	PROGRESSION	Progressive_Disease	Taxotereotere_OtherEndo	Partial_Response_Progressive_Disease	1579	1985	1985	2227	NA
PD20497a	PD20497	a	PD20416b	NO	YES	NO	NO	Biopsy	FrFr_LN2	TARGETED	Y	Ipsi_BREAST_OR_CHEST_WALL	LOCAL_RELAPSE	Skin_thorax	F	73	2	T2	NA	NA	NA	NA	NA	0	NA	NA	Positive	Pos	NA	NA	NA	NA	Tam	AI_OtherEndo_Adriamycin	1	ANTHRACYCLINE	NA	FUMI	NA	FUMI	NA	NA	Tam	NA	1366	3779	3779	3940	NA
PD20500a	PD20500	a	PD20416b	NO	YES	NO	NO	Biopsy	FrFr_LN2	TARGETED	Y	Ipsi_BREAST_OR_CHEST_WALL	LOCAL_RELAPSE	Skin_thorax	F	56	3	T1	NA	N+(5/10)	N2	5	YES	0	IIIA	NA	Positive	Pos	NA	NA	NA	NA	X-ray_Tam_OtherEndo	AI_Adriamycin_FUMI	1	FUMI	NA	Epirubicin	1	ANTHRACYCLINE	STABLE	Stable_Disease_3-NEmnths	Taxotereotere	Progressive_Disease	1057	1397	1397	1650	NA
PD20501a	PD20501	a	PD20416b	NO	YES	NO	NO	Biopsy	FrFr_LN2	TARGETED	Y	Ipsi_BREAST_OR_CHEST_WALL	LOCAL_RELAPSE	Skin	F	71	3	T2	NA	N+ (3/4)	N1	3	YES	0	IIB	NA	Positive	Pos	NA	NA	NA	NA	Tam	AI_OtherEndo_Adriamycin	1	ANTHRACYCLINE	NA	FUMI	1	FUMI	PROGRESSION	Progressive_Disease	NA	NA	1765	4200	4200	4322	NA
PD20503a	PD20503	a	PD20416b	NO	YES	NO	NO	Biopsy	FrFr_LN2	TARGETED	Y	Ipsi_BREAST_OR_CHEST_WALL	LOCAL_RELAPSE	Skin axilla	F	53	1	T2	NA	N0	N0	0	NO	0	IIA	NA	Positive	Pos	NA	NA	NA	NA	X-ray_Tam	AI_Adriamycin	1	ANTHRACYCLINE	NA	Epirubicin	1	ANTHRACYCLINE	RESPONSE	Partial_Response	NA	NA	1387	1536	1536	1752	NA
PD20506c	PD20506	c	PD20506b	YES	YES	NO	NO	Biopsy	FrFr_LN2	TARGETED	Y	Ipsi_BREAST_OR_CHEST_WALL	LOCAL_RELAPSE	skin thoraxvegg	F	68	NA	T2	NA	N+(24/30)	N3	24	YES	0	IIIC	NA	Positive	Pos	NA	Pos	Pos	NA	NA	Tam_AI_OtherEndo_Adriamycin	1	ANTHRACYCLINE	NA	FUMI	1	FUMI	PROGRESSION	Progressive_Disease	Taxotere_Epirubicin	Partial_Response_Progressive_Disease_Progressive_Disease	69	1751	1751	2473	NA
PD20507a	PD20507	a	PD20507b	YES	YES	NO	NO	Biopsy	FrFr_LN2	TARGETED	Y	Ipsi_BREAST_OR_CHEST_WALL	LOCAL_RELAPSE	Skin_thorax	F	51	2	T2	NA	N0	N0	0	NO	0	IIA	NA	Positive	Pos	NA	NA	NA	NA	NA	Tam_AI_OtherEndo_Adriamycin	1	ANTHRACYCLINE	NA	FUMI	1	FUMI	PROGRESSION	Progressive_Disease	Epirubicin_Taxotereotere_Tamoxifen_AI	Progressive_Disease_Stable_Disease_Stable_Disease>6mnths-6mnths_Stable_Disease_Stable_Disease>6mnths-6mnths_Progressive_Disease	2970	3650	3650	4362	NA
PD20510a	PD20510	a	PD20510b	YES	YES	NO	NO	Biopsy	FrFr_LN2	TARGETED	Y	Ipsi_BREAST_OR_CHEST_WALL	LOCAL_RELAPSE	cutan	F	55	4	T3	NA	N+	NA	NA	YES	1	IV	2	Positive	Pos	NA	NA	NA	NA	uk	Tam_Adriamycin_OtherEndo_FUMI	1	FUMI	NA	Tax	1	TAXANE	STABLE	Stable_Disease>11mnths	AI	NE	0	1288	1288	NA	NA
PD20514a	PD20514	a	PD20514b	YES	YES	NO	NO	Biopsy	FrFr_LN2	TARGETED	Y	Regional_LNs	LOCAL_RELAPSE	lymph_node	F	43	1	T2	NA	N0	N0	0	NO	0	IIA	NA	Positive	Pos	NA	Neg	Neg	NA	uk	Tam	1	ENDOCRINE	NA	Tax	1	TAXANE	RESPONSE	Partial_Response	uk	uk	5963	6063	6063	6192	NA
PD20519a	PD20519	a	PD20519b	YES	YES	NO	NO	Biopsy	FrFr_LN2	TARGETED	Y	Regional_LNs	LOCAL_RELAPSE	sin axille	F	54	3	T2	NA	N+ (1/17)	N1	1	YES	0	IIB	NA	Positive	Pos	NA	Pos	Pos	NA	Tam_CMF	OtherEndo_Adriamycin	1	ANTHRACYCLINE	NA	Tax	1	TAXANE	RESPONSE	Complete_Response	Taxotere	NA	1091	1472	1472	1869	NA
PD20520a	PD20520	a	PD20520b	YES	YES	NO	NO	Biopsy	FrFr_LN2	TARGETED	Y	Regional_LNs	LOCAL_RELAPSE	lymph_node	F	44	3	T4	NA	N+ (7/9)	N2	7	YES	0	IIIB	2	Positive	Pos	NA	NA	NA	NA	Tam_FEC	OtherEndo	1	ENDOCRINE	NA	Tax	NA	TAXANE	NA	NA	NA	NA	494	872	872	1020	NA
PD20524a	PD20524	a	PD20524b	YES	YES	NO	NO	Biopsy	FrFr_LN2	TARGETED	Y	Ipsi_BREAST_OR_CHEST_WALL	LOCAL_RELAPSE	mamma_dext.	F	38	0	T3	NA	N1	N1	NA	YES	0	IIIA	2	Negative	Neg	NA	Neg	Neg	NA	NA	Adriamycin	1	ANTHRACYCLINE	NA	Tax	1	TAXANE	RESPONSE	Partial_Response	NA	NA	663	95	95	854	NA
PD20524c	PD20524	c	PD20524b	YES	YES	NO	NO	Biopsy	FrFr_LN2	TARGETED	Y	Ipsi_BREAST_OR_CHEST_WALL	LOCAL_RELAPSE	mamma_dext.	F	38	0	T3	NA	N1	N1	NA	YES	0	IIIA	2	Negative	Neg	NA	NA	NA	NA	NA	Adriamycin	1	ANTHRACYCLINE	NA	Tax	1	TAXANE	STABLE	Stable_Disease_3-NEmnths	NA	NA	663	196	196	854	NA
PD20525a	PD20525	a	PD20525b	YES	YES	NO	NO	Biopsy	FrFr_LN2	TARGETED	Y	Ipsi_BREAST_OR_CHEST_WALL	LOCAL_RELAPSE	Skin	F	35	NA	T1	NA	N0	N0	0	NO	0	IA	NA	Negative	Neg	NA	Pos	Neg	NA	NA	Tam_Adriamycin	1	ANTHRACYCLINE	NA	FUMI	1	FUMI	PROGRESSION	Progressive_Disease	NA	NA	5913	6503	6503	6881	NA
PD20530a	PD20530	a	PD20530b	YES	YES	NO	NO	Biopsy	FrFr_LN2	TARGETED	Y	Ipsi_BREAST_OR_CHEST_WALL	LOCAL_RELAPSE	left thorax skin	F	70	NA	T2	NA	N+(9/15)	N2	9	YES	0	IIIA	2	Negative	Neg	NA	NA	NA	NA	NA	X-ray_Adriamycin_FUMI	1	FUMI	NONE	Tax	1	TAXANE	RESPONSE	Partial_Response	AI_OtherEndo	Progressive_Disease_Progressive_Disease	365	686	686	930	NA
PD20533a	PD20533	a	PD20533b	YES	YES	NO	NO	Biopsy	FrFr_LN2	TARGETED	Y	Ipsi_BREAST_OR_CHEST_WALL	LOCAL_RELAPSE	mamma_sin	F	57	NA	NA	NA	NA	NA	NA	NA	0	NA	3	Positive	Neg	NA	Neg	Neg	NA	NA	Adriamycin	1	ANTHRACYCLINE	NA	Tax	1	TAXANE	STABLE	Stable_Disease_3-NEmnths	Epirubicin_Xeloda	Progressive_Disease_Progressive_Disease	402	94	94	794	NA
PD20536a	PD20536	a	PD20536b	YES	YES	NO	NO	Biopsy	FrFr_LN2	TARGETED	Y	Ipsi_BREAST_OR_CHEST_WALL	LOCAL_RELAPSE	mamma	F	40	0	T3	NA	N0	N0	0	NO	0	IIB	3	Negative	Neg	NA	Neg	Neg	NA	NA	Adriamycin	1	ANTHRACYCLINE	NA	Tax	1	TAXANE	STABLE	Stable_Disease_3-NEmnths	NA	NA	NA	126	126	5383	NA
PD20542a	PD20542	a	PD20416b	NO	YES	NO	NO	Biopsy	FrFr_LN2	TARGETED	Y	Ipsi_BREAST_OR_CHEST_WALL	LOCAL_RELAPSE	Skin	F	45	3	T2	NA	N0	N0	0	NO	0	IIA	2	Negative	Neg	NA	NA	NA	NA	CMF	X-ray_Adriamycin	1	ANTHRACYCLINE	NONE	FUMI	NA	FUMI	NA	NA	NA	NA	874	1077	1077	1120	NA
PD20542c	PD20542	c	PD20416b	NO	YES	NO	NO	Biopsy	FrFr_LN2	TARGETED	Y	Ipsi_BREAST_OR_CHEST_WALL	LOCAL_RELAPSE	Skin	F	45	3	T2	NA	N0	N0	0	NO	0	IIA	2	Negative	Neg	NA	Neg	Neg	NA	CMF	X-ray_Adriamycin	1	ANTHRACYCLINE	NONE	CMF	NA	CMF	NA	NA	NA	NA	874	1079	1079	1120	NA
PD20543a	PD20543	a	PD20416b	NO	YES	NO	NO	Biopsy	FrFr_LN2	TARGETED	Y	Ipsi_BREAST_OR_CHEST_WALL	LOCAL_RELAPSE	Skin_thorax_upper	F	42	2	T2	NA	N+ (6/11; left)(4/10; right)	N2	6	YES	0	IIIA	3	Negative	Neg	NA	Neg	Neg	NA	X-ray_CMF	X-ray_Adriamycin_Tax	1	TAXANE	NONE	Epirubicin	NA	ANTHRACYCLINE	NA	NA	NA	NA	330	599	599	619	NA
PD20543c	PD20543	c	PD20416b	NO	YES	NO	NO	Biopsy	FrFr_LN2	TARGETED	Y	Ipsi_BREAST_OR_CHEST_WALL	LOCAL_RELAPSE	Skin_thorax_lower	F	42	2	T2	NA	N+ (6/11; left)(4/10; right)	N2	6	YES	0	IIIA	3	Negative	Neg	NA	Neg	Neg	NA	X-ray_CMF	X-ray_Adriamycin_Tax	1	TAXANE	NONE	Epirubicin	NA	ANTHRACYCLINE	NA	NA	NA	NA	330	599	599	619	NA
PD20545a	PD20545	a	PD20416b	NO	YES	NO	NO	Biopsy	FrFr_LN2	TARGETED	Y	Ipsi_BREAST_OR_CHEST_WALL	LOCAL_RELAPSE	Skin_thorax	F	55	4	T2	NA	NA	NA	NA	NA	0	NA	1	Negative	Neg	NA	NA	NA	NA	CMF	CMF	1	CMF	NA	Tax	1	TAXANE	PROGRESSION	Progressive_Disease	Epirubicin_X-ray	Complete_Response	126	127	127	NA	5861
PD20548a	PD20548	a	PD20416b	NO	YES	NO	NO	Biopsy	FrFr_LN2	TARGETED	Y	Ipsi_BREAST_OR_CHEST_WALL	LOCAL_RELAPSE	Skin	F	76	1	T2	NA	N+(14/14)	N3	14	YES	0	IIIC	NA	Negative	Pos	NA	Neg	Neg	NA	Tam	Adriamycin	1	ANTHRACYCLINE	NA	FUMI	1	FUMI	PROGRESSION	Progressive_Disease	Xeloda_AI	Progressive_Disease_Progressive_Disease	869	1533	1533	1740	NA
PD20548c	PD20548	c	PD20416b	NO	YES	NO	NO	Biopsy	FrFr_LN2	TARGETED	Y	Ipsi_BREAST_OR_CHEST_WALL	LOCAL_RELAPSE	Skin	F	76	1	T2	NA	N+(14/14)	N3	14	YES	0	IIIC	NA	Negative	Pos	NA	Neg	Neg	NA	Tam	Adriamycin	1	ANTHRACYCLINE	NA	Tax	1	TAXANE	RESPONSE	Partial_Response	NA	NA	869	1651	1651	1740	NA
PD20549a	PD20549	a	PD20549b	YES	YES	NO	NO	Biopsy	FrFr_LN2	TARGETED	Y	Ipsi_BREAST_OR_CHEST_WALL	LOCAL_RELAPSE	mamma locoregional	F	75	3	NA	NA	N0 (0/9)	N0	0	NO	0	NA	NA	Positive	Pos	NA	Pos	Pos	NA	NA	Tam_AI	1	ENDOCRINE	NA	FUMI	1	FUMI	STABLE	Stable_Disease_3-NEmnths	Adriamycin	Stable_Disease>6mnths	2783	3352	3352	4588	NA
PD20550a	PD20550	a	PD20416b	NO	YES	NO	NO	Biopsy	FrFr_LN2	TARGETED	Y	Ipsi_BREAST_OR_CHEST_WALL	LOCAL_RELAPSE	skin_thorax	F	49	3	T1	NA	N0 (0/9)	N0	0	NO	0	IA	NA	Positive	Neg	NA	Neg	Neg	NA	NA	Tam_AI_OtherEndo_Adriamycin_FUMI	1	FUMI	NA	Tax	1	TAXANE	RESPONSE	Partial_Response	Taxotere_AI	Stable_Disease_Stable_Disease>6mnths-6mnths_Progressive_Disease	3024	5111	5111	5696	NA
PD20566a	PD20566	a	PD20416b	NO	YES	NO	NO	Biopsy	FrFr_LN2	TARGETED	Y	Ipsi_BREAST_OR_CHEST_WALL	LOCAL_RELAPSE	sin.thorax	F	61	3	T2	NA	N1(1/13)	N1	1	YES	0	IIB	2	Negative	Neg	NA	NA	NA	NA	Tam	AI_OtherEndo_Adriamycin	1	ANTHRACYCLINE	NA	X-ray	NA	RT	NA	NA	0	0	3549	5016	5016	5524	NA
PD20575a	PD20575	a	PD20416b	NO	YES	NO	NO	Biopsy	FrFr_LN2	TARGETED	Y	Ipsi_BREAST_OR_CHEST_WALL	LOCAL_RELAPSE	Skin right thoracic wall	F	68	2	T1	NA	N+(2/9)	N1	2	YES	0	IIA	3	Negative	Neg	NA	Neg	Neg	NA	X-ray	Adriamycin	1	ANTHRACYCLINE	NA	Tax	1	TAXANE	PROGRESSION	Progressive_Disease	Xeloda	Partial_Response	677	1656	1656	1993	NA
PD20578a	PD20578	a	PD20416b	NO	YES	NO	NO	Biopsy	FrFr_LN2	TARGETED	Y	Ipsi_BREAST_OR_CHEST_WALL	LOCAL_RELAPSE	Skin	F	80	3	T2	NA	N+(6/11)	N2	6	YES	0	IIIA	3	Positive	Pos	NA	Pos	Neg	NA	X-ray_Tam	AI_Adriamycin_FUMI	1	FUMI	NA	Tax	1	TAXANE	PROGRESSION	Progressive_Disease	AI	Progressive_Disease	1751	2822	2822	3113	NA
PD20580a	PD20580	a	PD20416b	NO	YES	NO	NO	Biopsy	FrFr_LN2	TARGETED	Y	Regional_LNs	LOCAL_RELAPSE	dxt.axille	M	70	0	T1	NA	N1(3/19)	N1	3	YES	0	IIA	1	Positive	Pos	NA	NA	NA	NA	NA	Tam	1	ENDOCRINE	NA	AI	1	ENDOCRINE	STABLE	Stable_Disease>NEmnths	AI_Adriamycin_FUMI	Stable_Disease_Stable_Disease>6mnths-6mnths_Stable_Disease_Stable_Disease>6mnths-6mnths_NE	552	574	574	2281	NA
PD20582a	PD20582	a	PD20416b	NO	YES	NO	NO	Biopsy	FrFr_LN2	TARGETED	Y	Ipsi_BREAST_OR_CHEST_WALL	LOCAL_RELAPSE	dxt.thorax	F	56	3	T2	NA	N+(2/11)	N1	2	YES	0	IIB	3	Negative	Neg	NA	Neg	Neg	NA	Tam	Adriamycin_FUMI_Tax_Xeloda	1	CAPECITABINE	NA	X-ray	NA	RT	NA	NA	0	0	1304	1708	1708	1978	NA
PD20585a	PD20585	a	PD20416b	NO	YES	NO	NO	Biopsy	FrFr_LN2	TARGETED	Y	Ipsi_BREAST_OR_CHEST_WALL	LOCAL_RELAPSE	sin.mamma	F	69	3	T4	NA	N+	NA	NA	YES	0	IIIB	NA	Positive	Pos	NA	NA	NA	NA	NA	AI	1	ENDOCRINE	NA	FUMI_AI	NA	FUMI	NA	NA	NA	NA	NA	2209	2209	5721	NA
PD20592a	PD20592	a	PD20416b	NO	YES	NO	NO	Biopsy	FrFr_LN2	TARGETED	Y	Regional_LNs	LOCAL_RELAPSE	lymf sin.axille	F	67	NA	NA	NA	N+ (2/9)	N1	2	YES	0	NA	3	Negative	Neg	NA	NA	NA	NA	NA	Adriamycin	1	ANTHRACYCLINE	NA	FUMI	1	FUMI	PROGRESSION	Progressive_Disease	NA	NA	1979	2111	2111	2911	NA
PD8708d	PD8708	d	PD8708b	YES	YES	NO	NO	Biopsy	FrFr_LN2	TARGETED	Y	Ipsi_BREAST_OR_CHEST_WALL	LOCAL_RELAPSE	Skin left breast	F	43	3	T1	NA	N0(0/8)	N0	0	NO	0	IA	2	Positive	Neg	NA	Pos	Neg	NA	X-ray_Tam	epirubicin	1	ANTHRACYCLINE	NONE	Tax	1	TAXANE	STABLE	Stable_Disease>NEmnths	Tamoxifen	Progressive_Disease	787	1637	1637	2491	NA
PD8712c	PD8712	c	PD8712b	YES	YES	NO	NO	Biopsy	FrFr_LN2	TARGETED	Y	Ipsi_BREAST_OR_CHEST_WALL	LOCAL_RELAPSE	Right thoracic wall	F	66	1	T1	NA	N0 (0/4)	N0	0	NO	0	IA	NA	Positive	Pos	NA	NA	NA	NA	NA	Tam	1	ENDOCRINE	NA	Adriamycin	NO_DUP	ANTHRACYCLINE	STABLE	Stable_Disease>NEmnths	NA	NA	1729	1855	1855	3393	NA
PD8712d	PD8712	d	PD8712b	YES	YES	NO	NO	Biopsy	FrFr_LN2	TARGETED	Y	Ipsi_BREAST_OR_CHEST_WALL	LOCAL_RELAPSE	Right thoracic wall	F	66	1	T1	NA	N0 (0/4)	N0	0	NO	0	IA	NA	Positive	Pos	NA	NA	NA	NA	NA	Tam	1	ENDOCRINE	NA	Adriamycin	NO_DUP	ANTHRACYCLINE	STABLE	Stable_Disease>NEmnths	NA	NA	1729	1855	1855	3393	NA
PD8712e	PD8712	e	PD8712b	YES	YES	NO	NO	Biopsy	FrFr_LN2	TARGETED	Y	Ipsi_BREAST_OR_CHEST_WALL	LOCAL_RELAPSE	Right thoracic wall	F	66	1	T1	NA	N0 (0/4)	N0	0	NO	0	IA	NA	Positive	Pos	NA	NA	NA	NA	NA	Tam	1	ENDOCRINE	NA	Adriamycin	1	ANTHRACYCLINE	STABLE	Stable_Disease>NEmnths	NA	NA	1729	1855	1855	3393	NA
PD8712f	PD8712	f	PD8712b	YES	YES	NO	NO	Biopsy	FrFr_LN2	TARGETED	Y	Ipsi_BREAST_OR_CHEST_WALL	LOCAL_RELAPSE	Right thoracic wall	F	66	1	T1	NA	N0 (0/4)	N0	0	NO	0	IA	NA	Positive	Pos	NA	NA	NA	NA	NA	Anthracycline	1	ANTHRACYCLINE	NA	Tax	1	TAXANE	RESPONSE	Partial_Response	NA	NA	1729	2147	2147	3393	NA
PD8712g	PD8712	g	PD8712b	YES	YES	NO	NO	Biopsy	FrFr_LN2	TARGETED	Y	Ipsi_BREAST_OR_CHEST_WALL	LOCAL_RELAPSE	Right thoracic wall	F	66	1	T1	NA	N0 (0/4)	N0	0	NO	0	IA	NA	Positive	Pos	NA	Pos	Pos	NA	NA	Taxane	1	TAXANE	NA	AI	1	ENDOCRINE	RESPONSE	Complete_Response	NA	NA	1729	2499	2499	3393	NA
PD8713c	PD8713	c	PD8713b	YES	YES	NO	NO	Biopsy	FrFr_LN2	TARGETED	Y	Ipsi_BREAST_OR_CHEST_WALL	LOCAL_RELAPSE	Skin thoracic wall	F	78	0	T4	NA	N+	NA	NA	YES	1	IV	NA	Positive	Neg	NA	NA	NA	NA	Adriamycin	Tam	1	ENDOCRINE	NA	FUMI	NO_DUP	FUMI	PROGRESSION	Progressive_Disease	Taxotere	Progressive_Disease	334	530	530	1047	NA
PD8713d	PD8713	d	PD8713b	YES	YES	NO	NO	Biopsy	FrFr_LN2	TARGETED	Y	Ipsi_BREAST_OR_CHEST_WALL	LOCAL_RELAPSE	Skin thoracic wall	F	78	0	T4	NA	N+	NA	NA	YES	1	IV	NA	Positive	Neg	NA	NA	NA	NA	Adriamycin	FUMI	1	FUMI	NA	FUMI	NO_DUP	FUMI	PROGRESSION	Progressive_Disease	Taxotere	Progressive_Disease	334	530	530	1047	NA
PD8713e	PD8713	e	PD8713b	YES	YES	NO	NO	Biopsy	FrFr_LN2	TARGETED	Y	Ipsi_BREAST_OR_CHEST_WALL	LOCAL_RELAPSE	Skin thoracic wall	F	78	0	T4	NA	N+	NA	NA	YES	1	IV	NA	Positive	Neg	NA	NA	NA	NA	Adriamycin	FUMI	1	FUMI	NA	FUMI	1	FUMI	PROGRESSION	Progressive_Disease	Taxotere	Progressive_Disease	334	530	530	1047	NA
PD8713f	PD8713	f	PD8713b	YES	YES	NO	NO	Biopsy	FrFr_LN2	TARGETED	Y	Ipsi_BREAST_OR_CHEST_WALL	LOCAL_RELAPSE	Skin axilla area	F	78	0	T4	NA	N+	NA	NA	YES	1	IV	NA	Positive	Neg	NA	NA	NA	NA	Adriamycin	Tam	1	ENDOCRINE	NA	X-ray	NA	RT	NA	NA	NA	NA	334	615	615	1047	NA
PD8718c	PD8718	c	PD8718b	YES	YES	NO	NO	Biopsy	FrFr_LN2	TARGETED	Y	Ipsi_BREAST_OR_CHEST_WALL	LOCAL_RELAPSE	Ablatio	F	46	3	T1	NA	N+ (1/11)	N1	1	YES	0	IIA	NA	Positive	Pos	NA	Neg	Neg	NA	Tam_FEC	Taxotere	1	TAXANE	ARID1A	NA	NA	NA	NA	NA	Taxotere	Progressive_Disease	3397	3539	3539	3992	NA
PD8718d	PD8718	d	PD8718b	YES	YES	NO	NO	Biopsy	FrFr_LN2	TARGETED	Y	Ipsi_BREAST_OR_CHEST_WALL	LOCAL_RELAPSE	Skin left thoracic wall	F	46	3	T1	NA	N+ (1/11)	N1	1	YES	0	IIA	NA	Positive	Pos	NA	Neg	Neg	NA	Tam_FEC	Taxotere	1	TAXANE	NONE	Taxotere	1	TAXANE	PROGRESSION	Progressive_Disease	Doxorubicin	Stable_Disease 6months	3397	3726	3726	3992	NA
PD8719c	PD8719	c	PD8719b	YES	YES	NO	NO	Biopsy	FrFr_LN2	TARGETED	Y	Ipsi_BREAST_OR_CHEST_WALL	LOCAL_RELAPSE	Skin right thoracic wall	F	59	3	T2	NA	N0 (0/5)	N0	0	NO	0	IIA	1	Positive	Pos	NA	Neg	Neg	NA	NA	Tam_AI_Adriamycin_FUMI	1	FUMI	NA	NA	NA	NA	NA	NA	NA	NA	2258	3431	3431	3469	NA
PD8721c	PD8721	c	PD8721b	YES	YES	NO	NO	Biopsy	FrFr_LN2	TARGETED	Y	Regional_LNs	LOCAL_RELAPSE	Left axilla	M	45	NA	T1	NA	N0	N0	0	NO	0	IA	NA	NA	NA	NA	NA	NA	NA	NA	X-ray_Tam_AI_OtherEndo_Adriamycin	1	ANTHRACYCLINE	NA	Epirubicin	1	ANTHRACYCLINE	STABLE	Stable_Disease_3-NEmnths	NA	NA	1917	3646	3646	4182	NA
PD8721d	PD8721	d	PD8721b	YES	YES	NO	NO	Biopsy	FrFr_LN2	TARGETED	Y	Ipsi_BREAST_OR_CHEST_WALL	LOCAL_RELAPSE	Left thoracic wall	M	45	NA	T1	NA	N0	N0	0	NO	0	IA	NA	NA	NA	NA	Pos	Neg	NA	NA	X-ray_Tam_AI_OtherEndo_Adriamycin_epirubicin	1	ANTHRACYCLINE	NA	Tax	1	TAXANE	STABLE	Stable_Disease>NEmnths	NA	NA	1917	3762	3762	4182	NA
PD8727d	PD8727	d	PD8727b	YES	YES	NO	NO	Biopsy	FrFr_LN2	TARGETED	Y	Regional_LNs	LOCAL_RELAPSE	Left axilla	F	53	2	T2	NA	N0	N0	0	NO	0	IIA	NA	Positive	Neg	NA	Neg	Neg	NA	X-ray	AI_OtherEndo_Adriamycin	1	ANTHRACYCLINE	CCNE1;FANCD2 (DUP)	FUMI	1	FUMI	STABLE	Stable_Disease_3-NEmnths	Taxotere	Stable_Disease_Stable_Disease>6mnths-6mnths	1679	3248	3248	3645	NA
PD8725b	PD8725	b	PD8725b	YES	YES	NO	NO	BLOOD	CPT_Fr	TARGETED	N	MATCHED_NORMAL	MATCHED_NORMAL	WBC	F	67	5	T2	NA	N+(1/15)	N1	1	YES	0	IIB	NA	Positive	Neg	NA	NA	NA	NA	Tam	AI_Adriamycin	1	ANTHRACYCLINE	NA	FUMI	NA	NA	NA	Progressive_Disease	NA	NA	1541	NA	9	2057	NA
PD8709c	PD8709	c	PD8709b	YES	YES	NO	NO	Biopsy	FrFr_LN2	TARGETED	Y	BREAST_POST_CHEMO	BREAST_POST_CHEMO	Mastectomy	F	56	2	T4	NA	N3	N3	NA	YES	0	IIIC	3	Positive	Pos	NA	Neg	Neg	NA	NA	Epirubicin 4#	NA	NA	NA	X-ray: Left chest wall, axilla and SCF	NA	RT	NA	NA	Tamoxifen	NA	1212	104	104	2204	NA
PD20595a	PD20595	a	PD20416b	NO	YES	NO	NO	Biopsy	FrFr_LN2	TARGETED	Y	SKIN_DISTANT_METASTASIS	DISTANT_METASTASIS	dxt.side throat	F	67	NA	T1	NA	N0 (0/9)	N0	0	NO	0	IA	3	Negative	Neg	NA	Neg	Neg	NA	NA	NA	NA	NA	NA	Adriamycin	1	ANTHRACYCLINE	STABLE	Stable_Disease_3-NEmnths	NA	NA	1993	1993	1993	2215	NA
PD20448a	PD20448	a	PD20448b	YES	YES	NO	NO	Biopsy	FrFr_LN2	TARGETED	Y	LIVER_METASTASIS	DISTANT_METASTASIS	liver	F	38	1	T2	NA	N+(11/13)	N3	11	YES	0	IIIC	2	Positive	Neg	NA	NA	NA	NA	X-ray_Tam_CMF	NA	NA	NA	NA	Epirubicin	NA	ANTHRACYCLINE	NA	NA	0	0	295	308	308	1369	NA
PD20420a	PD20420	a	PD20420b	YES	YES	NO	NO	Biopsy	FrFr_LN2	TARGETED	Y	DISTANT_LYMPH_NODE_METASTASIS	DISTANT_METASTASIS	lymph_node_neck	F	35	2	T2	NA	N1(2/9)	N1	2	YES	0	IIB	NA	Negative	Pos	NA	Neg	Neg	NA	Tam_CMF	0	NA	NA	NA	Epirubicin	1	ANTHRACYCLINE	PROGRESSION	Progressive_Disease	Taxotere	Progressive_Disease	1674	1687	1687	1858	NA
PD20454d	PD20454	d	PD20416b	NO	YES	NO	NO	Biopsy	FFPE	TARGETED	Y	CONTRALATERAL_BREAST_RELAPSE	DISTANT_METASTASIS	CONTRALATERAL BREAST RELAPSE	F	30	3	Tx	NA	N1(1/11)	N1	1	YES	NA	IIA	2	Negative	NA	NA	NA	NA	NA	CMF	0	NA	NA	NA	NA	NA	NA	NA	NA	Taxotere_	NA	1977	2454	2454	NA	NA
PD20466a	PD20466	a	PD20416b	NO	YES	NO	NO	Biopsy	FrFr_LN2	TARGETED	Y	LIVER_METASTASIS	DISTANT_METASTASIS	liver	F	47	1	T1	NA	N0	N0	0	NO	0	IA	3	Negative	Neg	NA	Neg	Neg	NA	NA	NA	NA	NA	NA	Epirubicin	NA	ANTHRACYCLINE	NA	NA	NA	NA	476	476	476	512	NA
PD20445a	PD20445	a	PD20445b	YES	YES	NO	NO	Biopsy	FrFr_LN2	TARGETED	Y	LIVER_METASTASIS	DISTANT_METASTASIS	liver	F	32	NA	T1	NA	N2(21/26)	N3	21	YES	1	IV	3	Negative	Neg	NA	Neg	Neg	NA	NA	NA	NA	NA	NA	Epirubicin	1	ANTHRACYCLINE	PROGRESSION	Progressive_Disease	Taxotere	Stable_Disease_Stable_Disease>6mnths-6mnths	7	39	39	293	NA
PD20460a	PD20460	a	PD20416b	NO	YES	NO	NO	Biopsy	FrFr_LN2	TARGETED	Y	LIVER_METASTASIS	DISTANT_METASTASIS	liver	F	39	1	T2	NA	N0(0/16)	N0	0	NO	0	IIA	3	Positive	Pos	NA	Pos	Neg	NA	CMF_Tam	NA	NA	NA	NA	Epirubicin	1	ANTHRACYCLINE	PROGRESSION	Progressive_Disease	Taxotere_Xeloda_AI	Partial response 8 mnd._Progressive Disease_NE	1532	1547	1547	2024	NA
PD20471a	PD20471	a	PD20471b	YES	YES	NO	NO	Biopsy	FrFr_LN2	TARGETED	Y	LIVER_METASTASIS	DISTANT_METASTASIS	liver	F	61	NA	T2	NA	N1(8/9)	N1	NA	YES	0	IIB	3	Negative	Neg	NA	Neg	Neg	NA	X-ray_CMF	NA	NA	NA	NA	Epirubicin	1	ANTHRACYCLINE	PROGRESSION	Progressive_Disease	NA	NA	327	357	357	428	NA
PD20473a	PD20473	a	PD20473b	YES	YES	NO	NO	Biopsy	FrFr_LN2	TARGETED	Y	LIVER_METASTASIS	DISTANT_METASTASIS	liver	F	58	2	T3	NA	NA	NA	NA	NA	0	NA	2	Positive	Pos	NA	NA	NA	NA	Tam_AI_FUMI	NA	NA	NA	NA	Epirubicin	1	ANTHRACYCLINE	PROGRESSION	Progressive_Disease	Taxotere	NA	1288	1317	1317	1504	NA
PD20552a	PD20552	a	PD20416b	NO	YES	NO	NO	Biopsy	FrFr_LN2	TARGETED	Y	LIVER_METASTASIS	DISTANT_METASTASIS	liver	F	52	2	T1	NA	N0(0/11)	N0	0	NO	0	IA	NA	Positive	Neg	NA	NA	NA	NA	X-ray	NA	NA	NA	NA	Tam	1	ENDOCRINE	PROGRESSION	Progressive_Disease	Adriamycin	NA	1315	1345	1345	1602	NA
PD20448d	PD20448	d	PD20448b	YES	YES	NO	NO	Biopsy	FrFr_LN2	TARGETED	Y	LIVER_METASTASIS	DISTANT_METASTASIS	liver	F	38	1	T2	NA	N+(11/13)	N3	11	YES	0	IIIC	2	Positive	Neg	NA	Pos	Neg	NA	X-ray_Tam_CMF	NA	NA	NA	NA	Herceptin	1	HERCEPTIN	PROGRESSION	Progressive_Disease	NA	NA	295	1183	1183	1369	NA
PD20593a	PD20593	a	PD20416b	NO	YES	NO	NO	Biopsy	FrFr_LN2	TARGETED	Y	DISTANT_LYMPH_NODE_METASTASIS	DISTANT_METASTASIS	lymf fos sup cl	F	39	NA	T2	NA	N0 (0/18)	N0	0	NO	0	IIA	NA	Negative	Neg	NA	Neg	Neg	NA	CMF	NA	NA	NA	NA	Adriamycin	1	ANTHRACYCLINE	PROGRESSION	Progressive_Disease	Taxotereotere_Xeloda	Progressive_Disease_Progressive_Disease	1393	1396	1396	1879	NA
PD20603a	PD20603	a	PD20416b	NO	YES	NO	NO	Biopsy	FrFr_LN2	TARGETED	Y	LIVER_METASTASIS	DISTANT_METASTASIS	liver	F	76	3	T2	NA	N0	N0	0	NO	0	IIA	3	Negative	Neg	NA	Neg	Neg	NA	NA	NA	NA	NA	NA	Adriamycin	1	ANTHRACYCLINE	PROGRESSION	Progressive_Disease	NA	NA	957	962	962	1053	NA
PD20540a	PD20540	a	PD20540b	YES	YES	NO	NO	Biopsy	FrFr_LN2	TARGETED	Y	LIVER_METASTASIS	DISTANT_METASTASIS	liver	F	53	1	T2	NA	N+(9/10)	N2	9	YES	0	IIIA	NA	Positive	Pos	NA	Pos	Pos	NA	X-ray_Tam	NA	NA	NA	NA	Tax	1	TAXANE	PROGRESSION	Progressive_Disease	AI	Progressive_Disease	1009	1022	1022	1234	NA
PD20434a	PD20434	a	PD20434b	YES	YES	NO	NO	Biopsy	FrFr_LN2	TARGETED	Y	LIVER_METASTASIS	DISTANT_METASTASIS	liver	F	37	3	T1	NA	N1(3/8)	N1	3	YES	0	IIA	3	Positive	Neg	NA	Pos	Neg	NA	Tam_CMF	NA	NA	NA	NA	Epirubicin	1	ANTHRACYCLINE	RESPONSE	Partial_Response	NA	NA	908	1160	1160	1727	NA
PD20600a	PD20600	a	PD20416b	NO	YES	NO	NO	Biopsy	FrFr_LN2	TARGETED	Y	LIVER_METASTASIS	DISTANT_METASTASIS	liver	F	36	3	T1	NA	N+ (1/11)	N1	1	YES	0	IIA	NA	Positive	Pos	NA	Pos	Pos	NA	CMF_Zoladex	NA	NA	NA	NA	NA	NA	NA	RESPONSE	Partial_Response	Xeloda	Progressive_Disease	2713	3820	3820	NA	NA
PD20455a	PD20455	a	PD20416b	NO	YES	NO	NO	Biopsy	FrFr_LN2	TARGETED	Y	LIVER_METASTASIS	DISTANT_METASTASIS	liver	F	60	NA	T2	NA	N1(1/10)	N1	1	YES	0	IIB	1	Positive	Pos	NA	Pos	Neg	NA	Tam	NA	NA	NA	NA	Epirubicin	1	ANTHRACYCLINE	RESPONSE	Partial_Response	Taxotere_Taxotere_Xeloda_AI	Partial_Response_Progressive_Disease_Partial_Response_Progressive_Disease	646	646	646	2023	NA
PD20490a	PD20490	a	PD20416b	NO	YES	NO	NO	Biopsy	FrFr_LN2	TARGETED	Y	LIVER_METASTASIS	DISTANT_METASTASIS	liver	F	49	2	T1	NA	N0 (0/11)	N0	0	NO	0	IA	1	Positive	Pos	NA	Pos	Pos	NA	NA	NA	NA	NA	NA	Epirubicin (75% dose)	1	ANTHRACYCLINE	RESPONSE	Partial_response	NA	NA	1386	1432	1432	4259	NA
PD20505a	PD20505	a	PD20416b	NO	YES	NO	NO	Biopsy	FrFr_LN2	TARGETED	Y	DISTANT_LYMPH_NODE_METASTASIS	DISTANT_METASTASIS	R side of neck	F	39	3	T2	NA	N+(5/80)	N2	5	YES	0	IIIA	NA	Positive	Pos	NA	NA	NA	NA	X-ray_Tam_CMF	NA	NA	NA	NA	Epirubicin	1	ANTHRACYCLINE	RESPONSE	Partial_Response	NA	NA	681	681	681	1486	NA
PD20559a	PD20559	a	PD20559b	YES	YES	NO	NO	Biopsy	FrFr_LN2	TARGETED	Y	LIVER_METASTASIS	DISTANT_METASTASIS	liver	F	32	1	T3	NA	N+ (3/3)	N1	3	YES	0	IIIA	2	Negative	Neg	NA	Neg	Neg	NA	Epirubicin_Taxol	NA	NA	NA	NA	Epirubicin	1	ANTHRACYCLINE	RESPONSE	Partial_Response	NA	NA	400	462	462	1005	NA
PD8722c	PD8722	c	PD8722b	YES	YES	NO	NO	Biopsy	FrFr_LN2	TARGETED	Y	LIVER_METASTASIS	DISTANT_METASTASIS	Liver	F	55	2	T2	NA	N+	NA	NA	YES	1	IV	NA	Positive	Pos	NA	Pos	Neg	NA	NA	NA	NA	NA	NA	Epirubicin	1	ANTHRACYCLINE	RESPONSE	Partial_Response	Xeloda_OtherEndo_FUMI	Stable_Disease>6mnths_Stable_Disease_Stable_Disease>6mnths-6mnths_Stable_Disease_Stable_Disease>6mnths-6mnths	0	7	7	2701	NA
PD20588a	PD20588	a	PD20416b	NO	YES	NO	NO	Biopsy	FrFr_LN2	TARGETED	Y	BONE_METASTASIS	DISTANT_METASTASIS	dxt.scapula	F	46	2	T1	NA	N+(5/10)	N2	5	YES	0	IIIA	3	Negative	Neg	NA	Neg	Neg	NA	FEC	NA	NA	NA	NA	Tax	1	TAXANE	PROGRESSION	Progressive_Disease	NA	NA	886	906	906	1207	NA
PD20581a	PD20581	a	PD20416b	NO	YES	NO	NO	Biopsy	FrFr_LN2	TARGETED	Y	LIVER_METASTASIS	DISTANT_METASTASIS	liver	F	67	4	T2	NA	N0	N0	0	NO	0	IIA	1	Positive	Pos	NA	Pos	Pos	NA	X-ray	NA	NA	NA	NA	Tam	1	ENDOCRINE	RESPONSE	Complete_Response	AI_AI	Partial_Response_Stable_Disease>6mnths	2535	2535	2535	NA	7168
PD8709d	PD8709	d	PD8709b	YES	YES	NO	NO	Biopsy	FrFr_LN2	TARGETED	Y	DISTANT_LYMPH_NODE_METASTASIS	DISTANT_METASTASIS	Right SCF	F	56	2	T4	NA	N3	N3	NA	YES	0	IIIC	3	Positive	Pos	NA	NA	NA	NA	NA	X-ray: Left chest wall, axilla and SCF	NA	NA	NA	Epirubicin 4#	1	ANTHRACYCLINE	RESPONSE	Partial_Response	NA	NA	1212	1264	1264	2204	NA
PD20475a	PD20475	a	PD20475b	YES	YES	NO	NO	Biopsy	FrFr_LN2	TARGETED	Y	LIVER_METASTASIS	DISTANT_METASTASIS	liver	F	49	3	T1	NA	N+(11/16)	N3	11	YES	0	IIIC	2	Positive	Pos	NA	NA	NA	NA	X-ray_Tam_CMF	NA	NA	NA	NA	Epirubicin	NA	ANTHRACYCLINE	NA	NA	NA	NA	1130	1172	1172	1310	NA
PD20568a	PD20568	a	PD20416b	NO	YES	NO	NO	Biopsy	FrFr_LN2	TARGETED	Y	DISTANT_LYMPH_NODE_METASTASIS	DISTANT_METASTASIS	dxt.fos s clav	F	53	3	T1	NA	N0	N0	0	NO	0	IA	2	Positive	Neg	NA	Pos	Neg	NA	NA	NA	NA	NA	NA	Tam	1	ENDOCRINE	STABLE	Stable_Disease_3-NEmnths	Adriamycin_FUMI_Taxotere_AI	Stable_Disease>6mnths_Progressive_Disease_Partial_Response_Stable_Disease>6mnths	970	1009	1009	2151	NA
PD20482a	PD20482	a	PD20416b	NO	YES	NO	NO	Biopsy	FrFr_LN2	TARGETED	Y	LIVER_METASTASIS	DISTANT_METASTASIS	liver	F	63	NA	T2	NA	N+ (5/6)	N2	5	YES	0	IIIA	2	Positive	Pos	NA	Pos	Pos	NA	X-ray_Tam	NA	NA	NA	NA	Epirubicin	1	ANTHRACYCLINE	STABLE	Stable_Disease_7 mnd.	Taxotere_Xeloda_Xeloda_AI	Partial_Response 12 mnd._Stabel Disease 20 mnd._Stabel Disease 7 mnd._Progressive disease	454	493	493	NA	NA
PD20485a	PD20485	a	PD20416b	NO	YES	NO	NO	Biopsy	FrFr_LN2	TARGETED	Y	DISTANT_LYMPH_NODE_METASTASIS	DISTANT_METASTASIS	lymph node right supra clav fossa	F	59	0	T1	NA	N0	N0	0	NO	0	IIA	3	Negative	Neg	NA	NA	NA	NA	NA	NA	NA	NA	NA	Epirubicin	1	ANTHRACYCLINE	STABLE	Stable_Disease_4-NEmnths	Taxotere_Xeloda	Progressive_Disease/Partial Respons 5,5 .mnd	477	518	518	NA	NA
PD8715d	PD8715	d	PD8715b	YES	YES	NO	NO	Biopsy	FrFr_LN2	TARGETED	Y	DISTANT_LYMPH_NODE_METASTASIS	DISTANT_METASTASIS	Lymph node neck, left side	F	70	0	NA	NA	NA	N3	NA	NA	NA	IIIC	NA	Negative	Neg	NA	Neg	Neg	NA	NA	NA	NA	NA	NA	FUMI	1	FUMI	PROGRESSION	Progressive_Disease at 4 months	Adriamycin	Progressive_Diseaseat 2 months	0	18	18	332	NA
PD20577a	PD20577	a	PD20416b	NO	YES	NO	NO	Biopsy	FrFr_LN2	TARGETED	Y	LIVER_METASTASIS	DISTANT_METASTASIS	liver	F	47	2	T2	NA	N+(1/10)	N1	1	YES	0	IIB	2	Positive	Pos	NA	NA	NA	NA	FEC_X-ray_Tam	NA	NA	NA	NA	Tax	1	TAXANE	STABLE	Stable_Disease>NEmnths	0	0	882	945	945	1535	NA
PD20465c	PD20465	c	PD20416b	NO	YES	NO	NO	Biopsy	FrFr_LN2	TARGETED	Y	SKIN_DISTANT_METASTASIS	DISTANT_METASTASIS	scalp	F	34	3	T1	NA	N0	N0	0	NO	0	IA	NA	Positive	Pos	NA	NA	NA	NA	NA	NA	NA	NA	NA	Femar	NA	ENDOCRINE	NA	NA	NA	NA	2079	3192	3192	3335	NA
PD8724e	PD8724	e	PD8724b	YES	YES	NO	NO	Biopsy	FrFr_LN2	TARGETED	Y	SKIN_DISTANT_METASTASIS	DISTANT_METASTASIS	Scalp	F	46	2	T2	NA	N1(1/8)	N1	1	YES	0	IIB	NA	Positive	Pos	NA	Pos	Pos	NA	OtherEndo	NA	NA	NA	NA	Epirubicin	NO_DUP	ANTHRACYCLINE	STABLE	Stable_Disease_3-NEmnths	Taxotere_FUMI	NE_NE	2236	2828	2828	3403	NA
PD8724d	PD8724	d	PD8724b	YES	YES	NO	NO	Biopsy	FrFr_LN2	TARGETED	Y	SKIN_DISTANT_METASTASIS	DISTANT_METASTASIS	Scalp	F	46	2	T2	NA	N1(1/8)	N1	1	YES	0	IIB	NA	Positive	Pos	NA	Pos	Pos	NA	OtherEndo	NA	NA	NA	NA	Epirubicin	1	ANTHRACYCLINE	STABLE	Stable_Disease_3-NEmnths	Taxotere_FUMI	NE_NE	2236	2828	2828	3403	NA
PD20452a	PD20452	a	PD20452b	YES	YES	NO	NO	Biopsy	FrFr_LN2	TARGETED	Y	Regional_LNs	LOCAL_RELAPSE	lymph_node	F	46	1	T2	NA	N1(2/7)	N1	2	YES	0	IIB	3	Positive	Neg	NA	NA	NA	NA	CMF_TAM	NA	NA	NA	NA	Epirubicin	1	ANTHRACYCLINE	RESPONSE	Complete_Response	Taxotere_AI_Faslodex_Xeloda_FUMI	Stable_Disease 9mnths_NE_Stable_Disease 24 mnths_Stable_Disease11 mnths_NE	1042	1084	1084	6258	NA
PD20470a	PD20470	a	PD20416b	NO	YES	NO	NO	Biopsy	FrFr_LN2	TARGETED	Y	Ipsi_BREAST_OR_CHEST_WALL	LOCAL_RELAPSE	Skin	F	49	NA	T2	NA	N0	N0	0	NO	0	IIA	3	Negative	Pos	NA	Neg	Neg	NA	NA	X-ray	NA	NA	NA	Epirubicin	1	ANTHRACYCLINE	STABLE	Stable_Disease_3-NEmnths	NA	NA	166	2512	2512	2853	NA
PD20470d	PD20470	d	PD20416b	NO	YES	NO	NO	Biopsy	FrFr_LN2	TARGETED	Y	Ipsi_BREAST_OR_CHEST_WALL	LOCAL_RELAPSE	Skin	F	49	NA	T2	NA	N0	N0	0	NO	0	IIA	3	Negative	Pos	NA	NA	NA	NA	NA	X-ray	NA	NA	NA	Xeloda	1	CAPECITABINE	PROGRESSION	Progressive_Disease	NA	NA	166	2749	2749	2853	NA
PD20544d	PD20544	d	PD20416b	NO	YES	NO	NO	Biopsy	FrFr_LN2	TARGETED	Y	Ipsi_BREAST_OR_CHEST_WALL	LOCAL_RELAPSE	Skin_thorax	F	44	1	NA	NA	N+ (9/9)	N2	9	YES	1	IV	2	Positive	Pos	NA	Pos	Neg	Neg	NA	na	NA	NA	NA	AI	1	ENDOCRINE	PROGRESSION	Progressive_Disease	NA	NA	511	1158	1158	1507	NA
PD20544e	PD20544	e	PD20416b	NO	YES	NO	NO	Biopsy	FFPE	TARGETED	Y	Ipsi_BREAST_OR_CHEST_WALL	LOCAL_RELAPSE	breast	F	44	1	NA	NA	N+ (9/9)	N2	9	YES	1	IV	2	Positive	Pos	NA	Pos	Neg	Neg	NA	na	NA	NA	NA	AI	NO_DUP	ENDOCRINE	PROGRESSION	Progressive_Disease	NA	NA	511	0	0	1507	NA
PD20449c	PD20449	c	PD20416b	NO	YES	NO	NO	Biopsy	FrFr_LN2	TARGETED	Y	Ipsi_BREAST_OR_CHEST_WALL	LOCAL_RELAPSE	Right mamma. Primary was also in right breast. Histology sama as primary (ductal, grade 3)	F	53	3	T4	NA	N0	N0	0	NO	1	IV	3	Positive	Neg	NA	Pos	Neg	NA	NA	NA	NA	NA	NA	FUMI	1	FUMI	PROGRESSION	Progressive_Disease	NA	NA	0	295	295	346	NA
PD20495a	PD20495	a	PD20416b	NO	YES	NO	NO	Biopsy	FrFr_LN2	TARGETED	Y	Ipsi_BREAST_OR_CHEST_WALL	LOCAL_RELAPSE	mamma_sin.side	F	67	2	T4	NA	N+	NA	NA	YES	1	IV	3	Negative	Neg	NA	NA	NA	NA	NA	na	NA	NA	NA	X-ray	NA	RT	NA	NA	NA	NA	0	209	209	367	NA
PD8711c	PD8711	c	PD8711b	YES	YES	NO	NO	Biopsy	FrFr_LN2	TARGETED	Y	Ipsi_BREAST_OR_CHEST_WALL	LOCAL_RELAPSE	Primary tumour, left breast	F	67	0	T4	NA	N+	NA	NA	YES	0	IIIB	3	Negative	Neg	NA	Neg	Neg	NA	FUMI_Epirubicin_Tax	NA	NA	NA	NA	NA	NA	NA	NA	NA	NA	NA	456	280	280	529	NA
PD8711d	PD8711	d	PD8711b	YES	YES	NO	NO	Biopsy	FrFr_LN2	TARGETED	Y	Ipsi_BREAST_OR_CHEST_WALL	LOCAL_RELAPSE	Skin left axillary fold	F	67	0	T4	NA	N+	NA	NA	YES	0	IIIB	3	Negative	Neg	NA	NA	NA	Neg	FUMI_Epirubicin_Tax	NA	NA	NA	NA	NA	NA	NA	NA	NA	NA	NA	456	456	456	529	NA
PD20470c	PD20470	c	PD20416b	NO	YES	NO	NO	Biopsy	FrFr_LN2	TARGETED	Y	Ipsi_BREAST_OR_CHEST_WALL	LOCAL_RELAPSE	Skin	F	49	NA	T2	NA	N0	N0	0	NO	0	IIA	3	Negative	Pos	NA	Neg	Neg	NA	NA	X-ray	NA	NA	NA	Tax	1	TAXANE	PROGRESSION	Progressive_Disease	NA	NA	166	2674	2674	2853	NA
PD8725e	PD8725	e	PD8725b	YES	YES	NO	NO	Biopsy	FrFr_LN2	TARGETED	Y	Ipsi_BREAST_OR_CHEST_WALL	LOCAL_RELAPSE	Met. right breast	F	67	5	T2	NA	N+(1/15)	N1	1	YES	0	IIB	NA	Positive	Neg	NA	Pos	Neg	NA	NA	NA	NA	NA	NA	NA	NA	NA	NA	NA	NA	NA	1541	2037	2037	2057	NA
PD20544c	PD20544	c	PD20416b	NO	YES	NO	NO	Biopsy	FrFr_LN2	TARGETED	Y	Ipsi_BREAST_OR_CHEST_WALL	LOCAL_RELAPSE	Skin_thorax	F	44	1	NA	NA	N+ (9/9)	N2	9	YES	1	IV	2	Positive	Pos	NA	NA	NA	NA	NA	na	NA	NA	NA	Tax	1	TAXANE	RESPONSE	Partial_Response	Taxotereotere_AI_Xeloda	Progressive_Disease_Progressive_Disease_Stable_Disease_Stable_Disease>6mnths-6mnths	511	532	532	1507	NA
PD20417a	PD20417	a	PD20417b	YES	YES	NO	NO	Biopsy	FrFr_LN2	TARGETED	Y	Ipsi_BREAST_OR_CHEST_WALL	LOCAL_RELAPSE	Skin (I)	F	72	2	T3	NA	N+(14/14)	N3	14	YES	0	IIIC	2	Negative	Neg	NA	NA	NA	NA	FUMI (3 cycles NAC)	NA	NA	NA	NA	Xeloda	1	CAPECITABINE	RESPONSE	PR (short lived)	Tamoxifen	Progressive_Disease	115	277	277	745	NA
PD20504a	PD20504	a	PD20416b	NO	YES	NO	NO	Biopsy	FrFr_LN2	TARGETED	Y	Regional_LNs	LOCAL_RELAPSE	lymph_node	F	42	3	T3	NA	N3(27/30)	N3	27	YES	0	IIIC	3	Negative	Neg	NA	Neg	Neg	NA	NA	NA	NA	NA	NA	Tam	NA	ENDOCRINE	NA	NA	Taxotereotere_Epirubicin_OtherEndo_Taxotereol	Stable_Disease_Stable_Disease>6mnths-6mnths_Stable_Disease_Stable_Disease>6mnths-6mnths_Progressive_Disease_Progressive_Disease	409	45	45	650	NA
PD20571a	PD20571	a	PD20416b	NO	YES	NO	NO	Biopsy	FrFr_LN2	TARGETED	Y	Ipsi_BREAST_OR_CHEST_WALL	LOCAL_RELAPSE	Skin_thorax	F	48	2	T1	NA	N0	N0	0	NO	0	IA	3	Positive	Neg	NA	NA	NA	NA	NA	NA	NA	NA	NA	Adriamycin	NA	ANTHRACYCLINE	NA	NA	0	0	791	829	829	893	NA
PD20480a	PD20480	a	PD20416b	NO	YES	NO	NO	Biopsy	FrFr_LN2	TARGETED	Y	Ipsi_BREAST_OR_CHEST_WALL	LOCAL_RELAPSE	Skin	F	51	1	T2	NA	N0	N0	0	NO	0	IIA	3	Negative	Neg	NA	Neg	Neg	NA	CMF	NA	NA	NA	NA	Epirubicin	1	ANTHRACYCLINE	PROGRESSION	Progressive_Disease	Taxotere	Stable_Disease_Stable_Disease>6mnths-6mnths	1051	1071	1071	1410	NA
PD8724c	PD8724	c	PD8724b	YES	YES	NO	NO	Biopsy	FrFr_LN2	TARGETED	Y	Regional_LNs	LOCAL_RELAPSE	Left axilla	F	46	2	T2	NA	N1(1/8)	N1	1	YES	0	IIB	NA	Positive	Pos	NA	Neg	Pos	NA	OtherEndo	NA	NA	NA	NA	Epirubicin	NA	ANTHRACYCLINE	NA	NA	Tamoxifen_OtherEndo	Partial_Response_Progressive_Disease	2236	2239	2239	3403	NA
PD20499c	PD20499	c	PD20416b	NO	YES	NO	NO	Biopsy	FrFr_LN2	TARGETED	Y	Ipsi_BREAST_OR_CHEST_WALL	LOCAL_RELAPSE	mamma_sin.side(bilateral ca.mam)	F	38	1	T4	NA	NA	NA	NA	NA	1	IV	NA	NA	NA	NA	NA	NA	NA	NA	na	NA	NA	NA	Epirubicin	1	ANTHRACYCLINE	PROGRESSION	Progressive_Disease	NA	NA	0	17	17	48	NA
PD20509a	PD20509	a	PD20416b	NO	YES	NO	NO	Biopsy	FrFr_LN2	TARGETED	Y	Presumed_local_relapse	LOCAL_RELAPSE	?	F	31	1	T4	NA	N+	NA	NA	YES	1	IV	NA	Positive	Neg	NA	Pos	Neg	NA	uk	uk	NA	NA	NA	Epirubicin	1	ANTHRACYCLINE	PROGRESSION	Progressive_Disease	Tax	Progressive_Disease	0	0	0	NA	NA
PD9194c	PD9194	c	PD9194b	YES	YES	YES	NO	block_sample	FrFr	WGS	Y	Ipsi_BREAST_OR_CHEST_WALL	LOCAL_RELAPSE	NA	F	61	3	T1	15	N0	N0	0	NO	0	IA	3	Negative	Neg	Pos	Neg	Neg	Pos	NA	surgery	NA	NA	NA	taxol+Herceptin for 9 months	NA	HERCEPTIN	NA	NA	NA	NA	784	784	784	NA	2551
PD20494a	PD20494	a	PD20416b	NO	YES	NO	NO	Biopsy	FrFr_LN2	TARGETED	Y	Ipsi_BREAST_OR_CHEST_WALL	LOCAL_RELAPSE	Skin	F	85	0	T2	NA	N+(2/2)	N1	2	YES	0	IIB	3	Negative	Pos	NA	NA	NA	NA	Tam	NA	NA	NA	NA	X-ray	NA	RT	NA	NA	NA	NA	296	415	415	467	NA
PD20498a	PD20498	a	PD20498b	YES	YES	NO	NO	Biopsy	FrFr_LN2	TARGETED	Y	Regional_LNs	LOCAL_RELAPSE	lymph_node	F	47	4	T1	NA	N+(8/11)	N2	8	YES	0	IIIA	3	Negative	Neg	NA	Neg	Neg	NA	NA	NA	NA	NA	NA	X-ray	NA	RT	NA	NA	Tamoxifen	NA	71	71	71	NA	5014
PD20451a	PD20451	a	PD20416b	NO	YES	NO	NO	Biopsy	FrFr_LN2	TARGETED	Y	Ipsi_BREAST_OR_CHEST_WALL	LOCAL_RELAPSE	dxt.mamma. Primary was also in right breast	F	NA	NA	NA	NA	NA	NA	NA	NA	NA	NA	NA	NA	NA	NA	NA	NA	NA	NA	NA	NA	NA	NA	NA	NA	NA	NA	NA	NA	NA	NA	NA	9	NA	NA
PD20492c	PD20492	c	PD20416b	NO	YES	NO	NO	Biopsy	FrFr_LN2	TARGETED	Y	Ipsi_BREAST_OR_CHEST_WALL	LOCAL_RELAPSE	sin.mamma. Biopsy from primary - patient had concomitant liver mets	F	56	3	T3	NA	N0	N0	0	NO	1	IV	NA	Positive	Neg	NA	NA	NA	NA	NA	NA	NA	NA	NA	Taxotere	1	TAXANE	PROGRESSION	Progressive_Disease			0	135	135	NA	NA
PD8726e	PD8726	e	PD8726b	YES	YES	NO	NO	Biopsy	FrFr_LN2	TARGETED	Y	Regional_LNs	LOCAL_RELAPSE	Lymph node, right axilla	F	42	3	T1	NA	N+(1/15)	N1	0	YES	0	IIA	2	Positive	Pos	NA	NA	NA	NA	X-ray	NA	NA	NA	NA	Adriamycin	1	ANTHRACYCLINE	PROGRESSION	Progressive_Disease	FUMI	Progressive_Disease	1847	1933	1933	2212	NA
PD20523a	PD20523	a	PD20523b	YES	YES	NO	NO	Biopsy	FrFr_LN2	TARGETED	Y	Ipsi_BREAST_OR_CHEST_WALL	LOCAL_RELAPSE	Skin	F	49	NA	T1	NA	N+(3/?)	N1	3	YES	0	IIA	NA	NA	NA	NA	Pos	Neg	NA	Tam_CMF	NA	NA	NA	NA	Tax	1	TAXANE	PROGRESSION	Progressive_Disease	NA	NA	1323	1364	1364	1389	NA
PD20425a	PD20425	a	PD20425b	YES	YES	NO	NO	Biopsy	FrFr_LN2	TARGETED	Y	Ipsi_BREAST_OR_CHEST_WALL	LOCAL_RELAPSE	mamma sin. (mastitis carcinomatosa)	F	47	3	T3	NA	N1	N1	NA	YES	0	IIIA	2	Negative	Neg	NA	NA	NA	NA	NA	na	NA	NA	NA	Epirubicin	1	ANTHRACYCLINE	RESPONSE	Partial_Response	0	0	193	13	13	201	NA
PD20451c	PD20451	c	PD20416b	NO	YES	NO	NO	Biopsy	FrFr_LN2	TARGETED	Y	Ipsi_BREAST_OR_CHEST_WALL	LOCAL_RELAPSE	dxt.mamma. Primary was also in right breast	F	NA	NA	NA	NA	NA	NA	NA	NA	NA	NA	NA	NA	NA	NA	NA	NA	NA	NA	NA	NA	NA	NA	NA	NA	NA	NA	NA	NA	NA	NA	NA	9	NA	NA
PD20454a	PD20454	a	PD20416b	NO	YES	NO	NO	Biopsy	FrFr_LN2	TARGETED	Y	Regional_LNs	LOCAL_RELAPSE	lymph_node	F	30	3	Tx	NA	N1(1/11)	N1	1	YES	NA	IIA	2	Negative	NA	NA	Neg	Neg	NA	CMF	0	NA	NA	NA	Epirubicin	1	ANTHRACYCLINE	RESPONSE	Complete_Response	Taxotere_	NA	1977	1984	1984	NA	NA
PD20480c	PD20480	c	PD20416b	NO	YES	NO	NO	Biopsy	FrFr_LN2	TARGETED	Y	Ipsi_BREAST_OR_CHEST_WALL	LOCAL_RELAPSE	Skin	F	51	1	T2	NA	N0	N0	0	NO	0	IIA	3	Negative	Neg	NA	Neg	Neg	NA	CMF	NA	NA	NA	NA	Xeloda	1	CAPECITABINE	PROGRESSION	Progressive_Disease	NA	NA	1051	1273	1273	1410	NA
PD20481a	PD20481	a	PD20416b	NO	YES	NO	NO	Biopsy	FrFr_LN2	TARGETED	Y	Regional_LNs	LOCAL_RELAPSE	Axille_lymf node	F	43	4	T1	NA	N0	N0	0	NO	0	IA	3	Positive	Pos	NA	Pos	Pos	NA	NA	NA	NA	NA	NA	Epirubicin	1	ANTHRACYCLINE	RESPONSE	Partial_Response 9 mnd.	Tam_Taxotere	Progressive_Disease_Progressive_Disease	393	429	429	1059	NA
PD20488a	PD20488	a	PD20416b	NO	YES	NO	NO	Biopsy	FrFr_LN2	TARGETED	Y	Ipsi_BREAST_OR_CHEST_WALL	LOCAL_RELAPSE	Skin	F	40	NA	T2	NA	N0(0/12)	N0	0	NO	0	IIA	2	Positive	Pos	NA	Pos	Pos	NA	Tam_CMF	NA	NA	NA	NA	Epirubicin	1	ANTHRACYCLINE	RESPONSE	Partial_Response	OtherEndo_Tax_Xeloda	Progressive_Disease_Stable disease 7mnd._ NE	2315	2332	2332	3120	NA
PD20556a	PD20556	a	PD20416b	NO	YES	NO	NO	Biopsy	FrFr_LN2	TARGETED	Y	Ipsi_BREAST_OR_CHEST_WALL	LOCAL_RELAPSE	right mamma. Primary was also in right breast	F	80	6	T4	NA	NA	NA	NA	NA	0	IIIB	2	NA	NA	NA	NA	NA	NA	NA	NA	NA	NA	NA	Tam	1	ENDOCRINE	PROGRESSION	Progressive_Disease	AI	Progressive_Disease	NA	NA	9	302	NA
PD20561a	PD20561	a	PD20416b	NO	YES	NO	NO	Biopsy	FrFr_LN2	TARGETED	Y	Ipsi_BREAST_OR_CHEST_WALL	LOCAL_RELAPSE	Skin, thorax	F	72	1	T2	NA	N+(7/17)	N2	7	YES	0	IIIA	NA	Negative	Neg	NA	Pos	Pos	NA	NA	NA	NA	NA	NA	Adriamycin	1	ANTHRACYCLINE	RESPONSE	Partial_Response	FUMI_Tamoxifen	NE_NE	966	1023	1023	1470	NA
PD20496a	PD20496	a	PD20416b	NO	YES	NO	NO	Biopsy	FrFr_LN2	TARGETED	Y	Ipsi_BREAST_OR_CHEST_WALL	LOCAL_RELAPSE	Skin	F	56	4	T2	NA	N+ (2/8)	N1	2	YES	0	IIB	3	Negative	Pos	NA	NA	NA	NA	Tam	NA	NA	NA	NA	FUMI	1	FUMI	PROGRESSION	Progressive_Disease	NA	NA	506	527	527	598	NA
PD8710c	PD8710	c	PD8710b	YES	YES	NO	NO	Biopsy	FrFr_LN2	TARGETED	Y	Ipsi_BREAST_OR_CHEST_WALL	LOCAL_RELAPSE	Skin left breast	F	62	9	T1	NA	N0(0/6)	N0	0	NO	0	IA	NA	Negative	Neg	NA	Neg	Neg	NA	X-ray	NA	NA	NA	NA	Epirubicin	1	ANTHRACYCLINE	RESPONSE	Partial_Response	Tamoxifen_AI_OtherEndo	Progressive_Disease_Progressive_Disease_Progressive_Disease	3559	3595	3595	4387	NA
PD20583a	PD20583	a	PD20416b	NO	YES	NO	NO	Biopsy	FrFr_LN2	TARGETED	Y	Ipsi_BREAST_OR_CHEST_WALL	LOCAL_RELAPSE	dxt.thorax	F	59	2	T1	NA	N1(1/15)	N1	1	YES	0	IIA	3	Negative	Neg	NA	Neg	Neg	NA	FEC	NA	NA	NA	NA	Tax	1	TAXANE	PROGRESSION	Progressive_Disease	X-ray	NA	149	169	169	362	NA
PD20538a	PD20538	a	PD20416b	NO	YES	NO	NO	Biopsy	FrFr_LN2	TARGETED	Y	Regional_LNs	LOCAL_RELAPSE	h axille	F	74	7	T2	NA	NA	NA	NA	NA	0	NA	NA	Positive	Pos	NA	NA	NA	NA	Tam	NA	NA	NA	NA	AI	NA	ENDOCRINE	NA	NA	OtherEndo	NA	2129	2170	2170	2965	NA
PD20526a	PD20526	a	PD20416b	NO	YES	NO	NO	Biopsy	FrFr_LN2	TARGETED	Y	Presumed_local_relapse	LOCAL_RELAPSE	?	F	NA	NA	NA	NA	NA	NA	NA	NA	NA	NA	NA	NA	NA	NA	NA	NA	NA	NA	NA	NA	NA	NA	NA	NA	NA	NA	NA	NA	NA	NA	NA	9	NA	NA
PD20511a	PD20511	a	PD20511b	YES	YES	NO	NO	Biopsy	FrFr_LN2	TARGETED	Y	Ipsi_BREAST_OR_CHEST_WALL	LOCAL_RELAPSE	ve mamma	F	78	3	T3	NA	N0	N0	0	NO	0	IIB	2	Positive	Neg	NA	Neg	Neg	NA	uk	na	NA	NA	NA	FUMI	1	FUMI	PROGRESSION	Progressive_Disease	OtherEndo_AI	Progressive_Disease	631	633	633	1087	NA
PD20596a	PD20596	a	PD20416b	NO	YES	NO	NO	Biopsy	FrFr_LN2	TARGETED	Y	Ipsi_BREAST_OR_CHEST_WALL	LOCAL_RELAPSE	dxt.mamma. Primary was also in right breast	F	47	NA	T2	NA	N+(3/9)	N1	3	YES	0	IIB	3	Negative	Neg	NA	NA	NA	NA	FEC_X-ray	NA	NA	NA	NA	Tax	1	TAXANE	PROGRESSION	Progressive_Disease	Taxotere	Progressive_Disease	365	391	391	450	NA
PD20534a	PD20534	a	PD20534b	YES	YES	NO	NO	Biopsy	FrFr_LN2	TARGETED	Y	Regional_LNs	LOCAL_RELAPSE	lymfphnode	F	NA	NA	NA	NA	NA	NA	NA	NA	NA	NA	NA	NA	NA	NA	NA	NA	NA	NA	NA	NA	NA	NA	NA	NA	NA	NA	NA	NA	NA	NA	NA	9	NA	NA
PD20570a	PD20570	a	PD20416b	NO	YES	NO	NO	Biopsy	FrFr_LN2	TARGETED	Y	Ipsi_BREAST_OR_CHEST_WALL	LOCAL_RELAPSE	dxt.mamma	F	74	3	T1	NA	N+(1/6)	N1	1	YES	0	IIA	3	Positive	Pos	NA	Pos	Neg	NA	Tam	NA	NA	NA	NA	AI	1	ENDOCRINE	PROGRESSION	Progressive_Disease	0	0	1575	1578	1578	2981	NA
PD20539d	PD20539	d	PD20416b	NO	YES	NO	NO	Biopsy	FrFr_LN2	TARGETED	Y	Ipsi_BREAST_OR_CHEST_WALL	LOCAL_RELAPSE	Skin left _thorax	F	39	2	T4	NA	N0	N0	0	NO	1	IV	2	NA	NA	NA	NA	NA	NA	Adriamycin_Tam_Tax	na	NA	NA	NA	FUMI	1	FUMI	PROGRESSION	Progressive_Disease	Xeloda	Progressive_Disease	0	418	418	766	NA
PD20546a	PD20546	a	PD20546b	YES	YES	NO	NO	Biopsy	FrFr_LN2	TARGETED	Y	Regional_LNs	LOCAL_RELAPSE	lymph_node	F	56	2	T1	NA	N+(18/33)	N3	18	YES	0	IIIC	3	Negative	Neg	NA	Neg	Neg	NA	X-ray_Tam_FEC	NA	NA	NA	NA	Tax	1	TAXANE	RESPONSE	Complete_Response	X-ray_Taxotere	NE_NE	574	764	764	1185	NA
PD20574a	PD20574	a	PD20416b	NO	YES	NO	NO	Biopsy	FrFr_LN2	TARGETED	Y	Ipsi_BREAST_OR_CHEST_WALL	LOCAL_RELAPSE	left thoracic wall	F	68	NA	T2	NA	N+(2/11)	N1	2	YES	0	IIB	3	Positive	Pos	NA	Pos	Pos	NA	Tam (2 years)_?AI(exemestane or Tamoxifen 3 years in randomised trial)	NA	NA	NA	NA	Tax	1	TAXANE	RESPONSE	Partial_Response	AI_Taxotere_Adriamycin_FUMI	Stable_Disease>6mnths_Progressive_Disease_Progressive_Disease_Progressive_Disease	1957	2001	2001	2858	NA
PD20490c	PD20490	c	PD20416b	NO	YES	NO	NO	Biopsy	FrFr_LN2	TARGETED	Y	Ipsi_BREAST_OR_CHEST_WALL	LOCAL_RELAPSE	lok residiv	F	49	2	T1	NA	N0 (0/11)	N0	0	NO	0	IA	1	Positive	Pos	NA	Pos	Pos	NA	NA	NA	NA	NA	NA	AI	1	ENDOCRINE	STABLE	Stable_disease	Tam_TAX_Xeloda_Caelyx_Navelbin_AI	Stable disease_21 mnd._Progresive disease_ Progrecive disease_Partial respons_ 10mnd._Progresive disease_Progresive disease	1386	1800	1800	4259	NA
PD20527a	PD20527	a	PD20527b	YES	YES	NO	NO	Biopsy	FrFr_LN2	TARGETED	Y	Regional_LNs	LOCAL_RELAPSE	lymph_node	F	72	3	T2	NA	N+ (2/8)	N1	2	YES	0	IIB	2	Positive	Pos	NA	Pos	Neg	NA	Tam	NA	NA	NA	NA	AI	1	ENDOCRINE	STABLE	Stable_Disease_3-NEmnths	FUMI	Partial_Response	3151	3209	3209	3822	NA
PD20537a	PD20537	a	PD20537b	YES	YES	NO	NO	Biopsy	FrFr_LN2	TARGETED	Y	Ipsi_BREAST_OR_CHEST_WALL	LOCAL_RELAPSE	Left thoracic wall	F	76	4	T2	NA	N+(6/8)	N2	6	YES	0	IIIA	NA	NA	NA	NA	Pos	Pos	NA	NA	NA	NA	NA	NA	Tam	1	ENDOCRINE	STABLE	Stable_Disease>NEmnths	NA	NA	1161	1239	1239	2377	NA
PD8714c	PD8714	c	PD8714b	YES	YES	NO	NO	Biopsy	FrFr_LN2	TARGETED	Y	Ipsi_BREAST_OR_CHEST_WALL	LOCAL_RELAPSE	Medial thoracic wall	F	49	2	T4	NA	N+(3/11)	N1	3	YES	0	IIIB	3	Positive	Pos	NA	Pos	Neg	NA	FEC	0	NA	NA	NA	Tax	1	TAXANE	RESPONSE	Partial_Response	NA	NA	155	153	153	1323	NA
PD8718a	PD8718	a	PD8718b	YES	YES	NO	NO	Biopsy	FrFr_LN2	TARGETED	Y	Ipsi_BREAST_OR_CHEST_WALL	LOCAL_RELAPSE	Local Residiv	F	46	3	T1	NA	N+ (1/11)	N1	1	YES	0	IIA	NA	Positive	Pos	NA	Neg	Neg	NA	Tam_FEC	NA	NA	NA	NA	Taxotere	1	TAXANE	RESPONSE	Partial_Response	Doxorubicin	Stable_Disease_Stable_Disease 6months	3397	3446	3446	3992	NA
PD20583c	PD20583	c	PD20416b	NO	YES	NO	NO	Biopsy	FrFr_LN2	TARGETED	Y	Ipsi_BREAST_OR_CHEST_WALL	LOCAL_RELAPSE	dxt.mamma front	F	59	2	T1	NA	N1(1/15)	N1	1	YES	0	IIA	3	Negative	Neg	NA	Neg	Neg	NA	FEC	NA	NA	NA	NA	Xeloda	1	CAPECITABINE	PROGRESSION	Progressive_Disease	X-ray	NA	149	213	213	362	NA
PD20458c	PD20458	c	PD20416b	NO	YES	NO	NO	Biopsy	FrFr_LN2	TARGETED	Y	Ipsi_BREAST_OR_CHEST_WALL	LOCAL_RELAPSE	sin.mamma_abl.	F	50	0	T2	NA	N3	N3	NA	YES	1	IV	2	Positive	Pos	NA	NA	NA	NA	NA	na	NA	NA	NA	Tax	1	TAXANE	STABLE	Stable_Disease_3-NEmnths	NA	NA	0	168	168	616	NA
PD20421a	PD20421	a	PD20416b	NO	YES	NO	NO	Biopsy	FrFr_LN2	TARGETED	Y	Ipsi_BREAST_OR_CHEST_WALL	LOCAL_RELAPSE	Right thoracic wall	F	41	2	T2	NA	N1	N1	NA	YES	0	IIB	3	Positive	Pos	NA	Neg	Pos	NA	Tam_CMF	NA	NA	NA	NA	Epirubicin	1	ANTHRACYCLINE	STABLE	Stable_Disease_3-mnths	Taxotere_X-ray_AI_Xeloda_OtherEndo	Progressive_Disease_NE_NE_Progressive_Disease_Progressive_Disease	1045	1094	1094	2070	NA
PD20467a	PD20467	a	PD20467b	YES	YES	NO	NO	Biopsy	FrFr_LN2	TARGETED	Y	Ipsi_BREAST_OR_CHEST_WALL	LOCAL_RELAPSE	1+2+3ab	F	64	NA	T1	NA	N0	N0	0	NO	0	IA	2	Positive	Pos	NA	NA	NA	NA	NA	NA	NA	NA	NA	Epirubicin	1	ANTHRACYCLINE	STABLE	Stable_Disease_3-NEmnths	Taxotereotere_Xeloda	Stable_Disease_Stable_Disease>6mnths-6mnths_Progressive_Disease	613	634	634	1029	NA
PD20599c	PD20599	c	PD20416b	NO	YES	NO	NO	Biopsy	FrFr_LN2	TARGETED	Y	Ipsi_BREAST_OR_CHEST_WALL	LOCAL_RELAPSE	abl sin.mamma	F	40	1	T3	NA	N+(5/6)	N2	5	YES	0	IIIA	3	Positive	Neg	NA	NA	NA	NA	NA	na	NA	NA	NA	Herceptin_Tax	1	HERCEPTIN	STABLE	Stable_Disease>NEmnths	NA	NA	1060	117	117	1459	NA
PD20487a	PD20487	a	PD20487b	YES	YES	NO	NO	Biopsy	FrFr_LN2	TARGETED	Y	Ipsi_BREAST_OR_CHEST_WALL	LOCAL_RELAPSE	mamma	F	48	3	T1	NA	N0	N0	0	NO	0	IA	1	Positive	Pos	NA	NA	NA	NA	X-ray_Tam	NA	NA	NA	NA	Epirubicin 4 kurer	1	ANTHRACYCLINE	STABLE	Stable_Disease	NA	NA	3097	3097	3097	NA	NA
PD20570c	PD20570	c	PD20416b	NO	YES	NO	NO	Biopsy	FrFr_LN2	TARGETED	Y	Regional_LNs	LOCAL_RELAPSE	lymphnode axille	F	74	3	T1	NA	N+(1/6)	N1	1	YES	0	IIA	3	Positive	Pos	NA	NA	NA	NA	Tam	NA	NA	NA	NA	NA	NA	NA	NA	NA	0	0	1575	2224	2224	2981	NA
PD8714e	PD8714	e	PD8714b	YES	YES	NO	NO	Biopsy	FrFr_LN2	TARGETED	Y	Ipsi_BREAST_OR_CHEST_WALL	LOCAL_RELAPSE	Skin left thoracic wall	F	49	2	T4	NA	N+(3/11)	N1	3	YES	0	IIIB	3	Positive	Pos	NA	Pos	Pos	NA	FEC	0	NA	NA	NA	AI	NA	ENDOCRINE	NA	NA	NA	NA	155	1255	1255	1323	NA
PD8716d	PD8716	d	PD8716b	YES	YES	NO	NO	Biopsy	FrFr_LN2	TARGETED	Y	Ipsi_BREAST_OR_CHEST_WALL	LOCAL_RELAPSE	Ablatio	F	40	3	T1	NA	N+(3/12)	N1	3	YES	0	IIA	2	Negative	Neg	NA	NA	NA	NA	X-ray_CMF	NA	NA	NA	NA	Tax	1	TAXANE	STABLE	Stable_Disease_3-NEmnths	Xeloda	Progressive_Disease	851	1030	1030	1622	NA
PD8708c	PD8708	c	PD8708b	YES	YES	NO	NO	Biopsy	FrFr_LN2	TARGETED	Y	Ipsi_BREAST_OR_CHEST_WALL	LOCAL_RELAPSE	Skin left breast	F	43	3	T1	NA	N0(0/8)	N0	0	NO	0	IA	2	Positive	Neg	NA	Pos	Pos	NA	X-ray_Tam	NA	NA	NA	NA	Epirubicin	1	ANTHRACYCLINE	STABLE	Stable_Disease_3-NEmnths	Tamoxifen	Progressive_Disease	787	1316	1316	2491	NA
PD20598a	PD20598	a	PD20416b	NO	YES	NO	NO	Biopsy	FrFr_LN2	TARGETED	Y	Ipsi_BREAST_OR_CHEST_WALL	LOCAL_RELAPSE	abl dxt.mamma	F	45	2	T4	NA	N+	NA	NA	YES	1	IV	NA	Positive	Neg	NA	Pos	Neg	Neg	FUMI_Tax	NA	NA	NA	NA	NA	NA	NA	NA	NA	Taxotere_Xeloda_Adriamycin_AI	Complete_Response_Progressive_Disease_Partial_Response_Stable_Disease_Stable_Disease>6mnths-6mnths	0	155	155	NA	4174
PD8722d	PD8722	d	PD8722b	YES	YES	NO	NO	Biopsy	FrFr_LN2	TARGETED	Y	Ipsi_BREAST_OR_CHEST_WALL	LOCAL_RELAPSE	Primary tumour, right breast	F	55	2	T2	NA	N+	NA	NA	YES	1	IV	NA	Positive	Pos	NA	Pos	Pos	NA	NA	NA	NA	NA	NA	Tax	1	TAXANE	STABLE	Stable_Disease>NEmnths	Xeloda_OtherEndo_FUMI	Stable_Disease>6mnths_Stable_Disease_Stable_Disease>6mnths-6mnths_Stable_Disease_Stable_Disease>6mnths-6mnths	0	217	217	2701	NA
PD8716c	PD8716	c	PD8716b	YES	YES	NO	NO	Biopsy	FrFr_LN2	TARGETED	Y	Ipsi_BREAST_OR_CHEST_WALL	LOCAL_RELAPSE	Met. left breast. Primary was also in the left breast	F	40	3	T1	NA	N+(3/12)	N1	3	YES	0	IIA	2	Negative	Neg	NA	Neg	Neg	NA	X-ray_CMF	NA	NA	NA	NA	Epirubicin	1	ANTHRACYCLINE	STABLE	Stable_Disease_3-NEmnths	NA	NA	851	872	872	1622	NA
PD11461a	PD11461	a	PD11461b	YES	YES	YES	NO	block_sample	FrFr	WGS	Y	Ipsi_BREAST_OR_CHEST_WALL	LOCAL_RELAPSE	Tumour_local_recurrence	F	44	NA	T1	8	N0	N0	0	NO	0	IA	3	Positive	Pos	NA	NA	NA	NA	RT	NA	NA	NA	NA	NA	NA	NA	NA	NA	NA	NA	612	783	783	1331	NA
PD20506a	PD20506	a	PD20506b	YES	YES	NO	NO	Biopsy	FrFr_LN2	TARGETED	Y	Ipsi_BREAST_OR_CHEST_WALL	LOCAL_RELAPSE	NA	F	68	NA	T2	NA	N+(24/30)	N3	24	YES	0	IIIC	NA	Positive	Pos	NA	NA	NA	NA	NA	NA	NA	NA	NA	NA	NA	NA	NA	NA	NA	NA	69	NA	9	2473	NA
PD8948c	PD8948	c	PD8948b	YES	YES	YES	NO	block_sample	FFPE	TARGETED	Y	Ipsi_BREAST_OR_CHEST_WALL	LOCAL_RELAPSE	left breast, recurrence	F	46	NA	T1	8	N+ (1/13)	N1	1	YES	0	IIA	2	Negative	Neg	Neg	Neg	Neg	Neg	FECx6 + RT(L Breast)	FECx6 + RT(L Breast)	NA	NA	NA	NA	NA	NA	NA	NA	NA	NA	2780	2780	2780	NA	NA
PD9195c	PD9195	c	PD9195b	YES	YES	YES	NO	block_sample	FrFr	WGS	Y	Regional_LNs	LOCAL_RELAPSE	late lymph node	F	74	2	T1	12	N0	N0	0	NO	0	IA	2	Positive	Pos	Neg	NA	NA	NA	NA	NA	NA	NA	NA	NA	NA	NA	NA	NA	NA	NA	684	684	684	NA	4198
PD9195d	PD9195	d	PD9195b	YES	YES	YES	NO	block_sample	FrFr	WGS	Y	Ipsi_BREAST_OR_CHEST_WALL	LOCAL_RELAPSE	local_chest wall	F	74	2	T1	12	N0	N0	0	NO	0	IA	2	Positive	Pos	Neg	NA	NA	NA	NA	NA	NA	NA	NA	NA	NA	NA	NA	NA	NA	NA	684	684	684	NA	4198
PD8948d	PD8948	d	PD8948b	YES	YES	YES	NO	block_sample	FrFr	TARGETED_AND_WGS	Y	Ipsi_BREAST_OR_CHEST_WALL	LOCAL_RELAPSE	left breast, recurrence	F	46	NA	T1	8	N+ (1/13)	N1	1	YES	0	IIA	2	Negative	Neg	Neg	Neg	Neg	Neg	FECx6 + RT(L Breast)	FECx6 + RT(L Breast)	NA	NA	NA	Carboplatin x6	1	PLATINUM	RESPONSE	response after 3 cycles, then progression	NA	NA	2780	3477	3477	NA	NA
PD20432b	PD20432	b	PD20432b	YES	YES	NO	NO	BLOOD	CPT_Fr	TARGETED	N	MATCHED_NORMAL	MATCHED_NORMAL	WBC	F	66	4	Tx	NA	N2	N2	NA	YES	1	IV	NA	Positive	Pos	NA	NA	NA	NA	na	na	NA	NA	NA	NA	NA	NA	NA	NA	0	0	0	NA	9	288	NA
PD20452b	PD20452	b	PD20452b	YES	YES	NO	NO	BLOOD	CPT_Fr	TARGETED	N	MATCHED_NORMAL	MATCHED_NORMAL	WBC	F	46	1	T2	NA	N1(2/7)	N1	2	YES	0	IIB	3	Positive	Neg	NA	NA	NA	NA	CMF_TAM	0	NA	NA	NA	NA	NA	NA	NA	NA	NA	NA	1042	NA	9	6258	NA
PD20457b	PD20457	b	PD20457b	YES	YES	NO	NO	BLOOD	CPT_Fr	TARGETED	N	MATCHED_NORMAL	MATCHED_NORMAL	WBC	F	56	2	T3	NA	N0	N0	0	NO	1	IV	3	Negative	Neg	NA	NA	NA	NA	na	na	NA	NA	NA	NA	NA	NA	NA	NA	na	na	0	NA	9	287	NA
PD20476b	PD20476	b	PD20476b	YES	YES	NO	NO	BLOOD	CPT_Fr	TARGETED	N	MATCHED_NORMAL	MATCHED_NORMAL	WBC	F	49	2	T1	NA	N0 (0/15)	N0	0	NO	0	IA	3	Negative	Neg	NA	NA	NA	NA	NA	NA	NA	NA	NA	NA	NA	NA	NA	NA	NA	NA	1841	NA	9	2501	NA
PD20515b	PD20515	b	PD20515b	YES	YES	NO	NO	BLOOD	CPT_Fr	TARGETED	N	MATCHED_NORMAL	MATCHED_NORMAL	WBC	F	48	2	Tx	NA	N+(1/8)	N1	1	YES	0	IIA	NA	NA	NA	NA	NA	NA	NA	na	na	NA	NA	NA	NA	NA	NA	NA	NA	na	na	3525	NA	9	8409	NA
PD20555b	PD20555	b	PD20555b	YES	YES	NO	NO	BLOOD	CPT_Fr	TARGETED	N	MATCHED_NORMAL	MATCHED_NORMAL	WBC	F	72	2	T2	NA	N0(0/12)	N0	0	NO	0	IIA	NA	Positive	Pos	NA	NA	NA	NA	na	na	NA	NA	NA	NA	NA	NA	NA	NA	na	na	2334	NA	9	5351	NA
PD6728a	PD6728	a	PD6728a	YES	NO	YES	YES_LOCAL_LN	BLOOD	FrFr	WGS	N	MATCHED_NORMAL	MATCHED_NORMAL	NA	F	36	1	T1	13	N1(2)	N1	NA	YES	0	IIA	3	Negative	Neg	Neg	NA	NA	NA	AC + Taxotere + Radiation	surgery	NA	NA	NA	NA	NA	NA	NA	NA	Rad, taxotere, zometa, navelbine, carboplatin	metastasized	1674	na	9	2161	NA
PD8711b	PD8711	b	PD8711b	YES	YES	NO	NO	BLOOD	CPT_Fr	TARGETED	N	MATCHED_NORMAL	MATCHED_NORMAL	WBC	F	67	0	T4	NA	N+	NA	NA	YES	0	IIIB	3	Negative	Neg	NA	NA	NA	NA	na	na	NA	NA	NA	NA	NA	NA	NA	NA	na	na	456	NA	9	529	NA
PD8717b	PD8717	b	PD8717b	YES	YES	NO	NO	BLOOD	CPT_Fr	TARGETED	N	MATCHED_NORMAL	MATCHED_NORMAL	WBC	F	41	2	T2	NA	N+ (3/12)	N1	3	YES	0	IIB	2	Positive	Pos	NA	NA	NA	NA	na	na	NA	NA	NA	NA	NA	NA	NA	NA	na	na	108	NA	9	1152	NA
PD20425b	PD20425	b	PD20425b	YES	YES	NO	NO	BLOOD	CPT_Fr	TARGETED	N	MATCHED_NORMAL	MATCHED_NORMAL	WBC	F	47	3	T3	NA	N1	N1	NA	YES	0	IIIA	2	Negative	Neg	NA	NA	NA	NA	NA	NA	NA	NA	NA	NA	NA	NA	NA	NA	NA	NA	193	NA	9	201	NA
PD20445b	PD20445	b	PD20445b	YES	YES	NO	NO	BLOOD	CPT_Fr	TARGETED	N	MATCHED_NORMAL	MATCHED_NORMAL	WBC	F	32	NA	T1	NA	N2(21/26)	N3	21	YES	1	IV	3	Negative	Neg	NA	NA	NA	NA	na	na	NA	NA	NA	NA	NA	NA	NA	NA	na	na	7	NA	9	293	NA
PD20448b	PD20448	b	PD20448b	YES	YES	NO	NO	BLOOD	CPT_Fr	TARGETED	N	MATCHED_NORMAL	MATCHED_NORMAL	WBC	F	38	1	T2	NA	N+(11/13)	N3	11	YES	0	IIIC	2	Positive	Neg	NA	NA	NA	NA	na	na	NA	NA	NA	NA	NA	NA	NA	NA	na	na	295	NA	9	1369	NA
PD11458b	PD11458	b	PD11458b	YES	YES	YES	NO	ADJ_NORMAL	FrFr	WGS	N	MATCHED_NORMAL	MATCHED_NORMAL	normal breast	F	49	NA	T4	90	N2	N2	NA	YES	0	IIIB	3	Positive	Pos	Neg	NA	NA	NA	3xFAC+1xTaxotere,letrozole, RT(all NEO)	na	NA	NA	NA	NA	NA	NA	NA	No response letrozole and FAC	NA	NA	0	NA	9	612	NA
PD20471b	PD20471	b	PD20471b	YES	YES	NO	NO	BLOOD	CPT_Fr	TARGETED	N	MATCHED_NORMAL	MATCHED_NORMAL	WBC	F	61	NA	T2	NA	N1(8/9)	N1	NA	YES	0	IIB	3	Negative	Neg	NA	NA	NA	NA	na	na	NA	NA	NA	NA	NA	NA	NA	NA	na	na	327	NA	9	428	NA
PD20473b	PD20473	b	PD20473b	YES	YES	NO	NO	BLOOD	CPT_Fr	TARGETED	N	MATCHED_NORMAL	MATCHED_NORMAL	WBC	F	58	2	T3	NA	NA	NA	NA	NA	0	NA	2	Positive	Pos	NA	NA	NA	NA	na	na	NA	NA	NA	NA	NA	NA	NA	NA	na	na	1288	NA	9	1504	NA
PD20484b	PD20484	b	PD20484b	YES	YES	NO	NO	BLOOD	CPT_Fr	TARGETED	N	MATCHED_NORMAL	MATCHED_NORMAL	WBC	F	51	3	T1	NA	N+(2/15)	N1	2	YES	0	IIA	3	Positive	Pos	NA	NA	NA	NA	na	na	NA	NA	NA	NA	NA	NA	NA	NA	na	na	1974	NA	9	2387	NA
PD20520b	PD20520	b	PD20520b	YES	YES	NO	NO	BLOOD	CPT_Fr	TARGETED	N	MATCHED_NORMAL	MATCHED_NORMAL	WBC	F	44	3	T4	NA	N+ (7/9)	N2	7	YES	0	IIIB	2	Positive	Pos	NA	NA	NA	NA	na	na	NA	NA	NA	NA	NA	NA	NA	NA	na	na	494	NA	9	1020	NA
PD20524b	PD20524	b	PD20524b	YES	YES	NO	NO	BLOOD	CPT_Fr	TARGETED	N	MATCHED_NORMAL	MATCHED_NORMAL	WBC	F	38	0	T3	NA	N1	N1	NA	YES	0	IIIA	2	Negative	Neg	NA	NA	NA	NA	na	na	NA	NA	NA	NA	NA	NA	NA	NA	na	na	663	NA	9	854	NA
PD20530b	PD20530	b	PD20530b	YES	YES	NO	NO	BLOOD	CPT_Fr	TARGETED	N	MATCHED_NORMAL	MATCHED_NORMAL	WBC	F	70	NA	T2	NA	N+(9/15)	N2	9	YES	0	IIIA	2	Negative	Neg	NA	NA	NA	NA	NA	NA	NA	NA	NA	NA	NA	NA	NA	NA	NA	NA	365	NA	9	930	NA
PD20559b	PD20559	b	PD20559b	YES	YES	NO	NO	BLOOD	CPT_Fr	TARGETED	N	MATCHED_NORMAL	MATCHED_NORMAL	WBC	F	32	1	T3	NA	N+ (3/3)	N1	3	YES	0	IIIA	2	Negative	Neg	NA	NA	NA	NA	na	na	NA	NA	NA	NA	NA	NA	NA	NA	0	0	400	NA	9	1005	NA
PD14780b	PD14780	b	PD14780b	YES	NO	YES	YES_LOCAL_LN	SKIN_NORMAL	FrFr	WGS	N	MATCHED_NORMAL	MATCHED_NORMAL	skin derived normal	F	66	YES	NA	multifocal	N+	NA	NA	NA	NA	NA	NA	Negative	Neg	Neg	NA	NA	NA	NA	NA	NA	NA	NA	NA	NA	NA	NA	NA	NA	NA	NA	0	9	NA	NA
PD20597b	PD20597	b	PD20597b	YES	YES	NO	NO	BLOOD	CPT_Fr	TARGETED	N	MATCHED_NORMAL	MATCHED_NORMAL	WBC	F	66	1	T1	NA	N1(1/16)	N1	1	YES	0	IIA	NA	Negative	Neg	NA	NA	NA	NA	NA	NA	NA	NA	NA	NA	NA	NA	NA	NA	NA	NA	840	NA	9	NA	NA
PD8716b	PD8716	b	PD8716b	YES	YES	NO	NO	BLOOD	CPT_Fr	TARGETED	N	MATCHED_NORMAL	MATCHED_NORMAL	WBC	F	40	3	T1	NA	N+(3/12)	N1	3	YES	0	IIA	2	Negative	Neg	NA	NA	NA	NA	na	na	NA	NA	NA	NA	NA	NA	NA	NA	na	na	851	NA	9	1622	NA
PD8718b	PD8718	b	PD8718b	YES	YES	NO	NO	BLOOD	CPT_Fr	TARGETED	N	MATCHED_NORMAL	MATCHED_NORMAL	WBC	F	46	3	T1	NA	N+ (1/11)	N1	1	YES	0	IIA	NA	Positive	Pos	NA	NA	NA	NA	na	na	NA	NA	NA	NA	NA	NA	NA	NA	na	na	3397	NA	9	3992	NA
PD8724b	PD8724	b	PD8724b	YES	YES	NO	NO	BLOOD	CPT_Fr	TARGETED	N	MATCHED_NORMAL	MATCHED_NORMAL	WBC	F	46	2	T2	NA	N1(1/8)	N1	1	YES	0	IIB	NA	Positive	Pos	NA	NA	NA	NA	na	na	NA	NA	NA	NA	NA	NA	NA	NA	na	na	2236	NA	9	3403	NA
PD9194b	PD9194	b	PD9194b	YES	YES	YES	NO	ADJ_NORMAL	FrFr	WGS	N	MATCHED_NORMAL	MATCHED_NORMAL	NA	F	61	3	T1	15	N0	N0	0	NO	0	IA	3	Negative	Neg	Pos	Neg	Neg	Pos	NA	NA	NA	NA	NA	NA	NA	NA	NA	NA	NA	NA	784	784	784	NA	2551
PD11459b	PD11459	b	PD11459b	YES	NO	YES	YES_LOCAL_LN	ADJ_NORMAL	FrFr	WGS	N	MATCHED_NORMAL	MATCHED_NORMAL	normal breast	F	59	NA	T2	25	N1	N1	NA	YES	0	IIB	3	Positive	Pos	NA	NA	NA	NA	RT + Tam(2 years)	none	NA	NA	NA	tamoxifen	NA	ENDOCRINE	NA	NA	na	na	3873	NA	9	NA	4726
PD11460b	PD11460	b	PD11460b	YES	YES	YES	YES_LOCAL_LN	ADJ_NORMAL	FrFr	WGS	N	MATCHED_NORMAL	MATCHED_NORMAL	normal breast	F	75	NA	T2	50	N2	N2	NA	YES	0	IIIA	3	Positive	Pos	NA	NA	NA	NA	NA	NA	NA	NA	NA	NA	NA	NA	NA	NA	NA	NA	1024	NA	9	1654	NA
PD11461b	PD11461	b	PD11461b	YES	YES	YES	NO	ADJ_NORMAL	FrFr	WGS	N	MATCHED_NORMAL	MATCHED_NORMAL	NA	F	44	NA	T1	8	N0	N0	0	NO	0	IA	3	Positive	Pos	NA	NA	NA	NA	RT	NA	NA	NA	NA	NA	NA	NA	NA	NA	NA	NA	612	NA	9	1331	NA
PD13596b	PD13596	b	PD13596b	YES	YES	YES	NO	BLOOD	FrFr	WGS	N	MATCHED_NORMAL	MATCHED_NORMAL	NA	F	43	2	T2	NA	N1	NA	NA	NA	0	IIB	2	Positive	Pos	Neg	NA	NA	NA	FEC x6, Tamoxifen(3 years)	NA	NA	NA	NA	NA	NA	NA	NA	NA	NA	NA	3524	0	0	NA	6342
PD20413b	PD20413	b	PD20413b	YES	YES	NO	NO	BLOOD	CPT_Fr	TARGETED	N	MATCHED_NORMAL	MATCHED_NORMAL	WBC	F	71	3	T2	NA	N0(0/8)	N0	0	NO	0	IIA	NA	Positive	Pos	NA	NA	NA	NA	NA	NA	NA	NA	NA	NA	NA	NA	NA	NA			546	NA	9	NA	6662
PD20414b	PD20414	b	PD20414b	YES	YES	NO	NO	BLOOD	CPT_Fr	TARGETED	N	MATCHED_NORMAL	MATCHED_NORMAL	WBC	F	61	3	T1	NA	N0(0/8)	N0	0	NO	0	IA	2	Positive	Neg	NA	NA	NA	NA	na	na	NA	NA	NA	NA	NA	NA	NA	NA	na	na	308	NA	9	1223	NA
PD20416b	PD20416	b	PD20416b	YES	YES	NO	NO	BLOOD	CPT_Fr	TARGETED	N	MATCHED_NORMAL	MATCHED_NORMAL	WBC	F	60	4	T1	NA	N1(1/2)	N1	1	YES	0	IIA	NA	Positive	Neg	NA	NA	NA	NA	NA	NA	NA	NA	NA	NA	NA	NA	NA	NA	NA	NA	3869	NA	9	4083	NA
PD20417b	PD20417	b	PD20417b	YES	YES	NO	NO	BLOOD	CPT_Fr	TARGETED	N	MATCHED_NORMAL	MATCHED_NORMAL	WBC	F	72	2	T3	NA	N+(14/14)	N3	14	YES	0	IIIC	2	Negative	Neg	NA	NA	NA	NA	na	na	NA	NA	NA	NA	NA	NA	NA	NA	na	na	115	NA	9	745	NA
PD20420b	PD20420	b	PD20420b	YES	YES	NO	NO	BLOOD	CPT_Fr	TARGETED	N	MATCHED_NORMAL	MATCHED_NORMAL	WBC	F	35	2	T2	NA	N1(2/9)	N1	2	YES	0	IIB	NA	Negative	Pos	NA	NA	NA	NA	na	na	NA	NA	NA	NA	NA	NA	NA	NA	na	na	1674	NA	9	1858	NA
PD20428b	PD20428	b	PD20428b	YES	YES	NO	NO	BLOOD	CPT_Fr	TARGETED	N	MATCHED_NORMAL	MATCHED_NORMAL	WBC	F	33	0	T2	NA	N+ (2/11)	N1	2	YES	0	IIB	3	Positive	Pos	NA	NA	NA	NA	na	na	NA	NA	NA	NA	NA	NA	NA	NA	na	na	793	NA	9	1998	NA
PD20434b	PD20434	b	PD20434b	YES	YES	NO	NO	BLOOD	CPT_Fr	TARGETED	N	MATCHED_NORMAL	MATCHED_NORMAL	WBC	F	37	3	T1	NA	N1(3/8)	N1	3	YES	0	IIA	3	Positive	Neg	NA	NA	NA	NA	na	na	NA	NA	NA	NA	NA	NA	NA	NA	na	na	908	NA	9	1727	NA
PD20435b	PD20435	b	PD20435b	YES	YES	NO	NO	BLOOD	CPT_Fr	TARGETED	N	MATCHED_NORMAL	MATCHED_NORMAL	WBC	F	47	2	T1	NA	N2(6/12)	N2	NA	YES	0	IIIA	3	Negative	Pos	NA	NA	NA	NA	na	na	NA	NA	NA	NA	NA	NA	NA	NA	na	na	530	NA	9	1737	NA
PD20437b	PD20437	b	PD20437b	YES	YES	NO	NO	BLOOD	CPT_Fr	TARGETED	N	MATCHED_NORMAL	MATCHED_NORMAL	WBC	F	41	3	T3	NA	N+ (5/13)	N2	5	YES	0	IIIA	NA	Positive	Pos	NA	NA	NA	NA	NA	NA	NA	NA	NA	NA	NA	NA	NA	NA	NA	NA	1120	NA	9	NA	NA
PD20440b	PD20440	b	PD20440b	YES	YES	NO	NO	BLOOD	CPT_Fr	TARGETED	N	MATCHED_NORMAL	MATCHED_NORMAL	WBC	F	50	NA	T1	NA	N+(2/13)	N1	2	YES	0	IIA	3	Positive	Neg	NA	NA	NA	NA	na	na	NA	NA	NA	NA	NA	NA	NA	NA	na	na	691	NA	9	1492	NA
PD20463b	PD20463	b	PD20463b	YES	YES	NO	NO	BLOOD	CPT_Fr	TARGETED	N	MATCHED_NORMAL	MATCHED_NORMAL	WBC	F	47	3	T1	NA	N0	N0	0	NO	0	IA	NA	Positive	Pos	NA	NA	NA	NA	RT	NA	NA	NA	NA	NA	NA	NA	NA	NA	NA	NA	2819	NA	9	4893	NA
PD20467b	PD20467	b	PD20467b	YES	YES	NO	NO	BLOOD	CPT_Fr	TARGETED	N	MATCHED_NORMAL	MATCHED_NORMAL	WBC	F	64	NA	T1	NA	N0	N0	0	NO	0	IA	2	Positive	Pos	NA	NA	NA	NA	na	na	NA	NA	NA	NA	NA	NA	NA	NA	na	na	594	NA	9	1029	NA
PD20469b	PD20469	b	PD20469b	YES	YES	NO	NO	BLOOD	CPT_Fr	TARGETED	N	MATCHED_NORMAL	MATCHED_NORMAL	WBC	F	68	2	T1	NA	N1(2/10)	N1	2	YES	0	IIA	3	Positive	Pos	NA	NA	NA	NA	NA	NA	NA	NA	NA	NA	NA	NA	NA	NA	NA	NA	612	NA	9	1447	NA
PD20475b	PD20475	b	PD20475b	YES	YES	NO	NO	BLOOD	CPT_Fr	TARGETED	N	MATCHED_NORMAL	MATCHED_NORMAL	WBC	F	49	3	T1	NA	N+(11/16)	N3	11	YES	0	IIIC	2	Positive	Pos	NA	NA	NA	NA	na	na	NA	NA	NA	NA	NA	NA	NA	NA	na	na	1130	NA	9	1310	NA
PD20487b	PD20487	b	PD20487b	YES	YES	NO	NO	BLOOD	CPT_Fr	TARGETED	N	MATCHED_NORMAL	MATCHED_NORMAL	WBC	F	48	3	T1	NA	N0	N0	0	NO	0	IA	1	Positive	Pos	NA	NA	NA	NA	NA	NA	NA	NA	NA	NA	NA	NA	NA	NA	NA	NA	3097	NA	9	NA	NA
PD20523b	PD20523	b	PD20523b	YES	YES	NO	NO	BLOOD	CPT_Fr	TARGETED	N	MATCHED_NORMAL	MATCHED_NORMAL	WBC	F	49	NA	T1	NA	N+(3/?)	N1	3	YES	0	IIA	NA	NA	NA	NA	NA	NA	NA	na	na	NA	NA	NA	NA	NA	NA	NA	NA	na	na	1323	NA	9	1389	NA
PD20498b	PD20498	b	PD20498b	YES	YES	NO	NO	BLOOD	CPT_Fr	TARGETED	N	MATCHED_NORMAL	MATCHED_NORMAL	WBC	F	47	4	T1	NA	N+(8/11)	N2	8	YES	0	IIIA	3	Negative	Neg	NA	NA	NA	NA	na	na	NA	NA	NA	NA	NA	NA	NA	NA	na	na	71	NA	9	NA	5014
PD20506b	PD20506	b	PD20506b	YES	YES	NO	NO	BLOOD	CPT_Fr	TARGETED	N	MATCHED_NORMAL	MATCHED_NORMAL	WBC	F	68	NA	T2	NA	NA	NA	NA	NA	0	NA	NA	Positive	Pos	NA	NA	NA	NA	na	na	NA	NA	NA	NA	NA	NA	NA	NA	na	na	69	NA	9	2473	NA
PD20507b	PD20507	b	PD20507b	YES	YES	NO	NO	BLOOD	CPT_Fr	TARGETED	N	MATCHED_NORMAL	MATCHED_NORMAL	WBC	F	51	2	T2	NA	N0	N0	0	NO	0	IIA	NA	Positive	Pos	NA	NA	NA	NA	na	na	NA	NA	NA	NA	NA	NA	NA	NA	na	na	2970	NA	9	4362	NA
PD20510b	PD20510	b	PD20510b	YES	YES	NO	NO	BLOOD	CPT_Fr	TARGETED	N	MATCHED_NORMAL	MATCHED_NORMAL	WBC	F	55	4	T3	NA	N+	NA	NA	YES	1	IV	2	Positive	Pos	NA	NA	NA	NA	uk		NA	NA	NA	NA	NA	NA	NA	NA			0	NA	9	NA	NA
PD20511b	PD20511	b	PD20511b	YES	YES	NO	NO	BLOOD	CPT_Fr	TARGETED	N	MATCHED_NORMAL	MATCHED_NORMAL	WBC	F	78	3	T3	NA	N0	N0	0	NO	0	IIB	2	Positive	Neg	NA	NA	NA	NA	na	na	NA	NA	NA	NA	NA	NA	NA	NA	na	na	631	NA	9	1087	NA
PD20512b	PD20512	b	PD20512b	YES	YES	NO	NO	BLOOD	CPT_Fr	TARGETED	N	MATCHED_NORMAL	MATCHED_NORMAL	WBC	M	42	NA	T4	NA	N0 (0/5)	N0	0	NO	0	IIIB	NA	Positive	Pos	NA	NA	NA	NA	uk		NA	NA	NA	NA	NA	NA	NA	NA			1428	NA	9	1971	NA
PD20514b	PD20514	b	PD20514b	YES	YES	NO	NO	BLOOD	CPT_Fr	TARGETED	N	MATCHED_NORMAL	MATCHED_NORMAL	WBC	F	43	1	T2	NA	N0	N0	0	NO	0	IIA	NA	Positive	Pos	NA	NA	NA	NA	na	na	NA	NA	NA	NA	NA	NA	NA	NA	na	na	5963	NA	9	6192	NA
PD20534b	PD20534	b	PD20534b	YES	YES	NO	NO	BLOOD	CPT_Fr	TARGETED	N	MATCHED_NORMAL	MATCHED_NORMAL	WBC	F	NA	NA	NA	NA	NA	NA	NA	NA	NA	NA	NA	NA	NA	NA	NA	NA	NA	NA	NA	NA	NA	NA	NA	NA	NA	NA	NA	NA	NA	NA	NA	9	NA	NA
PD20519b	PD20519	b	PD20519b	YES	YES	NO	NO	BLOOD	CPT_Fr	TARGETED	N	MATCHED_NORMAL	MATCHED_NORMAL	WBC	F	54	3	T2	NA	N+ (1/17)	N1	1	YES	0	IIB	NA	Positive	Pos	NA	NA	NA	NA	na	na	NA	NA	NA	NA	NA	NA	NA	NA	na	na	1091	NA	9	1869	NA
PD20525b	PD20525	b	PD20525b	YES	YES	NO	NO	BLOOD	CPT_Fr	TARGETED	N	MATCHED_NORMAL	MATCHED_NORMAL	WBC	F	35	NA	T1	NA	N0	N0	0	NO	0	IA	NA	Negative	Neg	NA	NA	NA	NA	na	na	NA	NA	NA	NA	NA	NA	NA	NA	na	na	5913	NA	9	6881	NA
PD20537b	PD20537	b	PD20537b	YES	YES	NO	NO	BLOOD	CPT_Fr	TARGETED	N	MATCHED_NORMAL	MATCHED_NORMAL	WBC	F	76	4	T2	NA	N+(6/8)	N2	6	YES	0	IIIA	NA	NA	NA	NA	NA	NA	NA	na	na	NA	NA	NA	NA	NA	NA	NA	NA	na	na	1161	NA	9	2377	NA
PD20527b	PD20527	b	PD20527b	YES	YES	NO	NO	BLOOD	CPT_Fr	TARGETED	N	MATCHED_NORMAL	MATCHED_NORMAL	WBC	F	72	3	T2	NA	N+ (2/8)	N1	2	YES	0	IIB	2	Positive	Pos	NA	NA	NA	NA	na	na	NA	NA	NA	NA	NA	NA	NA	NA	na	na	3151	NA	9	3822	NA
PD20533b	PD20533	b	PD20533b	YES	YES	NO	NO	BLOOD	CPT_Fr	TARGETED	N	MATCHED_NORMAL	MATCHED_NORMAL	WBC	F	57	NA	NA	NA	NA	NA	NA	NA	0	NA	3	Positive	Neg	NA	NA	NA	NA	na	na	NA	NA	NA	NA	NA	NA	NA	NA	na	na	402	NA	9	794	NA
PD20536b	PD20536	b	PD20536b	YES	YES	NO	NO	BLOOD	CPT_Fr	TARGETED	N	MATCHED_NORMAL	MATCHED_NORMAL	WBC	F	40	0	T3	NA	N0	N0	0	NO	0	IIB	3	Negative	Neg	NA	NA	NA	NA	na	na	NA	NA	NA	NA	NA	NA	NA	NA	na	na	NA	NA	9	5383	NA
PD20540b	PD20540	b	PD20540b	YES	YES	NO	NO	BLOOD	CPT_Fr	TARGETED	N	MATCHED_NORMAL	MATCHED_NORMAL	WBC	F	53	1	T2	NA	N+(9/10)	N2	9	YES	0	IIIA	NA	Positive	Pos	NA	NA	NA	NA	na	na	NA	NA	NA	NA	NA	NA	NA	NA	na	na	1009	NA	9	1234	NA
PD20546b	PD20546	b	PD20546b	YES	YES	NO	NO	BLOOD	CPT_Fr	TARGETED	N	MATCHED_NORMAL	MATCHED_NORMAL	WBC	F	56	2	T1	NA	N+(18/33)	N3	18	YES	0	IIIC	3	Negative	Neg	NA	NA	NA	NA	na	na	NA	NA	NA	NA	NA	NA	NA	NA	na	na	574	NA	9	1185	NA
PD20549b	PD20549	b	PD20549b	YES	YES	NO	NO	BLOOD	CPT_Fr	TARGETED	N	MATCHED_NORMAL	MATCHED_NORMAL	WBC	F	75	3	NA	NA	N0 (0/9)	N0	0	NO	0	NA	NA	Positive	Pos	NA	NA	NA	NA	na	na	NA	NA	NA	NA	NA	NA	NA	NA	na	na	2783	NA	9	4588	NA
PD8708b	PD8708	b	PD8708b	YES	YES	NO	NO	BLOOD	CPT_Fr	TARGETED	N	MATCHED_NORMAL	MATCHED_NORMAL	WBC	F	43	3	T1	NA	N0(0/8)	N0	0	NO	0	IA	2	Positive	Neg	NA	NA	NA	NA	na	na	NA	NA	NA	NA	NA	NA	NA	NA	na	na	787	NA	9	2491	NA
PD4243b	PD4243	b	PD4243b	YES	YES	YES	NO	BLOOD	FrFr	WGS	N	MATCHED_NORMAL	MATCHED_NORMAL	WBC	F	36	NA	T2	20.5	N0	N0	0	NO	0	IIA	3	Negative	Neg	Neg	NA	NA	NA	NA	NA	NA	NA	NA	NA	NA	NA	NA	NA	NA	NA	715	0	0	987	NA
PD4248b	PD4248	b	PD4248b	YES	NO	YES	YES_LOCAL_LN	BLOOD	FrFr	WGS	N	MATCHED_NORMAL	MATCHED_NORMAL	WBC	F	49	NA	T2	31.1	N+ (9)	N2	9	YES	0	IIIA	3	Negative	Neg	Neg	NA	NA	NA	NA	NA	NA	NA	NA	NA	NA	NA	NA	NA	NA	NA	355	24	24	1378	NA
PD4252b	PD4252	b	PD4252b	YES	NO	YES	YES_LOCAL_LN	BLOOD	FrFr	WGS	N	MATCHED_NORMAL	MATCHED_NORMAL	NA	F	48	NA	T3	50	N+	NA	NA	YES	0	IIIA	2	Negative	Neg	Neg	NA	NA	NA	Ovarian ablation and Predinsolone	NA	NA	NA	NA	NA	NA	NA	NA	NA	Adriamycin, epirubicin	NA	291	20	20	514	NA
PD5956b	PD5956	b	PD5956b	YES	NO	YES	YES_LOCAL_LN	BLOOD	FrFr	WGS	N	MATCHED_NORMAL	MATCHED_NORMAL	NA	F	51	NA	T2	26	N1	N1	NA	YES	0	IIB	3	Positive	NA	Neg	NA	NA	NA	AC chemo+ RT + Arimidex	NA	NA	NA	NA	NA	NA	NA	NA	NA	NA	NA	1146	NA	9	1648	NA
PD8709b	PD8709	b	PD8709b	YES	YES	NO	NO	BLOOD	CPT_Fr	TARGETED	N	MATCHED_NORMAL	MATCHED_NORMAL	WBC	F	56	2	T4	NA	N3	N3	NA	YES	0	IIIC	3	Positive	Pos	NA	NA	NA	NA	na	na	NA	NA	NA	NA	NA	NA	NA	NA	na	na	1212	NA	9	2204	NA
PD8710b	PD8710	b	PD8710b	YES	YES	NO	NO	BLOOD	CPT_Fr	TARGETED	N	MATCHED_NORMAL	MATCHED_NORMAL	WBC	F	62	9	T1	NA	N0(0/6)	N0	0	NO	0	IA	NA	Negative	Neg	NA	NA	NA	NA	na	na	NA	NA	NA	NA	NA	NA	NA	NA	na	na	3559	NA	9	4387	NA
PD8712b	PD8712	b	PD8712b	YES	YES	NO	NO	BLOOD	CPT_Fr	TARGETED	N	MATCHED_NORMAL	MATCHED_NORMAL	WBC	F	66	1	T1	NA	N0 (0/4)	N0	0	NO	0	IA	NA	Positive	Pos	NA	NA	NA	NA	na	na	NA	NA	NA	NA	NA	NA	NA	NA	na	na	1729	NA	9	3393	NA
PD8713b	PD8713	b	PD8713b	YES	YES	NO	NO	BLOOD	CPT_Fr	TARGETED	N	MATCHED_NORMAL	MATCHED_NORMAL	WBC	F	78	0	T4	NA	N+	NA	NA	YES	1	IV	NA	Positive	Neg	NA	NA	NA	NA	na	na	NA	NA	NA	NA	NA	NA	NA	NA	na	na	334	NA	9	1047	NA
PD8714b	PD8714	b	PD8714b	YES	YES	NO	NO	BLOOD	CPT_Fr	TARGETED	N	MATCHED_NORMAL	MATCHED_NORMAL	WBC	F	49	2	T4	NA	N+(3/11)	N1	3	YES	0	IIIB	3	Positive	Pos	NA	NA	NA	NA	na	na	NA	NA	NA	NA	NA	NA	NA	NA	na	na	155	NA	9	1323	NA
PD8715b	PD8715	b	PD8715b	YES	YES	NO	NO	BLOOD	CPT_Fr	TARGETED	N	MATCHED_NORMAL	MATCHED_NORMAL	WBC	F	70	0	NA	NA	NA	N3	NA	NA	NA	IIIC	NA	Negative	Neg	NA	Neg	Neg	NA	NA	NA	NA	NA	NA	NA	NA	NA	NA	NA	NA	NA	0	NA	NA	332	NA
PD8721b	PD8721	b	PD8721b	YES	YES	NO	NO	BLOOD	CPT_Fr	TARGETED	N	MATCHED_NORMAL	MATCHED_NORMAL	WBC	M	45	NA	T1	NA	N0	N0	0	NO	0	IA	NA	NA	NA	NA	NA	NA	NA	na	na	NA	NA	NA	NA	NA	NA	NA	NA	na	na	1917	NA	9	4182	NA
PD8719b	PD8719	b	PD8719b	YES	YES	NO	NO	BLOOD	CPT_Fr	TARGETED	N	MATCHED_NORMAL	MATCHED_NORMAL	WBC	F	59	3	T2	NA	N0 (0/5)	N0	0	NO	0	IIA	1	Positive	Pos	NA	NA	NA	NA	na	na	NA	NA	NA	NA	NA	NA	NA	NA	na	na	2258	NA	9	3469	NA
PD8720b	PD8720	b	PD8720b	YES	YES	NO	NO	BLOOD	CPT_Fr	TARGETED	N	MATCHED_NORMAL	MATCHED_NORMAL	WBC	F	45	2	T2	NA	N+ 8/13	N2	8	YES	0	IIIA	3	Positive	Pos	NA	NA	NA	NA	NA	NA	NA	NA	NA	NA	NA	NA	NA	NA	NA	NA	1138	NA	9	1814	NA
PD8948b	PD8948	b	PD8948b	YES	YES	YES	NO	BLOOD	FrFr	WGS	N	MATCHED_NORMAL	MATCHED_NORMAL	NA	F	46	NA	T1	8	N+ (1/13)	N1	1	YES	0	IIA	2	Negative	Neg	Neg	NA	NA	NA	FECx6 + RT(L Breast)	FECx6 + RT(L Breast)	NA	NA	NA	NA	NA	NA	NA	NA	NA	NA	2780	NA	9	NA	NA
PD8722b	PD8722	b	PD8722b	YES	YES	NO	NO	BLOOD	CPT_Fr	TARGETED	N	MATCHED_NORMAL	MATCHED_NORMAL	WBC	F	55	2	T2	NA	N+	NA	NA	YES	1	IV	NA	Positive	Pos	NA	NA	NA	NA	NA	NA	NA	NA	NA	NA	NA	NA	NA	NA	NA	NA	0	NA	9	2701	NA
PD8723b	PD8723	b	PD8723b	YES	YES	NO	NO	BLOOD	CPT_Fr	TARGETED	N	MATCHED_NORMAL	MATCHED_NORMAL	WBC	F	61	7	NA	NA	N+ (2/18)	N1	2	YES	0	NA	NA	Negative	Pos	NA	NA	NA	NA	na	na	NA	NA	NA	NA	NA	NA	NA	NA	na	na	1189	NA	9	1605	NA
PD4820b	PD4820	b	PD4820b	YES	NO	YES	YES_LOCAL_LN	ADJ_NORMAL	FrFr	WGS	N	MATCHED_NORMAL	MATCHED_NORMAL	NA	F	56	2	T4	100	N2	N2	NA	YES	0	IIIB	3	Negative	Neg	Pos	NA	NA	NA	Adriamcyin(50mg/m2); radiation,Taxol(175mg/m2)	NA	NA	NA	NA	NA	NA	NA	NA	NA	NA	NA	589	0	0	2235	NA
PD8726b	PD8726	b	PD8726b	YES	YES	NO	NO	BLOOD	CPT_Fr	TARGETED	N	MATCHED_NORMAL	MATCHED_NORMAL	WBC	F	42	3	T1	NA	N+(1/15)	N1	1	YES	0	IIA	2	Positive	Pos	NA	NA	NA	NA	na	na	NA	NA	NA	NA	NA	NA	NA	NA	na	na	1847	NA	9	2212	NA
PD8727b	PD8727	b	PD8727b	YES	YES	NO	NO	BLOOD	CPT_Fr	TARGETED	N	MATCHED_NORMAL	MATCHED_NORMAL	WBC	F	53	2	T2	NA	N0	N0	0	NO	0	IIA	NA	Positive	Neg	NA	NA	NA	NA	na	na	NA	NA	NA	NA	NA	NA	NA	NA	na	na	1679	NA	9	3645	NA
PD9193b	PD9193	b	PD9193b	YES	YES	YES	NO	ADJ_NORMAL	FrFr	TARGETED_AND_WGS	N	MATCHED_NORMAL	MATCHED_NORMAL	normal breast	F	33	NA	T2	35	N+(1)	N1	1	YES	0	IIB	2	Positive	Pos	Neg	NA	NA	NA	CEX + RT + TAM	NA	NA	NA	NA	NA	NA	NA	NA	NA	na	na	1154	NA	9	1718	NA
PD9195b	PD9195	b	PD9195b	YES	YES	YES	NO	ADJ_NORMAL	FrFr	WGS	N	MATCHED_NORMAL	MATCHED_NORMAL	NA	F	74	2	T1	12	N0	N0	0	NO	0	IA	2	Positive	Pos	Neg	NA	NA	NA	NA	NA	NA	NA	NA	NA	NA	NA	NA	NA	NA	NA	684	NA	9	NA	4198
PD9771b	PD9771	b	PD9771b	YES	YES	YES	NO	BLOOD	FrFr	WGS	N	MATCHED_NORMAL	MATCHED_NORMAL	NA	F	52	NA	T3	60	N0(0/13)	N0	0	NO	0	IIB	3	Negative	Neg	Neg	NA	NA	NA	FEC	NA	NA	NA	NA	NA	NA	NA	NA	NA	NA	NA	NA	900	0	NA	NA
PD20449a	PD20449	a	PD20416b	NO	YES	NO	NO	Biopsy	FrFr_LN2	TARGETED	Y	PRIMARY	PRIMARY	Right mamma.	F	53	3	T4	NA	N0	N0	0	NO	1	IV	3	Positive	Neg	NA	Pos	Neg	NA	NA	NA	NA	NA	NA	Epirubicin	NA	NA	NA	Partial_Response	Tamoxifen	Progressive_Disease	0	16	16	346	NA
PD20452c	PD20452	c	PD20452b	YES	YES	NO	NO	Biopsy	FFPE	TARGETED	Y	PRIMARY	PRIMARY	primary tumor	F	46	1	T2	NA	N1(2/7)	N1	2	YES	0	IIB	3	Positive	Neg	NA	NA	NA	NA	CMF_TAM	NA	NA	NA	NA	NA	NA	NA	NA	NA	NA	NA	1042	0	0	6258	NA
PD20457a	PD20457	a	PD20457b	YES	YES	NO	NO	Biopsy	FrFr_LN2	TARGETED	Y	PRIMARY	PRIMARY	mamma_sin.	F	56	2	T3	NA	N0	N0	0	NO	1	IV	3	Negative	Neg	NA	NA	NA	NA	NA	na	NA	NA	NA	Epirubicin	NA	NA	NA	Progressive_Disease	Taxotere	Stable_Disease_Stable_Disease>6mnths-6mnths	0	21	21	287	NA
PD20470f	PD20470	f	PD20416b	NO	YES	NO	NO	Biopsy	FFPE	TARGETED	Y	PRIMARY	PRIMARY	breast	F	49	NA	T2	NA	N0	N0	0	NO	0	IIA	3	Negative	Pos	NA	NA	Neg	Pos	NA	NA	NA	NA	NA	NA	NA	NA	NA	NA	NA	NA	166	0	0	2853	NA
PD20476c	PD20476	c	PD20476b	YES	YES	NO	NO	Biopsy	FFPE	TARGETED	Y	PRIMARY	PRIMARY	breast	F	49	2	T1	NA	N0 (0/15)	N0	0	NO	0	IA	3	Negative	Neg	NA	Neg	Neg	UK	NA	NA	NA	NA	NA	NA	NA	NA	NA	NA	NA	NA	1841	0	0	2501	NA
PD20544a	PD20544	a	PD20416b	NO	YES	NO	NO	Biopsy	FrFr_LN2	TARGETED	Y	PRIMARY	PRIMARY	mamma	F	44	1	NA	NA	N+ (9/9)	N2	9	YES	1	IV	2	Positive	Pos	NA	Pos	Pos	NA	NA	na	NA	NA	NA	Epirubicin	NA	NA	NA	Partial_Response	NA	NA	511	36	36	1507	NA
PD20442c	PD20442	c	PD20416b	NO	YES	NO	NO	Biopsy	FFPE	TARGETED	Y	PRIMARY	PRIMARY	breast	F	46	3	T2	NA	N+ (1/8)	N1	1	YES	0	IIB	2	Positive	Pos	NA	Positive	Pos	NA	X-ray_Tam_CMF	NA	NA	NA	NA	X-ray_Tam_CMF	NA	RT	NA	NA	NA	NA	1560	0	0	2511	NA
PD20555d	PD20555	d	PD20555b	YES	YES	NO	NO	Biopsy	FFPE	TARGETED	Y	PRIMARY	PRIMARY	left breast	F	72	2	T2	NA	N0(0/12)	N0	0	NO	0	IIA	NA	Positive	Pos	NA	Pos	Pos	NA	NA	NA	NA	NA	NA	NA	NA	NA	NA	NA	NA	NA	2334	0	0	5351	NA
PD6728b	PD6728	b	PD6728a	YES	NO	YES	YES_LOCAL_LN	block_sample	FrFr	WGS	Y	PRIMARY	PRIMARY	ipsilateral breast	F	36	1	T1	13	N1(2)	N1	NA	YES	0	IIA	3	Negative	Neg	Neg	NA	NA	NA	AC + Taxotere + Radiation	surgery	NA	NA	NA	NA	NA	NA	NA	NA	Rad, taxotere, zometa, navelbine, carboplatin	metastasized	1674	33	33	2161	NA
PD8711a	PD8711	a	PD8711b	YES	YES	NO	NO	Biopsy	FrFr_LN2	TARGETED	Y	PRIMARY	PRIMARY	Primary tumour, left breast	F	67	0	T4	NA	N+	NA	NA	YES	0	IIIB	3	Negative	Neg	NA	Neg	Neg	NA	FUMI_Epirubicin_Tax	NA	NA	NA	NA	NA	NA	NA	NA	NA	NA	NA	456	6	6	529	NA
PD8717g	PD8717	g	PD8717b	YES	YES	NO	NO	Biopsy	FFPE	TARGETED	Y	PRIMARY	PRIMARY	Breast	F	41	2	T2	NA	N+ (3/12)	N1	3	YES	0	IIB	2	Positive	Pos	NA	Neg	Neg	NA	Tam_CMF	NA	NA	NA	NA	NA	NA	NA	NA	NA	NA	NA	108	0	0	1152	NA
PD14780a	PD14780	a	PD14780b	YES	NO	YES	YES_LOCAL_LN	block_sample	FrFr	WGS	Y	PRIMARY	PRIMARY	T1/area1	F	66	YES	NA	multifocal	N+	NA	NA	NA	NA	NA	NA	Negative	Neg	Neg	NA	NA	NA	NA	NA	NA	NA	NA	NA	NA	NA	NA	NA	NA	NA	NA	0	9	NA	NA
PD11458c	PD11458	c	PD11458b	YES	YES	YES	NO	block_sample	FrFr	WGS	Y	PRIMARY	PRIMARY	tumour_primary, advanced, after NAC and RT and hormones	F	49	NA	T4	90	N2	N2	NA	YES	0	IIIB	3	Positive	Pos	Neg	Pos	Pos	Neg	3xFAC+1xTaxotere,letrozole, RT(all NEO)	3xFAC+1xTaxotere, femara, RT(all NEO)	NA	NA	NA	hormone therapy	NA	NA	NA	No response letrozole and FAC	NA	NA	0	242	242	612	NA
PD20454c	PD20454	c	PD20416b	NO	YES	NO	NO	Biopsy	FFPE	TARGETED	Y	PRIMARY	PRIMARY	primary tumor	F	30	3	Tx	NA	N1(1/11)	N1	1	YES	NA	IIA	2	Negative	NA	NA	Neg	NA	NA	CMF	0	NA	NA	NA	NA	NA	NA	NA	NA	NA	NA	1977	0	0	NA	NA
PD20417c	PD20417	c	PD20417b	YES	YES	NO	NO	Biopsy	FFPE	TARGETED	Y	BREAST_POST_CHEMO	PRIMARY	R breast	F	72	2	T3	NA	N+(14/14)	N3	14	YES	0	IIIC	2	Negative	Neg	NA	Neg	Neg	NA	FUMI (3 cycles NAC)	FUMI	NA	NA	NA	NA	NA	NA	NA	NA	Adriamycin_FUMI_Xeloda	Progressive_Disease, Progressive_Disease, Partial_Response	115	NA	0	745	NA
PD20599a	PD20599	a	PD20416b	NO	YES	NO	NO	Biopsy	FrFr_LN2	TARGETED	Y	PRIMARY	PRIMARY	sin.mamma	F	40	1	T3	NA	N+(5/6)	N2	5	YES	0	IIIA	3	Positive	Neg	NA	NA	NA	NA	NA	na	NA	NA	NA	Epirubicin	NA	NA	NA	Partial_Response	NA	NA	1060	0	0	1459	NA
PD20530c	PD20530	c	PD20530b	YES	YES	NO	NO	Biopsy	FFPE	TARGETED	Y	PRIMARY	PRIMARY	breast	F	70	NA	T2	NA	N+(9/15)	N2	9	YES	0	IIIA	2	Negative	Neg	NA	Neg	Neg	NA	NA	NA	NA	NA	NA	NA	NA	NA	NA	NA	NA	NA	365	0	0	930	NA
PD20541c	PD20541	c	PD20416b	NO	YES	NO	NO	Biopsy	FFPE	TARGETED	Y	PRIMARY	PRIMARY	breast	F	68	0	T2	NA	N+(1/8)	N1	1	YES	0	IIB	2	Positive	Pos	NA	Pos	Pos	NA	Tam	NA	NA	NA	NA	NA	NA	NA	NA	NA	NA	NA	1256	1262	0	1281	NA
PD20542d	PD20542	d	PD20416b	NO	YES	NO	NO	Biopsy	FFPE	TARGETED	Y	PRIMARY	PRIMARY	breast	F	45	3	T2	NA	N0	N0	0	NO	0	IIA	2	Negative	Neg	NA	Neg	Neg	NA	CMF	NA	NA	NA	NA	CMF	NA	CMF	NA	NA	NA	NA	874	0	0	1120	NA
PD20543d	PD20543	d	PD20416b	NO	YES	NO	NO	Biopsy	FFPE	TARGETED	Y	PRIMARY	PRIMARY	breast	F	42	2	T2	NA	N+ (6/11; left)(4/10; right)	N2	6	YES	0	IIIA	3	Negative	Neg	NA	Neg	Neg	NA	X-ray_CMF	NA	NA	NA	NA	NA	NA	NA	NA	NA	NA	NA	330	0	0	619	NA
PD8709a	PD8709	a	PD8709b	YES	YES	NO	NO	Biopsy	FrFr_LN2	TARGETED	Y	PRIMARY	PRIMARY	Primary tumour ( L breast)	F	56	2	T4	NA	N3	N3	NA	YES	0	IIIC	3	Positive	Pos	NA	Pos	Pos	NA	NA	na	NA	NA	NA	Epirubicin	NA	NA	NA	Partial_Response	NA	NA	1212	6	6	2204	NA
PD8718e	PD8718	e	PD8718b	YES	YES	NO	NO	Biopsy	FFPE	TARGETED	Y	PRIMARY	PRIMARY	Breast	F	46	3	T1	NA	N+ (1/11)	N1	1	YES	0	IIA	NA	Positive	Pos	NA	Pos	Pos	NA	Tam_FEC	NA	NA	NA	NA	NA	NA	NA	NA	NA	NA	NA	3397	0	0	3992	NA
PD14780d	PD14780	d	PD14780b	YES	NO	YES	YES_LOCAL_LN	block_sample	FrFr	WGS	Y	PRIMARY	PRIMARY	T3/area 7	F	66	YES	NA	multifocal	N+	NA	NA	NA	NA	NA	NA	Negative	Neg	Neg	NA	NA	NA	NA	NA	NA	NA	NA	NA	NA	NA	NA	NA	NA	NA	NA	0	9	NA	NA
PD9194a	PD9194	a	PD9194b	YES	YES	YES	NO	block_sample	FrFr	WGS	Y	PRIMARY	PRIMARY	NA	F	61	3	T1	15	N0	N0	0	NO	0	IA	3	Negative	Neg	Pos	Neg	Neg	Pos	AC chemo( 240mg/m2) with taxol(80mg/m2) + RT	surgery	NA	NA	NA	NA	NA	NA	NA	NA	taxol(80mg/m2)+ Herceptin 4 mg/kg for 12 cycle; Herceptin con'd 3-week/dose.	NA	784	784	784	NA	2551
PD11461c	PD11461	c	PD11461b	YES	YES	YES	NO	block_sample	FrFr	WGS	Y	PRIMARY	PRIMARY	tumour_primary	F	44	NA	T1	8	N0	N0	0	NO	0	IA	3	Positive	Pos	NA	Pos	Pos	NA	RT	NA	NA	NA	NA	NA	NA	NA	NA	NA	NA	NA	612	21	21	1331	NA
PD20463d	PD20463	d	PD20463b	YES	YES	NO	NO	Biopsy	FFPE	TARGETED	Y	PRIMARY	PRIMARY	breast	F	47	3	T1	NA	N0	N0	0	NO	0	IA	NA	Positive	Pos	NA	Pos	Pos	Pos	RT		NA	NA	NA	NA	NA	NA	NA	NA	NA		2819	0	0	4893	NA
PD20527c	PD20527	c	PD20527b	YES	YES	NO	NO	Biopsy	FFPE	TARGETED	Y	PRIMARY	PRIMARY	breast	F	72	3	T2	NA	N+ (2/8)	N1	2	YES	0	IIB	2	Positive	Pos	NA	Pos	Pos	NA	Tam	NA	NA	NA	NA	AI	NA	ENDOCRINE	NA	NA	NA	NA	3151	0	0	3822	NA
PD20574d	PD20574	d	PD20416b	NO	YES	NO	NO	Biopsy	FFPE	TARGETED	Y	PRIMARY	PRIMARY	breast	F	68	NA	T2	NA	N+(2/11)	N1	2	YES	0	IIB	3	Positive	Pos	NA	Pos	Pos	NA	Tam (2 years)_?AI(exemestane or Tamoxifen 3 years in randomised trial)	NA	NA	NA	NA	NA	NA	NA	NA	NA	NA	NA	1957	0	0	2858	NA
PD20492a	PD20492	a	PD20416b	NO	YES	NO	NO	Biopsy	FrFr_LN2	TARGETED	Y	PRIMARY	PRIMARY	sin.mamma. Biopsy from primary - patient had concomitant liver mets	F	56	3	T3	NA	N0	N0	0	NO	1	IV	NA	Positive	Neg	NA	Pos	Neg	Pos	NA	NA	NA	NA	NA	Epirubicin	NA	NA	NA	Progressive_Disease			0	0	0	NA	NA
PD20420c	PD20420	c	PD20420b	YES	YES	NO	NO	Biopsy	FFPE	TARGETED	Y	PRIMARY	PRIMARY	primary tumor	F	35	2	T2	NA	N1(2/9)	N1	2	YES	0	IIB	NA	Negative	Pos	NA	Neg	Pos	NA	Tam_CMF	0	NA	NA	NA	NA	NA	NA	NA	NA	NA	NA	1674	0	0	1858	NA
PD20505c	PD20505	c	PD20416b	NO	YES	NO	NO	Biopsy	FFPE	TARGETED	Y	PRIMARY	PRIMARY	R breast	F	39	3	T2	NA	N+(5/80)	N2	5	YES	0	IIIA	NA	Positive	Pos	NA	Pos	Pos	NA	X-ray_Tam_CMF	NA	NA	NA	NA	NA	NA	NA	NA	NA	NA	NA	681	0	0	1486	NA
PD20421c	PD20421	c	PD20416b	NO	YES	NO	NO	Biopsy	FFPE	TARGETED	Y	PRIMARY	PRIMARY	breast	F	41	2	T2	NA	N1	N1	NA	YES	0	IIB	3	Positive	Pos	NA	Pos	Pos	NA	Tam_CMF	NA	NA	NA	NA	NA	NA	NA	NA	NA	NA	NA	1045	0	0	2070	NA
PD8723e	PD8723	e	PD8723b	YES	YES	NO	NO	Biopsy	FFPE	TARGETED	Y	PRIMARY	PRIMARY	Breast	F	61	7	NA	NA	N+ (2/18)	N1	2	YES	0	NA	3	Negative	Pos	NA	Neg	Pos	NA	Tam	NA	NA	NA	NA	NA	NA	NA	NA	NA	NA	NA	1189	0	0	1605	NA
PD20499a	PD20499	a	PD20416b	NO	YES	NO	NO	Biopsy	FrFr_LN2	TARGETED	Y	PRIMARY	PRIMARY	mammadxt.side(bilateral ca.mam)	F	38	1	T4	NA	NA	NA	NA	NA	1	IV	NA	NA	NA	NA	NA	NA	NA	NA	na	NA	NA	NA	Epirubicin	NA	NA	NA	Progressive_Disease	NA	NA	0	17	17	48	NA
PD20526c	PD20526	c	PD20416b	NO	YES	NO	NO	Biopsy	FFPE	TARGETED	Y	PRIMARY	PRIMARY	?	F	NA	NA	NA	NA	NA	NA	NA	NA	NA	NA	NA	NA	NA	NA	NA	NA	NA	NA	NA	NA	NA	NA	NA	NA	NA	NA	NA	NA	NA	NA	NA	0	NA	NA
PD20413e	PD20413	e	PD20413b	YES	YES	NO	NO	Biopsy	FFPE	TARGETED	Y	PRIMARY	PRIMARY	breast	F	71	3	T2	NA	N0(0/8)	N0	0	NO	0	IIA	NA	Positive	Pos	NA	Pos	Pos	NA	NA	NA	NA	NA	NA	NA	NA	NA	NA	NA	NA	NA	546	0	0	NA	6662
PD20537c	PD20537	c	PD20537b	YES	YES	NO	NO	Biopsy	FFPE	TARGETED	Y	PRIMARY	PRIMARY	breast	F	76	4	T2	NA	N+(6/8)	N2	6	YES	0	IIIA	NA	NA	NA	NA	NA	NA	NA	NA	NA	NA	NA	NA	NA	NA	NA	NA	NA	NA	NA	1161	0	0	2377	NA
PD20539a	PD20539	a	PD20416b	NO	YES	NO	NO	Biopsy	FrFr_LN2	TARGETED	Y	PRIMARY	PRIMARY	mamma	F	39	2	T4	NA	N0	N0	0	NO	1	IV	2	NA	NA	NA	NA	NA	NA	NA	na	NA	NA	NA	Adriamycin	NA	ANTHRACYCLINE	NA	NA	Taxotereotere	NA	0	47	47	766	NA
PD8720e	PD8720	e	PD8720b	YES	YES	NO	NO	Biopsy	FFPE	TARGETED	Y	PRIMARY	PRIMARY	Breast	F	45	2	T2	NA	N+ 8/13	N2	8	YES	0	IIIA	3	Positive	Pos	NA	Pos	Pos	NA	NA	NA	NA	NA	NA	NA	NA	NA	NA	NA	NA	NA	1138	0	0	1814	NA
PD8948a	PD8948	a	PD8948b	YES	YES	NO	NO	block_sample	FFPE	TARGETED	Y	PRIMARY	PRIMARY	left breast	F	46	NA	T1	8	N+ (1/13)	N1	1	YES	0	IIA	2	Negative	Neg	Neg	Neg	Neg	Neg	FECx6 + RT(L Breast)	NA	NA	NA	NA	NA	NA	NA	NA	NA	NA	NA	2780	0	0	NA	NA
PD8715c	PD8715	c	PD8715b	YES	YES	NO	NO	Biopsy	FrFr_LN2	TARGETED	Y	PRIMARY	PRIMARY	Primary tumour, left breast	F	70	0	NA	NA	NA	N3	NA	NA	NA	IIIC	NA	Negative	Neg	NA	Neg	Neg	NA	NA	NA	NA	NA	NA	FUMI	NA	NA	NA	Progressive_Disease at 4 months	Adriamycin	Progressive_Diseaseat 2 months	0	16	16	332	NA
PD20460c	PD20460	c	PD20416b	NO	YES	NO	NO	Biopsy	FrFr_LN2	TARGETED	Y	PRIMARY	PRIMARY	breast	F	39	1	T2	NA	N0(0/16)	N0	0	NO	0	IIA	3	Positive	Pos	NA	Pos	Pos	NA	CMF_Tam	NA	NA	NA	NA	NA	NA	NA	NA	NA	NA	NA	1532	0	0	2024	NA
PD20570d	PD20570	d	PD20416b	NO	YES	NO	NO	Biopsy	FFPE	TARGETED	Y	PRIMARY	PRIMARY	breast	F	74	3	T1	NA	N+(1/6)	N1	1	YES	0	IIA	3	Positive	Pos	NA	Pos	Pos	NA	Tam	NA	NA	NA	NA	NA	NA	NA	NA	NA	0	0	1575	0	0	2981	NA
PD20479c	PD20479	c	PD20416b	NO	YES	NO	NO	Biopsy	FFPE	TARGETED	Y	PRIMARY	PRIMARY	breast	F	49	3	T2	NA	N2(4/7)	N2	NA	YES	0	IIIA	3	Positive	Pos	NA	Pos	Pos	NA	NA	NA	NA	NA	NA	NA	NA	NA	NA	NA	NA	NA	763	0	0	1279	NA
PD8727f	PD8727	f	PD8727b	YES	YES	NO	NO	Biopsy	FFPE	TARGETED	Y	PRIMARY	PRIMARY	Left breast	F	53	2	T2	NA	N0	N0	0	NO	0	IIA	NA	Positive	Neg	NA	Pos	Neg	NA	X-ray	NA	NA	NA	NA	NA	NA	NA	NA	NA	NA	NA	1679	0	0	3645	NA
PD20458a	PD20458	a	PD20416b	NO	YES	NO	NO	Biopsy	FrFr_LN2	TARGETED	Y	PRIMARY	PRIMARY	mamma	F	50	0	T2	NA	N3	N3	NA	YES	1	IV	2	Positive	Pos	NA	Pos	Pos	NA	NA	na	NA	NA	NA	Epirubicin	NA	NA	NA	Stable_Disease_3-NEmnths	NA	NA	0	14	14	616	NA
PD20603c	PD20603	c	PD20416b	NO	YES	NO	NO	Biopsy	FFPE	TARGETED	Y	PRIMARY	PRIMARY	R breast	F	76	3	T2	NA	N0	N0	0	NO	0	IIA	3	Negative	Neg	NA	Neg	Neg	NA	NA	NA	NA	NA	NA	NA	NA	NA	NA	NA	NA	NA	957	0	0	1053	NA
PD8708g	PD8708	g	PD8708b	YES	YES	NO	NO	Biopsy	FFPE	TARGETED	Y	PRIMARY	PRIMARY	Breast	F	43	3	T1	NA	N0(0/8)	N0	0	NO	0	IA	2	Positive	Neg	NA	Pos	Neg	NA	X-ray_Tam	NA	NA	NA	NA	NA	NA	NA	NA	NA	NA	NA	787	0	0	2491	NA
PD4252a	PD4252	a	PD4252b	YES	NO	YES	YES_LOCAL_LN	block_sample	FrFr	EXOME_WGS	Y	PRIMARY	PRIMARY	ipsi_breast	F	48	NA	T3	50	N+	NA	NA	YES	0	IIIA	2	Negative	Neg	Neg	Neg	Neg	Neg	Ovarian ablation and Predinsolone	NA	NA	NA	NA	NA	NA	NA	NA	NA	Adriamycin, epirubicin	NA	291	20	20	514	NA
PD4248a	PD4248	a	PD4248b	YES	NO	YES	YES_LOCAL_LN	block_sample	FrFr	EXOME_WGS	Y	PRIMARY	PRIMARY	ipsi_breast	F	49	NA	T2	31.1	N+ (9)	N2	9	YES	0	IIIA	3	Negative	Neg	Neg	Neg	Neg	Neg	RT + chemo(?type)	NA	NA	NA	NA	NA	NA	NA	NA	NA	Docetaxel(15/9/95)	na	355	24	24	1378	NA
PD4243a	PD4243	a	PD4243b	YES	YES	YES	NO	block_sample	FrFr	EXOME_WGS	Y	PRIMARY	PRIMARY	ipsi_breast	F	36	NA	T2	20.5	N0	N0	0	NO	0	IIA	3	Negative	Neg	Neg	Neg	Neg	Neg	Epi-CMF	NA	NA	NA	NA	NA	NA	NA	NA	NA	NA	NA	715	21	21	987	NA
PD9771a	PD9771	a	PD9771b	YES	YES	YES	NO	biopsy	FrFr	WGS	Y	PRIMARY	PRIMARY	NA	F	52	NA	T3	60	N0(0/13)	N0	0	NO	0	IIB	3	Negative	Neg	Neg	NA	NA	NA	FEC	NA	NA	NA	NA	FEC	NA	ANTHRACYCLINE	NA	NA	NA	NA	NA	900	0	NA	NA
PD9771c	PD9771	c	PD9771b	YES	YES	YES	NO	biopsy	FrFr	WGS	Y	PRIMARY	PRIMARY	NA	F	52	NA	T3	60	N0(0/13)	N0	0	NO	0	IIB	3	Negative	Neg	Neg	NA	NA	NA	FEC	NA	NA	NA	NA	FEC	NA	ANTHRACYCLINE	NA	NA	NA	NA	NA	900	0	NA	NA
PD9771d	PD9771	d	PD9771b	YES	YES	YES	NO	block_sample	FrFr	WGS	Y	PRIMARY	PRIMARY	NA	F	52	NA	T3	60	N0(0/13)	N0	0	NO	0	IIB	3	Negative	Neg	Neg	NA	NA	NA	FEC	FEC(neo)	NA	NA	NA	NA	NA	NA	NA	NA	NA	NA	NA	900	90	NA	NA
PD9193a	PD9193	a	PD9193b	YES	YES	YES	NO	block_sample	FrFr	WGS	Y	PRIMARY	PRIMARY	breast	F	33	NA	T2	35	N+(1)	N1	1	YES	0	IIB	2	Positive	Pos	Neg	Pos	Pos	Neg	CEX + RT + TAM	Surgery	NA	NA	NA	NA	NA	NA	NA	NA	na	na	1154	41	41	1718	NA
PD13596a	PD13596	a	PD13596b	YES	YES	YES	NO	block_sample	FrFr	WGS	Y	PRIMARY	PRIMARY	ipsi_breast	F	43	2	T2	NA	N1	NA	NA	NA	0	IIB	2	Positive	Pos	Neg	Positive	Pos	Neg	FEC x6, Tamoxifen(3 years)	NA	NA	NA	NA	Mastectomy	NA	SURGERY	NA	NA	Tamoxifen	Distant relapse bone and mediastinal LN	3524	0	0	NA	6342
PD4820a	PD4820	a	PD4820b	YES	NO	YES	YES_LOCAL_LN	ADJ_NORMAL	FrFr	WGS	Y	PRIMARY	PRIMARY	NA	F	56	2	T4	100	N2	N2	NA	YES	0	IIIB	3	Negative	Neg	Pos	Neg	Neg	Pos	Adriamcyin(50mg/m2); radiation,Taxol(175mg/m2)	none	NA	NA	NA	Herceptin(2mg/kg) Navelbine (25mg/M2) for 69.88	NA	NA	NA	Tumor shrinkage from 10 cm to 8.5 cm	Herceptin con'd (6mg/m2); Xeloda; CMF, Xleoda+Herceptin, TCH, AZD2171 (15mg), Herceptin+lapatnib, Gemzar, Zometa	metastasized	589	0	0	2235	NA
PD11460d	PD11460	d	PD11460b	YES	YES	YES	NO	block_sample	FrFr	WGS	Y	PRIMARY	PRIMARY	tumour_primary	F	75	NA	T2	50	N2	N2	NA	YES	0	IIIA	3	Positive	Pos	NA	Pos	Pos	NA	NA	NA	NA	NA	NA	NA	NA	NA	NA	NA	NA	NA	1024	20	20	1654	NA
PD11459c	PD11459	c	PD11459b	YES	NO	YES	YES_LOCAL_LN	block_sample	FrFr	WGS	Y	PRIMARY	PRIMARY	Tumour_primary	F	59	NA	T2	25	N1	N1	NA	YES	0	IIB	3	Positive	Pos	NA	Pos	Pos	NA	RT + Tam(2 years)	none	NA	NA	NA	NA	NA	NA	NA	NA	na	na	3873	13	13	NA	4726
PD5956a	PD5956	a	PD5956b	YES	NO	YES	YES_LOCAL_LN	block_sample	FrFr	WGS	Y	PRIMARY	PRIMARY	ipsi_breast	F	51	NA	T2	26	N1	N1	NA	YES	0	IIB	3	Positive	NA	Neg	Pos	NA	Neg	AC chemo+ RT + Arimidex	Surgery	NA	NA	NA	NA	NA	NA	NA	NA	Tamoxifen; Zometa; Femara, Bisphosphate; Radiation; metronymic Chemo+avastin, Arimidex	NA	1146	29	29	1648	NA
PD9195a	PD9195	a	PD9195b	YES	YES	YES	NO	block_sample	FrFr	WGS	Y	PRIMARY	PRIMARY	primary tumor	F	74	2	T1	12	N0	N0	0	NO	0	IA	2	Positive	Pos	Neg	NA	NA	NA	NA	NA	NA	NA	NA	NA	NA	NA	NA	NA	Radiation, Arimidex, Aromasin, Faslodex	metastasized	684	0	0	NA	4198
PD6728c	PD6728	c	PD6728a	YES	NO	YES	YES_LOCAL_LN	block_sample	FrFr	WGS	Y	SYNC_LOCAL_LYMPH_NODE_METASTASIS	SYNC_LN	synchronous axillary node	F	36	1	T1	13	N1(2)	N1	NA	YES	0	IIA	3	Negative	Neg	Neg	NA	NA	NA	AC + Taxotere + Radiation	surgery	NA	NA	NA	NA	NA	NA	NA	NA	Rad, taxotere, zometa, navelbine, carboplatin	metastasized	1674	33	33	2161	NA
PD14780e	PD14780	e	PD14780b	YES	NO	YES	YES_LOCAL_LN	block_sample	FrFr	WGS	Y	SYNC_LOCAL_LYMPH_NODE_METASTASIS	SYNC_LN	syn axillary met	F	66	YES	NA	multifocal	N+	NA	NA	NA	NA	NA	NA	Negative	Neg	Neg	NA	NA	NA	NA	NA	NA	NA	NA	NA	NA	NA	NA	NA	NA	NA	NA	0	9	NA	NA
PD4820c	PD4820	c	PD4820b	YES	NO	YES	YES_LOCAL_LN	block_sample	FrFr	WGS	Y	SYNC_LOCAL_LYMPH_NODE_METASTASIS	SYNC_LN	synchronous axillary node	F	56	2	T4	100	N2	N2	NA	YES	0	IIIB	3	Negative	Neg	Pos	Neg	Neg	Pos	NA	NA	NA	NA	NA	NA	NA	NA	NA	NA	NA	NA	589	0	0	2235	NA
PD20574c	PD20574	c	PD20416b	NO	YES	NO	NO	Biopsy	FFPE	TARGETED	Y	SYNC_LOCAL_LYMPH_NODE_METASTASIS	SYNC_LN	synchronous axillary node	F	68	NA	T2	NA	N+(2/11)	N1	2	YES	0	IIB	3	Positive	Pos	NA	NA	NA	NA	Tam (2 years)_?AI(exemestane or Tamoxifen 3 years in randomised trial)	NA	NA	NA	NA	NA	NA	NA	NA	NA	NA	NA	1957	0	0	2858	NA
PD4252c	PD4252	c	PD4252b	YES	NO	YES	YES_LOCAL_LN	block_sample	FrFr	EXOME_WGS	Y	SYNC_LOCAL_LYMPH_NODE_METASTASIS	SYNC_LN	axillary ln	F	48	NA	T3	50	N+	NA	NA	YES	0	IIIA	2	Negative	Neg	Neg	NA	NA	NA	Ovarian ablation and Predinsolone	NA	NA	NA	NA	NA	NA	NA	NA	NA	Adriamycin, epirubicin	NA	291	20	20	514	NA
PD4248c	PD4248	c	PD4248b	YES	NO	YES	YES_LOCAL_LN	block_sample	FrFr	EXOME_WGS	Y	SYNC_LOCAL_LYMPH_NODE_METASTASIS	SYNC_LN	1/9 axillary LNs at time of surgery	F	49	NA	T2	31.1	N+ (9)	N2	9	YES	0	IIIA	3	Negative	Neg	Neg	NA	NA	NA	Yes_type_unknown	NA	NA	NA	NA	NA	NA	NA	NA	NA	Docetaxel(15/9/95)	na	355	24	24	1378	NA
PD11460c	PD11460	c	PD11460b	YES	YES	YES	YES_LOCAL_LN	block_sample	FrFr	WGS	Y	SYNC_LOCAL_LYMPH_NODE_METASTASIS	SYNC_LN	Tumour_metastasis_to_local_lymph_node	F	75	NA	T2	50	N2	N2	NA	YES	0	IIIA	3	Positive	Pos	NA	Pos	Pos	NA	NA	NA	NA	NA	NA	NA	NA	NA	NA	NA	NA	NA	1024	20	20	1654	NA
PD11459a	PD11459	a	PD11459b	YES	NO	YES	YES_LOCAL_LN	block_sample	FrFr	WGS	Y	SYNC_LOCAL_LYMPH_NODE_METASTASIS	SYNC_LN	Tumour_metastasis_to_local_lymph_node	F	59	NA	T2	25	N1	N1	NA	YES	0	IIB	3	Positive	Pos	NA	Pos	Pos	NA	RT + Tam(2 years)	none	NA	NA	NA	tamoxifen	NA	ENDOCRINE	NA	NA	na	na	3873	13	13	NA	4726
PD5956c	PD5956	c	PD5956b	YES	NO	YES	YES_LOCAL_LN	block_sample	FrFr	WGS	Y	SYNC_LOCAL_LYMPH_NODE_METASTASIS	SYNC_LN	axillary ln	F	51	NA	T2	26	N1	N1	NA	YES	0	IIB	3	Positive	NA	Neg	NA	NA	NA	AC chemo+ RT + Arimidex	Surgery	NA	NA	NA	NA	NA	NA	NA	NA	Tamoxifen; Zometa; Femara, Bisphosphate; Radiation; metronymic Chemo+avastin, Arimidex	NA	1146	29	29	1648	NA
[truncated: 28 more columns]

## Sheet: Primary_cohort_clinical_data
Table S1: Clinical data
Complete_TCGA_ID	Gender	Age_at_dx	ER	PgR	lab_HER2_receptor_status	T_stage	T_size(cm)	N_stage	Nodes	Metastasis	Metastasis	AJCC_stage_coded_TNM7	breast_cancer_optical_measurement_histologic_type	Final_Pathology_from_ciriello_add_previous
TCGA-E9-A229	FEMALE	37	NA	NA	NotPerformed	T1	NA	N0	Negative	M0	Negative	IA	InfiltratingDuctal	IDC
TCGA-E9-A22B	FEMALE	71	Positive	Negative	Negative	T1	NA	N0	Negative	M0	Negative	IA	MixedHistology	IDC
TCGA-BH-A18H	FEMALE	63	Positive	Positive	Positive	T1	NA	N0	Negative	M0	Negative	IA	InfiltratingDuctal	IDC
TCGA-C8-A12U	FEMALE	46	Positive	Positive	Negative	T2	NA	N1	Positive	M0	Negative	IIB	InfiltratingDuctal	IDC
TCGA-C8-A12Z	FEMALE	45	Negative	Negative	Positive	T2	NA	N1	Positive	M0	Negative	IIB	InfiltratingDuctal	Other
TCGA-C8-A135	FEMALE	64	Negative	Negative	Positive	T2	NA	N1	Positive	M0	Negative	IIB	InfiltratingDuctal	IDC
TCGA-C8-A132	FEMALE	56	Positive	Positive	NotPerformed	T2	NA	N1	Positive	M0	Negative	IIB	InfiltratingDuctal	IDC
TCGA-C8-A134	FEMALE	52	Negative	Negative	Equivocal	T2	NA	N0	Negative	M0	Negative	IIA	InfiltratingDuctal	IDC
TCGA-A8-A081	FEMALE	80	Positive	Positive	Negative	T2	NA	N0	Negative	M0	Negative	IIA	InfiltratingDuctal	IDC
TCGA-A8-A094	FEMALE	75	Positive	Negative	Negative	T2	NA	N0	Negative	M0	Negative	IIA	InfiltratingDuctal	IDC
TCGA-C8-A12L	FEMALE	67	Negative	Negative	Equivocal	T2	NA	N0	Negative	M0	Negative	IIA	InfiltratingDuctal	IDC
TCGA-C8-A12T	FEMALE	43	Positive	Positive	Positive	T2	NA	N0	Negative	M0	Negative	IIA	InfiltratingDuctal	IDC
TCGA-A8-A090	FEMALE	74	Positive	Positive	Positive	T2	NA	N0	Negative	M0	Negative	IIA	InfiltratingDuctal	Mixed.IDC.ILC
TCGA-C8-A12N	FEMALE	58	Positive	Positive	Negative	T2	NA	N0	Negative	M0	Negative	IIA	InfiltratingDuctal	IDC
TCGA-C8-A12O	FEMALE	50	Positive	Positive	Negative	T2	NA	N0	Negative	M0	Negative	IIA	InfiltratingDuctal	IDC
TCGA-A8-A096	FEMALE	73	Positive	Positive	Negative	T2	NA	N0	Negative	M0	Negative	IIA	InfiltratingDuctal	IDC
TCGA-C8-A12M	FEMALE	70	Positive	Negative	Negative	T2	NA	N0	Negative	M0	Negative	IIA	InfiltratingDuctal	IDC
TCGA-C8-A1HG	FEMALE	50	Positive	Positive	Negative	T2	NA	N0	Negative	M0	Negative	IIA	InfiltratingDuctal	IDC
TCGA-C8-A1HE	FEMALE	59	Positive	Positive	Equivocal	T2	NA	N0	Negative	M0	Negative	IIA	InfiltratingDuctal	IDC
TCGA-E9-A1N8	FEMALE	48	Negative	NA	Negative	T2	NA	N0	Negative	M0	Negative	IIA	InfiltratingDuctal	IDC
TCGA-E9-A1N9	FEMALE	58	Negative	Positive	Positive	T2	NA	N0	Negative	M0	Negative	IIA	MixedHistology	IDC
TCGA-E9-A1NA	FEMALE	58	Positive	Positive	Positive	T2	NA	N0	Negative	M0	Negative	IIA	MixedHistology	IDC
TCGA-E9-A1NF	FEMALE	60	Positive	Positive	Negative	T2	NA	N0	Negative	M0	Negative	IIA	MixedHistology	IDC
TCGA-E9-A1NG	FEMALE	62	Positive	Positive	Negative	T2	NA	N0	Negative	M0	Negative	IIA	InfiltratingDuctal	IDC
TCGA-E9-A1NI	FEMALE	51	Positive	Positive	Negative	T2	NA	N0	Negative	M0	Negative	IIA	MixedHistology	IDC
TCGA-E9-A1R0	FEMALE	58	NA	NA	NotPerformed	T1	NA	N1	Positive	M0	Negative	IIA	InfiltratingDuctal	IDC
TCGA-E9-A22A	FEMALE	74	Positive	Negative	Negative	T2	NA	N0	Negative	M0	Negative	IIA	InfiltratingDuctal	IDC
TCGA-E9-A22D	FEMALE	38	Positive	Positive	Positive	T2	NA	N0	Negative	M0	Negative	IIA	InfiltratingDuctal	IDC
TCGA-C8-A12K	FEMALE	80	NA	NA	NotPerformed	T2	NA	N1	Positive	M0	Negative	IIB	InfiltratingDuctal	IDC
TCGA-C8-A12P	FEMALE	55	Negative	Negative	Positive	T2	NA	N1	Positive	M0	Negative	IIB	InfiltratingDuctal	IDC
TCGA-A8-A083	FEMALE	67	Positive	Positive	Negative	T3	NA	N0	Negative	M0	Negative	IIB	InfiltratingDuctal	Other
TCGA-C8-A12Y	FEMALE	44	NA	NA	NotPerformed	T2	NA	N1	Positive	M0	Negative	IIB	InfiltratingDuctal	IDC
TCGA-A8-A09Z	FEMALE	83	Positive	Negative	Negative	T3	NA	N0	Negative	M0	Negative	IIB	InfiltratingLobular	ILC
TCGA-C8-A12X	FEMALE	62	Positive	Positive	Negative	T2	NA	N1	Positive	M0	Negative	IIB	Mucinous	Other
TCGA-E9-A1N5	FEMALE	45	Positive	Positive	Positive	T2	NA	N1	Positive	M0	Negative	IIB	MixedHistology	IDC
TCGA-E9-A1NC	FEMALE	61	Negative	Positive	Positive	T2	NA	N1	Positive	M0	Negative	IIB	MixedHistology	Mixed.IDC.ILC
TCGA-E9-A1ND	FEMALE	75	Negative	Negative	Positive	T2	NA	N1	Positive	M0	Negative	IIB	InfiltratingDuctal	IDC
TCGA-E9-A1NE	FEMALE	28	Positive	Positive	Negative	T2	NA	N1	Positive	M0	Negative	IIB	InfiltratingDuctal	IDC
TCGA-E9-A1NH	FEMALE	71	Positive	Positive	Negative	T2	NA	N1	Positive	M0	Negative	IIB	InfiltratingDuctal	IDC
TCGA-E9-A228	FEMALE	58	NA	NA	NotPerformed	T2	NA	N1	Positive	M0	Negative	IIB	InfiltratingDuctal	Other
TCGA-E9-A22H	FEMALE	42	Positive	Positive	Positive	T2	NA	N1	Positive	M0	Negative	IIB	InfiltratingDuctal	IDC
TCGA-C8-A131	FEMALE	82	Negative	Negative	Negative	T2	NA	N2	Positive	M0	Negative	IIIA	InfiltratingDuctal	IDC
TCGA-C8-A1HO	FEMALE	34	Positive	Positive	Negative	T3	NA	N3	Positive	M0	Negative	IIIC	InfiltratingDuctal	IDC
TCGA-C8-A12Q	FEMALE	78	Negative	Negative	Positive	T1	NA	N2	Positive	M0	Negative	IIIA	InfiltratingDuctal	IDC
TCGA-C8-A130	FEMALE	52	Positive	Positive	Equivocal	T3	NA	N2	Positive	M0	Negative	IIIA	InfiltratingDuctal	Mixed.IDC.ILC
TCGA-C8-A133	FEMALE	65	Positive	Positive	NotPerformed	T3	NA	N1	Positive	M0	Negative	IIIA	Other	Other
TCGA-E9-A1N3	FEMALE	70	NA	NA	NotPerformed	T1	NA	N2	Positive	M0	Negative	IIIA	MixedHistology	IDC
TCGA-E9-A1N4	FEMALE	41	Positive	Positive	Positive	T2	NA	N2	Positive	M0	Negative	IIIA	MixedHistology	IDC
TCGA-E9-A22E	FEMALE	56	Positive	Positive	Positive	T2	NA	N2	Positive	M0	Negative	IIIA	InfiltratingDuctal	Mixed.IDC.ILC
TCGA-E9-A22G	FEMALE	47	Negative	Negative	Positive	T2	NA	N0	Negative	M0	Negative	IIIA	InfiltratingDuctal	IDC
TCGA-A8-A06N	FEMALE	66	Positive	Negative	Negative	T4	NA	N0	Negative	M0	Negative	IIIB	InfiltratingDuctal	IDC
TCGA-C8-A12W	FEMALE	49	Positive	Positive	Negative	T4	NA	N1	Positive	M0	Negative	IIIB	InfiltratingDuctal	Other
TCGA-A8-A09G	FEMALE	79	Positive	Negative	Positive	T3	NA	N3	Positive	M0	Negative	IIIC	InfiltratingDuctal	Mixed.IDC.ILC
TCGA-C8-A274	FEMALE	63	Positive	Positive	Negative	T2	NA	N0	Negative	M0	Negative	IIA	InfiltratingDuctal	Mixed.IDC.ILC
TCGA-C8-A275	FEMALE	56	NA	NA	NotPerformed	T1	NA	N1	Positive	M0	Negative	IIA	InfiltratingDuctal	IDC
TCGA-C8-A278	FEMALE	61	Negative	Negative	Positive	T2	NA	N2	Positive	M0	Negative	IIIA	InfiltratingDuctal	IDC
TCGA-C8-A1HN	FEMALE	56	Positive	Positive	Equivocal	T2	NA	N0	Negative	M0	Negative	IIA	InfiltratingDuctal	IDC
TCGA-C8-A1HI	FEMALE	40	Positive	Positive	Negative	T2	NA	N2	Positive	M0	Negative	IIIA	InfiltratingDuctal	IDC
TCGA-C8-A1HL	FEMALE	38	Positive	Negative	Equivocal	T3	NA	N1	Positive	M0	Negative	IIIA	Other	Other
TCGA-D8-A147	FEMALE	45	Negative	Negative	Negative	T2	NA	N0	Negative	M0	Negative	IIA	InfiltratingDuctal	IDC
TCGA-C8-A137	FEMALE	34	Negative	Negative	Positive	T2	NA	N1	Positive	M0	Negative	IIB	InfiltratingDuctal	Mixed.IDC.ILC
TCGA-C8-A26Z	FEMALE	59	Positive	Positive	Negative	T2	NA	N0	Negative	M0	Negative	IIA	InfiltratingDuctal	Other
TCGA-C8-A1HJ	FEMALE	53	Negative	Negative	Negative	T2	NA	N0	Negative	M0	Negative	IIA	InfiltratingDuctal	IDC
TCGA-C8-A273	FEMALE	29	Positive	Positive	Negative	T2	NA	N1	Positive	M0	Negative	IIB	InfiltratingDuctal	Other
TCGA-C8-A26W	FEMALE	58	Positive	Positive	Equivocal	T2	NA	N1	Positive	M0	Negative	IIB	InfiltratingDuctal	IDC
TCGA-C8-A1HK	FEMALE	53	Negative	Negative	Positive	T2	NA	N1	Positive	M0	Negative	IIB	InfiltratingDuctal	IDC
TCGA-C8-A138	FEMALE	54	Positive	Negative	Equivocal	T2	NA	N2	Positive	M0	Negative	IIIA	InfiltratingDuctal	IDC
TCGA-AR-A0U0	FEMALE	73	Negative	Negative	NotPerformed	T2	NA	N1	Positive	M0	Negative	IIB	InfiltratingDuctal	IDC
TCGA-AN-A0AR	FEMALE	55	Negative	Negative	Negative	T2	NA	N0	Negative	M0	Negative	IIA	InfiltratingDuctal	IDC
TCGA-C8-A26V	FEMALE	47	Positive	Positive	Negative	T3	NA	N2	Positive	M0	Negative	IIIA	InfiltratingDuctal	IDC
TCGA-AN-A0XP	FEMALE	69	Positive	Positive	Positive	T2	NA	N2	Positive	M0	Negative	IIIA	InfiltratingDuctal	IDC
TCGA-AN-A0AS	FEMALE	70	Positive	Negative	Negative	T2	NA	N2	Positive	M0	Negative	IIIA	InfiltratingDuctal	IDC
TCGA-AN-A0FY	FEMALE	55	Positive	Positive	Negative	T1	NA	N0	Negative	M0	Negative	IB	InfiltratingDuctal	IDC
TCGA-AN-A0AT	FEMALE	62	Negative	Negative	Negative	T2	NA	N0	Negative	M0	Negative	IIA	InfiltratingDuctal	IDC
TCGA-AN-A0XU	FEMALE	54	Negative	Negative	Negative	T2	NA	N0	Negative	M0	Negative	IIA	InfiltratingDuctal	IDC
TCGA-AN-A0FV	FEMALE	58	Negative	Negative	Positive	T2	NA	N0	Negative	M0	Negative	IIA	InfiltratingDuctal	IDC
TCGA-AN-A03X	FEMALE	74	Positive	Positive	Positive	T2	NA	N0	Negative	M0	Negative	IIA	InfiltratingDuctal	IDC
TCGA-AN-A046	FEMALE	68	Positive	Positive	Negative	T2	NA	N0	Negative	M0	Negative	IIA	InfiltratingDuctal	IDC
TCGA-AN-A0XL	FEMALE	61	Positive	Positive	Negative	T2	NA	N0	Negative	M0	Negative	IIA	InfiltratingDuctal	IDC
TCGA-AN-A03Y	FEMALE	66	Positive	Positive	Negative	T2	NA	N0	Negative	M0	Negative	IIA	InfiltratingDuctal	IDC
TCGA-E9-A24A	FEMALE	69	NA	NA	NotPerformed	T1	NA	N1	Positive	M0	Negative	IIA	InfiltratingDuctal	IDC
TCGA-AN-A0FZ	FEMALE	45	Positive	Negative	Positive	T2	NA	N2	Positive	M0	Negative	IIIA	InfiltratingDuctal	IDC
TCGA-AN-A0XN	FEMALE	68	Negative	Positive	Negative	T2	NA	N2	Positive	M0	Negative	IIIA	InfiltratingDuctal	IDC
TCGA-AN-A0XS	FEMALE	63	Negative	Positive	Negative	T2	NA	N2	Positive	M0	Negative	IIIA	InfiltratingDuctal	IDC
TCGA-AN-A0XT	FEMALE	54	Positive	Negative	Negative	T2	NA	N2	Positive	M0	Negative	IIIA	InfiltratingDuctal	IDC
TCGA-AN-A0XR	FEMALE	55	Positive	Negative	Negative	T2	NA	N2	Positive	M0	Negative	IIIA	InfiltratingDuctal	IDC
TCGA-C8-A26X	FEMALE	58	Negative	Negative	Negative	T1	NA	N1	Positive	M0	Negative	IIA	InfiltratingDuctal	IDC
TCGA-AN-A0FW	FEMALE	67	Positive	NA	Negative	T2	NA	N2	Positive	M0	Negative	IIIA	InfiltratingDuctal	Other
TCGA-E9-A247	FEMALE	59	NA	NA	NotPerformed	T1	NA	N0	Negative	M0	Negative	IB	InfiltratingDuctal	Mixed.IDC.ILC
TCGA-C8-A26Y	FEMALE	90	Negative	Negative	Negative	T2	NA	N0	Negative	M0	Negative	IIA	InfiltratingDuctal	IDC
TCGA-E2-A1IL	FEMALE	78	Positive	Positive	Negative	T1	NA	N1	Positive	M0	Negative	IIA	InfiltratingLobular	ILC
TCGA-E9-A1RH	FEMALE	63	NA	NA	NotPerformed	T2	NA	N0	Negative	M0	Negative	IIA	InfiltratingDuctal	IDC
TCGA-AR-A0TX	FEMALE	64	Positive	Positive	Positive	T1	NA	N1	Positive	M0	Negative	IIA	InfiltratingDuctal	Other
TCGA-D8-A27W	FEMALE	55	Positive	Positive	Equivocal	T4	NA	N0	Negative	M0	Negative	IIIB	Mucinous	Other
TCGA-AN-A0G0	FEMALE	56	Negative	Negative	Negative	T2	NA	N0	Negative	M0	Negative	IIA	InfiltratingDuctal	IDC
TCGA-AO-A1KS	FEMALE	69	Positive	Positive	Equivocal	T2	NA	N0	Negative	M0	Negative	IIA	InfiltratingLobular	Mixed.IDC.ILC
TCGA-E9-A226	FEMALE	45	NA	NA	NotPerformed	T2	NA	N2	Positive	M0	Negative	IIIA	InfiltratingDuctal	IDC
TCGA-D8-A1XS	MALE	48	Positive	Positive	Positive	T2	NA	N3	Positive	M0	Negative	IIIC	Other	Other
TCGA-D8-A1JA	FEMALE	60	Negative	Negative	Positive	T4	NA	N0	Negative	M0	Negative	IIIB	InfiltratingDuctal	IDC
TCGA-AN-A049	FEMALE	62	Positive	Positive	Negative	T2	NA	N0	Negative	M0	Negative	IIA	InfiltratingDuctal	IDC
TCGA-E9-A1R2	FEMALE	51	Positive	Negative	Equivocal	T2	NA	N3	Positive	M0	Negative	IIIC	InfiltratingDuctal	IDC
TCGA-E9-A1RD	FEMALE	67	NA	NA	NotPerformed	T2	NA	N0	Negative	M0	Negative	IIA	InfiltratingDuctal	IDC
TCGA-E9-A244	FEMALE	54	NA	NA	NotPerformed	T2	NA	N0	Negative	M0	Negative	IIA	InfiltratingDuctal	IDC
TCGA-D8-A1JI	FEMALE	54	Positive	Positive	Negative	T1	NA	N1	Positive	M0	Negative	IIA	InfiltratingDuctal	IDC
TCGA-E9-A1RB	FEMALE	40	NA	NA	NotPerformed	T2	NA	N0	Negative	M0	Negative	IIA	InfiltratingDuctal	Other
TCGA-E9-A248	FEMALE	51	NA	NA	NotPerformed	T2	NA	N0	Negative	M0	Negative	IIA	InfiltratingDuctal	IDC
TCGA-E9-A295	NOT_REPORTED	NOT_REPORTED	NA	NA	Positive	NA	NA	NA	NA	NA	NA	IIA	InfiltratingLobular	ILC
TCGA-D8-A27P	FEMALE	64	Positive	Positive	Negative	T1	NA	N0	Negative	M0	Negative	IIA	InfiltratingDuctal	IDC
TCGA-BH-A202	FEMALE	60	Positive	Positive	Positive	NA	NA	NA	NA	NA	NA	IIA	InfiltratingDuctal	IDC
TCGA-E9-A227	FEMALE	42	Positive	Positive	Negative	T2	NA	N1	Positive	M0	Negative	IIB	InfiltratingDuctal	IDC
TCGA-E9-A245	FEMALE	47	NA	NA	NotPerformed	T2	NA	N1	Positive	M0	Negative	IIB	InfiltratingDuctal	Mixed.IDC.ILC
TCGA-AR-A24P	FEMALE	47	Positive	Positive	Equivocal	T1	NA	N0	Negative	M0	Negative	IA	InfiltratingDuctal	IDC
TCGA-D8-A140	FEMALE	62	Positive	Positive	Positive	T2	NA	N1	Positive	M0	Negative	IIB	InfiltratingDuctal	IDC
TCGA-E9-A249	FEMALE	45	NA	NA	NotPerformed	T2	NA	N0	Negative	M0	Negative	IIA	InfiltratingDuctal	IDC
TCGA-AC-A23C	FEMALE	62	Positive	Positive	Positive	T2	NA	N1	Positive	M0	Negative	IIB	InfiltratingDuctal	IDC
TCGA-E9-A1R4	FEMALE	66	NA	NA	NotPerformed	T1	NA	N0	Negative	M0	Negative	IA	InfiltratingDuctal	Mixed.IDC.ILC
TCGA-E9-A1RA	FEMALE	48	NA	NA	NotPerformed	T1	NA	N0	Negative	M0	Negative	IA	InfiltratingDuctal	IDC
TCGA-A8-A08A	FEMALE	89	Positive	Positive	Negative	T1	NA	N0	Negative	M0	Negative	IA	InfiltratingDuctal	IDC
TCGA-A8-A08R	FEMALE	52	Negative	Negative	Negative	T2	NA	N1	Positive	M0	Negative	IIB	InfiltratingDuctal	IDC
TCGA-C8-A27B	FEMALE	48	Negative	Negative	Negative	T3	NA	N0	Negative	M0	Negative	IIB	InfiltratingDuctal	IDC
TCGA-A8-A09W	FEMALE	70	Positive	Positive	Negative	T2	NA	N3	Positive	M0	Negative	IIIB	InfiltratingLobular	ILC
TCGA-A8-A06Z	FEMALE	84	Positive	Positive	Negative	T3	NA	N0	Negative	M0	Negative	IIB	InfiltratingDuctal	IDC
TCGA-A8-A06Q	FEMALE	63	Positive	Positive	Negative	T3	NA	N2	Positive	M0	Negative	IIIA	InfiltratingDuctal	IDC
TCGA-A8-A09N	FEMALE	57	Positive	Positive	Positive	T2	NA	N3	Positive	M0	Negative	IIIC	InfiltratingDuctal	IDC
TCGA-A8-A09C	FEMALE	69	Positive	Positive	Negative	T2	NA	N0	Negative	M0	Negative	IIA	InfiltratingDuctal	Mixed.IDC.ILC
TCGA-E2-A15K	FEMALE	58	Positive	Positive	Equivocal	T2	NA	N1	Positive	M0	Negative	IIA	InfiltratingDuctal	IDC
TCGA-E9-A1R7	FEMALE	64	NA	NA	NotPerformed	T2	NA	N0	Negative	M0	Negative	IIA	InfiltratingDuctal	IDC
TCGA-E9-A1RG	FEMALE	62	NA	NA	NotPerformed	T1	NA	N2	Positive	M0	Negative	IIIA	InfiltratingDuctal	IDC
TCGA-E9-A1RF	FEMALE	68	NA	NA	NotPerformed	T2	NA	N2	Positive	M0	Negative	IIIA	InfiltratingDuctal	Mixed.IDC.ILC
TCGA-E9-A1R5	FEMALE	63	NA	NA	NotPerformed	T1	NA	N0	Negative	M0	Negative	IA	InfiltratingDuctal	IDC
TCGA-E2-A15H	FEMALE	38	Positive	Positive	Equivocal	T1	NA	N1	Positive	M0	Negative	IIA	InfiltratingDuctal	IDC
TCGA-E9-A243	FEMALE	52	NA	NA	NotPerformed	T2	NA	N0	Negative	M0	Negative	IIA	InfiltratingDuctal	IDC
TCGA-AC-A2B8	NOT_REPORTED	NOT_REPORTED	NA	NA	Negative	NA	NA	NA	NA	NA	NA	IIB	InfiltratingLobular	ILC
TCGA-AC-A2FB	NOT_REPORTED	NOT_REPORTED	NA	NA	Positive	NA	NA	NA	NA	NA	NA	IIA	InfiltratingLobular	ILC
TCGA-E9-A1RE	FEMALE	74	NA	NA	NotPerformed	T2	NA	N2	Positive	M0	Negative	IIIA	InfiltratingDuctal	IDC
TCGA-E9-A1RI	FEMALE	43	NA	NA	NotPerformed	T1	NA	N2	Positive	M0	Negative	IIIA	MixedHistology	IDC
TCGA-D8-A145	FEMALE	80	Positive	Positive	Equivocal	T1	NA	N1	Positive	M0	Negative	IIA	InfiltratingDuctal	IDC
TCGA-AN-A04D	FEMALE	58	Negative	Negative	Negative	T2	NA	N1	Positive	M0	Negative	IIB	InfiltratingDuctal	IDC
TCGA-AN-A04C	FEMALE	51	Negative	Negative	Positive	T2	NA	N1	Positive	M0	Negative	IIB	InfiltratingDuctal	IDC
TCGA-D8-A1JE	FEMALE	62	Positive	Positive	Negative	T1	NA	N1	Positive	M0	Negative	IIA	InfiltratingDuctal	IDC
TCGA-BH-A18G	FEMALE	81	Negative	Negative	Negative	T1	NA	N0	Negative	M0	Negative	IA	InfiltratingDuctal	IDC
TCGA-A7-A26H	FEMALE	72	Positive	Negative	Equivocal	T1	NA	N1	Positive	M0	Negative	IIA	InfiltratingDuctal	Mixed.IDC.ILC
TCGA-E9-A1R3	FEMALE	70	NA	NA	NotPerformed	T2	NA	N3	Positive	M0	Negative	IIIC	InfiltratingDuctal	IDC
TCGA-A7-A26J	FEMALE	49	Positive	Positive	Negative	T2	NA	N0	Negative	M0	Negative	IIA	InfiltratingDuctal	IDC
TCGA-AC-A23E	FEMALE	50	Positive	Positive	NotPerformed	T2	NA	N1	Positive	M0	Negative	IIB	InfiltratingDuctal	Other
TCGA-D8-A1Y2	FEMALE	71	Positive	Positive	Indeterminate	T2	NA	N0	Negative	M0	Negative	IIA	InfiltratingDuctal	IDC
TCGA-BH-A0HL	FEMALE	56	Positive	Positive	Equivocal	T2	NA	N1	Positive	M0	Negative	IIB	InfiltratingDuctal	IDC
TCGA-D8-A27V	FEMALE	62	Positive	Positive	Negative	T2	NA	N0	Negative	M0	Negative	IIA	InfiltratingLobular	ILC
TCGA-BH-A0HO	FEMALE	48	Positive	Positive	Negative	T1	NA	N1	Positive	M0	Negative	IIA	InfiltratingDuctal	IDC
TCGA-AC-A23H	FEMALE	90	Positive	Negative	Positive	T2	NA	N0	Negative	M0	Negative	IIA	InfiltratingDuctal	IDC
TCGA-D8-A1XY	FEMALE	74	Positive	Positive	Positive	T2	NA	N0	Negative	M0	Negative	IIA	InfiltratingDuctal	IDC
TCGA-D8-A1XC	FEMALE	85	Positive	Positive	Negative	T4	NA	N1	Positive	M0	Negative	IIIB	Mucinous	Other
TCGA-E9-A1R6	FEMALE	63	NA	NA	NotPerformed	T2	NA	N0	Negative	M0	Negative	IIA	InfiltratingDuctal	IDC
TCGA-D8-A1X7	FEMALE	40	Positive	Positive	Negative	T2	NA	N0	Negative	M0	Negative	IIA	Other	Other
TCGA-AN-A04A	FEMALE	36	Positive	Positive	Negative	T2	NA	N2	Positive	M0	Negative	IIIA	InfiltratingDuctal	IDC
TCGA-D8-A27R	FEMALE	41	Positive	Positive	Equivocal	T2	NA	N3	Positive	M0	Negative	IIIC	InfiltratingDuctal	IDC
TCGA-D8-A1JF	FEMALE	79	Negative	Negative	Negative	T1	NA	N2	Positive	M0	Negative	IIIA	InfiltratingDuctal	IDC
TCGA-BH-A0DQ	FEMALE	42	Positive	Positive	Negative	T2	NA	N1	Positive	M0	Negative	IIB	InfiltratingDuctal	IDC
TCGA-D8-A1JS	FEMALE	77	Positive	Positive	Negative	T1	NA	N0	Negative	M0	Negative	IA	Other	Other
TCGA-EW-A1PE	FEMALE	56	Positive	Positive	Negative	T1	NA	N1	Positive	M0	Negative	IIA	InfiltratingDuctal	Other
TCGA-D8-A1JU	FEMALE	51	Positive	Positive	Negative	T1	NA	N0	Negative	M0	Negative	IA	InfiltratingDuctal	Mixed.IDC.ILC
TCGA-D8-A1JK	FEMALE	90	Negative	Positive	Negative	T2	NA	N0	Negative	M0	Negative	IIA	InfiltratingDuctal	IDC
TCGA-D8-A141	FEMALE	40	Positive	Positive	Negative	T1	NA	N1	Positive	M0	Negative	IB	InfiltratingDuctal	IDC
TCGA-D8-A1Y1	FEMALE	80	Positive	Positive	Negative	T3	NA	N1	Positive	M0	Negative	IIIA	InfiltratingDuctal	IDC
TCGA-D8-A1XW	FEMALE	53	Negative	Positive	Negative	T2	NA	N0	Negative	M0	Negative	IIA	InfiltratingDuctal	IDC
TCGA-D8-A27K	FEMALE	47	Positive	Positive	Negative	T2	NA	N1	Positive	M0	Negative	IIB	InfiltratingDuctal	Mixed.IDC.ILC
TCGA-D8-A1XZ	FEMALE	81	Positive	Negative	Negative	T1	NA	N2	Positive	M0	Negative	IIIA	InfiltratingDuctal	IDC
TCGA-A7-A26I	FEMALE	65	Negative	Negative	Equivocal	T2	NA	N0	Negative	M0	Negative	IIA	InfiltratingDuctal	IDC
TCGA-D8-A1JT	FEMALE	70	Positive	Positive	Equivocal	T2	NA	N0	Negative	M0	Negative	IIA	Other	Other
TCGA-D8-A1Y3	FEMALE	61	Positive	Positive	Indeterminate	T2	NA	N2	Positive	M0	Negative	IIIA	InfiltratingDuctal	IDC
TCGA-D8-A27L	FEMALE	49	Positive	Positive	Negative	T1	NA	N2	Positive	M0	Negative	IIB	InfiltratingDuctal	IDC
TCGA-E2-A1IU	FEMALE	60	Positive	Positive	Negative	T1	NA	N0	Negative	M0	Negative	IA	InfiltratingDuctal	IDC
TCGA-BH-A0E0	FEMALE	38	Negative	Negative	Negative	T3	NA	N3	Positive	M0	Negative	IIIC	InfiltratingDuctal	IDC
TCGA-D8-A27T	FEMALE	53	Positive	Positive	Negative	T2	NA	N3	Positive	M0	Negative	IIIC	InfiltratingLobular	ILC
TCGA-AQ-A1H3	FEMALE	49	Positive	Positive	Negative	T2	NA	N3	Positive	M0	Negative	IIIC	InfiltratingDuctal	IDC
TCGA-EW-A1PH	FEMALE	52	Negative	Negative	Negative	T1	NA	N1	Positive	M0	Negative	IIA	InfiltratingDuctal	IDC
TCGA-EW-A1J2	FEMALE	50	Positive	Positive	Negative	T1	NA	N1	Positive	M0	Negative	IIB	InfiltratingLobular	ILC
TCGA-AN-A0FF	FEMALE	32	Positive	Positive	Negative	T1	NA	N0	Negative	M0	Negative	IA	InfiltratingDuctal	IDC
TCGA-D8-A27H	FEMALE	72	Negative	Negative	Negative	T2	NA	N0	Negative	M0	Negative	IIA	InfiltratingDuctal	IDC
TCGA-A7-A0DB	FEMALE	56	Positive	Positive	Negative	T2	NA	N0	Negative	M0	Negative	IIA	InfiltratingDuctal	IDC
TCGA-D8-A27M	FEMALE	59	Negative	Negative	Negative	T1	NA	N0	Negative	M0	Negative	IIA	InfiltratingDuctal	IDC
TCGA-D8-A27N	FEMALE	36	Positive	Positive	Positive	T2	NA	N2	Positive	M0	Negative	IIIA	InfiltratingDuctal	IDC
TCGA-D8-A1XV	FEMALE	84	Positive	Positive	Equivocal	T2	NA	N0	Negative	M0	Negative	IIA	Mucinous	Other
TCGA-D8-A1XU	FEMALE	56	Positive	Positive	Negative	T1	NA	N0	Negative	M0	Negative	IA	InfiltratingDuctal	IDC
TCGA-A7-A0D9	FEMALE	37	Positive	Negative	Negative	T2	NA	N0	Negative	M0	Negative	IIA	InfiltratingDuctal	IDC
TCGA-A7-A0CH	FEMALE	79	NA	NA	PerformedbutNotAvailable	T2	NA	N0	Negative	M0	Negative	IIA	InfiltratingDuctal	IDC
TCGA-AN-A0XV	FEMALE	67	Positive	Positive	Positive	T2	NA	N2	Positive	M0	Negative	IIIA	InfiltratingDuctal	IDC
TCGA-D8-A1Y0	FEMALE	65	Positive	Positive	Negative	T1	NA	N2	Positive	M0	Negative	IIIA	InfiltratingDuctal	Mixed.IDC.ILC
TCGA-D8-A1JP	FEMALE	73	Positive	Positive	Negative	T1	NA	N0	Negative	M0	Negative	IA	InfiltratingDuctal	IDC
TCGA-D8-A1XR	FEMALE	56	Positive	Positive	Negative	T2	NA	N1	Positive	M0	Negative	IIB	InfiltratingDuctal	IDC
TCGA-AN-A0XW	FEMALE	36	Positive	Positive	Positive	T2	NA	N2	Positive	M0	Negative	IIIA	InfiltratingDuctal	IDC
TCGA-A7-A0CD	FEMALE	66	Positive	Positive	Equivocal	T1	NA	N0	Negative	M0	Negative	IA	InfiltratingDuctal	IDC
TCGA-D8-A1X5	FEMALE	81	Positive	Positive	Positive	T2	NA	N3	Positive	M0	Negative	IIIC	InfiltratingDuctal	Mixed.IDC.ILC
TCGA-D8-A143	FEMALE	51	Negative	Negative	Negative	T2	NA	N0	Negative	M0	Negative	IIA	InfiltratingDuctal	Other
TCGA-EW-A1PD	MALE	61	Positive	Positive	Equivocal	T1	NA	N1	Positive	M0	Negative	IIA	InfiltratingDuctal	IDC
TCGA-BH-A0W4	FEMALE	46	Positive	Positive	Negative	T2	NA	N0	Negative	M0	Negative	IIA	InfiltratingDuctal	Other
TCGA-D8-A1XQ	FEMALE	69	Negative	Negative	Negative	T2	NA	N0	Negative	M0	Negative	IIA	InfiltratingDuctal	IDC
TCGA-BH-A0HK	FEMALE	81	Positive	Negative	Negative	T2	NA	N1	Positive	M0	Negative	IIB	InfiltratingDuctal	ILC
TCGA-D8-A1JC	FEMALE	59	Positive	Positive	Negative	T2	NA	N2	Positive	M0	Negative	IIIA	InfiltratingDuctal	IDC
TCGA-BH-A0W3	FEMALE	58	Positive	Positive	Equivocal	T1	NA	N1	Positive	M0	Negative	IIA	InfiltratingDuctal	IDC
TCGA-D8-A27E	FEMALE	66	Positive	Positive	Negative	T1	NA	N0	Negative	M0	Negative	IA	Other	Other
TCGA-AN-A0FT	FEMALE	63	Positive	Positive	Positive	T2	NA	N1	Positive	M0	Negative	IIB	InfiltratingDuctal	Other
TCGA-AR-A0U1	FEMALE	36	Negative	Negative	Negative	T2	NA	N1	Positive	M0	Negative	IIB	InfiltratingDuctal	IDC
TCGA-D8-A27I	FEMALE	58	Positive	Positive	Negative	T1	NA	N2	Positive	M0	Negative	IIIA	InfiltratingLobular	ILC
TCGA-D8-A1JG	FEMALE	62	Negative	Negative	Equivocal	T2	NA	N0	Negative	M0	Negative	IIA	InfiltratingDuctal	IDC
TCGA-A7-A0CJ	FEMALE	57	Positive	Positive	Negative	T2	NA	N0	Negative	M0	Negative	IIA	InfiltratingDuctal	IDC
TCGA-EW-A2FW	FEMALE	52	Positive	Positive	Negative	NA	NA	NA	NA	NA	NA	IIA	InfiltratingDuctal	Other
TCGA-AN-A0FS	FEMALE	55	Positive	Negative	Positive	T1	NA	N0	Negative	M0	Negative	IB	InfiltratingDuctal	Mixed.IDC.ILC
TCGA-D8-A1XT	FEMALE	61	Negative	Negative	Positive	T1	NA	N1	Positive	M0	Negative	IIA	InfiltratingDuctal	IDC
TCGA-AN-A0FD	FEMALE	71	Positive	Positive	Positive	T2	NA	N0	Negative	M0	Negative	IIA	InfiltratingDuctal	IDC
TCGA-D8-A1XG	FEMALE	86	Positive	Negative	Negative	T4	NA	N1	Positive	M0	Negative	IIIB	InfiltratingDuctal	IDC
TCGA-BH-A28Q	FEMALE	46	Positive	Positive	Negative	NA	NA	NA	NA	NA	NA	IIB	InfiltratingLobular	Mixed.IDC.ILC
TCGA-A7-A13F	FEMALE	44	Positive	Positive	Equivocal	T3	NA	N1	Positive	M0	Negative	IIIA	InfiltratingDuctal	Mixed.IDC.ILC
TCGA-D8-A1XF	FEMALE	45	Positive	Positive	Negative	T2	NA	N0	Negative	M0	Negative	IIA	InfiltratingDuctal	IDC
TCGA-AQ-A1H2	FEMALE	84	Positive	Positive	Indeterminate	T2	NA	N2	Positive	M0	Negative	IIIA	InfiltratingDuctal	IDC
TCGA-AN-A0AL	FEMALE	41	Negative	Negative	Negative	T4	NA	N0	Negative	M0	Negative	IIIB	InfiltratingDuctal	IDC
TCGA-D8-A1XB	FEMALE	62	Positive	Positive	Negative	T2	NA	N1	Positive	M0	Negative	IIB	InfiltratingDuctal	IDC
TCGA-A7-A13G	FEMALE	79	Positive	Positive	Negative	T2	NA	N0	Negative	M0	Negative	IIA	InfiltratingDuctal	IDC
TCGA-A7-A26G	FEMALE	50	Negative	Negative	Negative	T2	NA	N0	Negative	M0	Negative	IIA	Other	Other
TCGA-D8-A27G	FEMALE	75	Positive	Positive	Equivocal	T2	NA	N0	Negative	M0	Negative	IIA	InfiltratingLobular	ILC
TCGA-BH-A201	FEMALE	64	Positive	Positive	Negative	NA	NA	NA	NA	NA	NA	IA	InfiltratingDuctal	IDC
TCGA-D8-A13Z	FEMALE	51	Negative	Negative	Negative	T2	NA	N2	Positive	M0	Negative	IIIA	InfiltratingDuctal	IDC
TCGA-AN-A0FK	FEMALE	88	Positive	Positive	Positive	T4	NA	N0	Negative	M0	Negative	IIIB	InfiltratingDuctal	IDC
TCGA-GI-A2C8	NOT_REPORTED	NOT_REPORTED	NA	NA	Negative	NA	NA	NA	NA	NA	NA	IIIB	InfiltratingDuctal	IDC
TCGA-D8-A1JN	FEMALE	80	Positive	Positive	Indeterminate	T3	NA	N3	Positive	M0	Negative	IIIC	InfiltratingLobular	ILC
TCGA-D8-A1XM	FEMALE	57	Positive	Positive	Negative	T1	NA	N0	Negative	M0	Negative	IA	InfiltratingDuctal	Mixed.IDC.ILC
TCGA-BH-A18I	FEMALE	53	Positive	Positive	Positive	T1	NA	N1	Positive	M0	Negative	IIA	InfiltratingDuctal	IDC
TCGA-A2-A1FW	FEMALE	62	Positive	Negative	Negative	T3	NA	N2	Positive	M0	Negative	IIIA	InfiltratingDuctal	Other
TCGA-AN-A0AK	FEMALE	76	Positive	Negative	Positive	T2	NA	N0	Negative	M0	Negative	IIA	InfiltratingDuctal	IDC
TCGA-D8-A27F	FEMALE	40	Negative	Negative	Negative	T2	NA	N0	Negative	M0	Negative	IIA	InfiltratingDuctal	IDC
TCGA-EW-A1J5	FEMALE	59	Positive	Positive	Negative	T3	NA	N0	Negative	M0	Negative	IIB	InfiltratingLobular	ILC
TCGA-AN-A0FL	FEMALE	62	Negative	Negative	Positive	T2	NA	N0	Negative	M0	Negative	IIA	InfiltratingDuctal	Other
TCGA-E2-A15M	FEMALE	66	Positive	Positive	Negative	T2	NA	N0	Negative	M0	Negative	IIA	InfiltratingLobular	ILC
TCGA-D8-A1X6	FEMALE	80	Positive	Positive	Negative	T3	NA	N2	Positive	M0	Negative	IIIA	InfiltratingDuctal	Mixed.IDC.ILC
TCGA-D8-A1JM	FEMALE	59	Positive	Negative	Negative	T2	NA	N1	Positive	M0	Negative	IIB	InfiltratingDuctal	IDC
TCGA-E2-A1LS	FEMALE	46	Negative	Negative	Negative	T1	NA	N0	Negative	M0	Negative	IA	InfiltratingDuctal	IDC
TCGA-AN-A0FJ	FEMALE	59	Positive	Negative	Positive	T2	NA	N2	Positive	M0	Negative	IV	InfiltratingDuctal	IDC
TCGA-A1-A0SM	MALE	77	Positive	Negative	Positive	T2	NA	N0	Negative	M0	Negative	IIA	InfiltratingDuctal	IDC
TCGA-D8-A1XO	FEMALE	56	Positive	Positive	Negative	T2	NA	N1	Positive	M0	Negative	IIB	InfiltratingLobular	ILC
TCGA-AN-A0AJ	FEMALE	79	Positive	Positive	Positive	T3	NA	N0	Negative	M0	Negative	IIB	InfiltratingDuctal	IDC
TCGA-A2-A25D	FEMALE	90	Positive	Negative	Negative	T2	NA	N3	Positive	M0	Negative	IIIC	InfiltratingLobular	ILC
TCGA-D8-A1J9	FEMALE	48	Positive	Negative	Positive	T1	NA	N0	Negative	M0	Negative	IA	InfiltratingDuctal	IDC
TCGA-EW-A1J3	FEMALE	61	Positive	Positive	Positive	T1	NA	N0	Negative	M0	Negative	IA	InfiltratingLobular	Mixed.IDC.ILC
TCGA-EW-A1IW	FEMALE	80	Positive	Positive	Positive	T2	NA	N1	Positive	M0	Negative	IIB	InfiltratingLobular	ILC
TCGA-A2-A0YE	FEMALE	48	Negative	Negative	Negative	T2	NA	N1	Positive	M0	Negative	IIB	InfiltratingDuctal	IDC
TCGA-A7-A0CE	FEMALE	57	Negative	Negative	Equivocal	T2	NA	N0	Negative	M0	Negative	IIA	InfiltratingDuctal	IDC
TCGA-D8-A1J8	FEMALE	77	Positive	Positive	Negative	T2	NA	N1	Positive	M0	Negative	IIB	InfiltratingDuctal	IDC
TCGA-A7-A26F	FEMALE	55	Negative	Negative	Equivocal	T1	NA	N0	Negative	M0	Negative	IA	Other	Other
TCGA-EW-A1IY	FEMALE	38	Positive	Positive	Negative	T1	NA	N0	Negative	M0	Negative	IA	InfiltratingDuctal	IDC
TCGA-A2-A25B	FEMALE	39	Positive	Positive	Equivocal	T2	NA	N1	Positive	M0	Negative	IIB	InfiltratingDuctal	IDC
TCGA-A1-A0SB	FEMALE	70	Positive	Negative	Negative	T1	NA	N0	Negative	M0	Negative	IA	Other	Other
TCGA-AO-A0J7	FEMALE	71	Positive	Positive	Negative	T2	NA	N1	Positive	M0	Negative	IIB	Other	Other
TCGA-EW-A1IZ	FEMALE	53	Positive	Positive	Negative	T2	NA	N2	Positive	M0	Negative	IIIA	InfiltratingDuctal	IDC
TCGA-D8-A13Y	FEMALE	52	Positive	Positive	Negative	T1	NA	N0	Negative	M0	Negative	IA	InfiltratingDuctal	IDC
TCGA-D8-A1JL	FEMALE	72	Negative	Negative	Negative	T2	NA	N0	Negative	M0	Negative	IIA	InfiltratingDuctal	IDC
TCGA-A7-A13D	FEMALE	46	Negative	Positive	Equivocal	T2	NA	N0	Negative	M0	Negative	IIA	InfiltratingDuctal	IDC
TCGA-E2-A15T	FEMALE	65	Positive	Positive	Equivocal	T2	NA	N0	Negative	M0	Negative	IIA	InfiltratingDuctal	Other
TCGA-EW-A1PA	FEMALE	59	Positive	Positive	Negative	T2	NA	N1	Positive	M0	Negative	IIB	InfiltratingDuctal	IDC
TCGA-BH-A18F	FEMALE	50	Positive	Positive	Negative	T2	NA	N0	Negative	M0	Negative	IIA	InfiltratingDuctal	IDC
TCGA-D8-A1X8	FEMALE	62	Positive	NA	Negative	T1	NA	N2	Positive	M0	Negative	IIA	InfiltratingLobular	ILC
TCGA-A8-A09R	FEMALE	82	Positive	Positive	Negative	T2	NA	N1	Positive	M0	Negative	IIB	InfiltratingDuctal	Mixed.IDC.ILC
TCGA-D8-A1JD	FEMALE	41	Positive	Positive	Negative	T2	NA	N1	Positive	M0	Negative	IIB	InfiltratingDuctal	IDC
TCGA-D8-A1XA	FEMALE	64	Positive	Positive	Equivocal	T1	NA	N0	Negative	M0	Negative	IA	InfiltratingDuctal	Mixed.IDC.ILC
TCGA-D8-A1JJ	FEMALE	54	Positive	Positive	Negative	T2	NA	N0	Negative	M0	Negative	IIA	InfiltratingDuctal	Mixed.IDC.ILC
TCGA-E2-A15S	FEMALE	34	Positive	Negative	Equivocal	T2	NA	N1	Positive	M0	Negative	IIB	InfiltratingDuctal	Other
TCGA-A8-A079	FEMALE	69	Positive	Positive	Negative	T4	NA	N3	Positive	M0	Negative	IIIB	InfiltratingDuctal	IDC
TCGA-AO-A0J8	FEMALE	61	Positive	Positive	Negative	T2	NA	N0	Negative	M0	Negative	IIA	InfiltratingLobular	ILC
TCGA-EW-A1J1	FEMALE	38	Positive	Positive	Negative	T2	NA	N1	Positive	M0	Negative	IIB	InfiltratingDuctal	IDC
TCGA-D8-A1JH	FEMALE	56	Positive	Positive	Negative	T1	NA	N0	Negative	M0	Negative	IA	InfiltratingDuctal	IDC
TCGA-A2-A25C	FEMALE	50	Positive	Positive	Negative	T2	NA	N1	Positive	M0	Negative	IIB	InfiltratingDuctal	IDC
TCGA-A7-A13E	FEMALE	62	Positive	Negative	Equivocal	T2	NA	N1	Positive	M0	Negative	IIB	InfiltratingDuctal	IDC
TCGA-A2-A0YF	FEMALE	67	Positive	Negative	Negative	T1	NA	N0	Negative	M0	Negative	IA	InfiltratingDuctal	IDC
TCGA-BH-A0E6	FEMALE	69	Negative	Negative	Equivocal	T1	NA	N0	Negative	M0	Negative	IA	InfiltratingDuctal	IDC
TCGA-AO-A0J4	FEMALE	41	Negative	Negative	Negative	T1	NA	N0	Negative	M0	Negative	IA	InfiltratingDuctal	IDC
TCGA-E2-A1BC	FEMALE	63	Positive	Positive	Negative	T1	NA	N0	Negative	M0	Negative	IA	InfiltratingDuctal	Mixed.IDC.ILC
TCGA-AO-A0J3	FEMALE	67	Positive	Positive	Equivocal	T2	NA	N1	Positive	M0	Negative	IIB	Other	Other
TCGA-A8-A07O	FEMALE	51	Negative	Negative	Negative	T2	NA	N0	Negative	M0	Negative	IIA	InfiltratingDuctal	IDC
TCGA-A8-A07W	FEMALE	76	Positive	Positive	Negative	T2	NA	N0	Negative	M1	Positive	IV	InfiltratingDuctal	IDC
TCGA-A8-A099	FEMALE	76	Positive	Positive	Positive	T4	NA	N3	Positive	M0	Negative	IIIC	InfiltratingDuctal	Mixed.IDC.ILC
TCGA-EW-A1P6	FEMALE	64	Positive	Positive	Negative	T2	NA	N1	Positive	M0	Negative	IIB	InfiltratingDuctal	IDC
TCGA-E2-A15P	FEMALE	61	Positive	Positive	Negative	T1	NA	N0	Negative	M0	Negative	IA	InfiltratingDuctal	Mixed.IDC.ILC
TCGA-E2-A15D	FEMALE	47	Positive	Positive	Equivocal	T2	NA	N0	Negative	M0	Negative	IIA	InfiltratingDuctal	IDC
TCGA-E2-A15G	FEMALE	76	Positive	Positive	Negative	T2	NA	N0	Negative	M0	Negative	IIA	MixedHistology	Mixed.IDC.ILC
TCGA-E2-A1BD	FEMALE	53	Positive	Positive	Equivocal	T2	NA	N0	Negative	M0	Negative	IIA	InfiltratingDuctal	IDC
TCGA-D8-A1XL	FEMALE	34	Positive	Positive	Equivocal	T2	NA	N1	Positive	M0	Negative	IIB	InfiltratingDuctal	IDC
TCGA-A2-A0T5	FEMALE	39	Positive	Positive	Negative	T2	NA	N0	Negative	M0	Negative	IIA	InfiltratingDuctal	IDC
TCGA-E2-A154	FEMALE	68	Positive	Positive	Negative	T1	NA	N0	Negative	M0	Negative	IA	InfiltratingDuctal	IDC
TCGA-D8-A1XK	FEMALE	55	Negative	Negative	Negative	T2	NA	N1	Positive	M0	Negative	IB	InfiltratingDuctal	IDC
TCGA-A2-A0YJ	FEMALE	39	Positive	Negative	Negative	T3	NA	N2	Positive	M0	Negative	IIIA	InfiltratingDuctal	IDC
TCGA-BH-A0GZ	FEMALE	62	Positive	Positive	Equivocal	T1	NA	N1	Positive	M0	Negative	IIA	InfiltratingDuctal	IDC
TCGA-E2-A15R	FEMALE	64	Positive	Positive	Equivocal	T1	NA	N1	Positive	M0	Negative	IIA	InfiltratingDuctal	Mixed.IDC.ILC
TCGA-E2-A15L	FEMALE	65	Positive	Positive	Equivocal	T2	NA	N0	Negative	M0	Negative	IIA	InfiltratingLobular	ILC
TCGA-A8-A07P	FEMALE	68	Positive	Positive	Positive	T2	NA	N1	Positive	M0	Negative	IIB	InfiltratingDuctal	IDC
TCGA-A2-A0T0	FEMALE	59	Negative	Negative	Negative	T2	NA	N1	Positive	M0	Negative	IIB	InfiltratingDuctal	IDC
TCGA-D8-A146	FEMALE	57	Positive	Positive	Negative	T2	NA	N0	Negative	M0	Negative	IIA	InfiltratingDuctal	IDC
TCGA-A2-A0T6	FEMALE	50	Positive	Positive	Negative	T3	NA	N0	Negative	M0	Negative	IIB	InfiltratingLobular	ILC
TCGA-AO-A0JA	FEMALE	36	Positive	Positive	Negative	T2	NA	N3	Positive	M0	Negative	IIIC	InfiltratingDuctal	IDC
TCGA-E2-A1LG	FEMALE	50	Negative	Negative	Equivocal	T2	NA	N0	Negative	M0	Negative	IIA	InfiltratingLobular	Other
TCGA-D8-A1XJ	FEMALE	76	Positive	Positive	Positive	T3	NA	N1	Positive	M0	Negative	IIIA	Other	Other
TCGA-E2-A10A	FEMALE	41	Positive	Positive	Positive	T3	NA	N0	Negative	M0	Negative	IIB	InfiltratingDuctal	IDC
TCGA-AO-A0JF	FEMALE	68	Positive	Positive	Negative	T1	NA	N1	Positive	M0	Negative	IIA	InfiltratingDuctal	IDC
TCGA-BH-A0BW	FEMALE	71	Negative	Negative	[NotAvailable]	T1	NA	N0	Negative	M0	Negative	IA	InfiltratingDuctal	IDC
TCGA-A2-A0YI	FEMALE	62	Positive	Positive	Negative	T1	NA	N0	Negative	M0	Negative	IA	InfiltratingDuctal	Mixed.IDC.ILC
TCGA-AR-A0TU	FEMALE	35	Negative	Negative	Negative	T2	NA	N0	Negative	M0	Negative	IIA	InfiltratingDuctal	IDC
TCGA-E2-A10F	FEMALE	47	Positive	Positive	Equivocal	T2	NA	N0	Negative	M0	Negative	IIA	InfiltratingLobular	ILC
TCGA-A8-A0A1	FEMALE	84	Positive	Positive	Negative	T2	NA	N0	Negative	M0	Negative	IIA	InfiltratingLobular	ILC
TCGA-A8-A08I	FEMALE	53	Positive	Positive	Negative	T2	NA	N0	Negative	M0	Negative	IIA	InfiltratingDuctal	IDC
TCGA-A8-A097	FEMALE	65	Positive	Positive	Positive	T2	NA	N1	Positive	M0	Negative	IIB	InfiltratingDuctal	Mixed.IDC.ILC
TCGA-EW-A1P5	FEMALE	77	Positive	Positive	Negative	T2	NA	N1	Positive	M0	Negative	IIB	InfiltratingDuctal	IDC
TCGA-A8-A09B	FEMALE	58	Positive	Positive	Negative	T4	NA	N1	Positive	M0	Negative	IIIB	InfiltratingDuctal	IDC
TCGA-A2-A1G1	FEMALE	85	Negative	Negative	Equivocal	T2	NA	N1	Positive	M0	Negative	IIB	InfiltratingDuctal	IDC
TCGA-C8-A27A	FEMALE	48	Positive	Positive	Negative	T2	NA	N1	Positive	M0	Negative	IIB	InfiltratingDuctal	IDC
TCGA-BH-A0WA	FEMALE	82	Negative	Negative	Negative	T1	NA	N0	Negative	M0	Negative	IA	InfiltratingDuctal	Other
TCGA-A2-A1G4	FEMALE	71	Positive	Positive	Negative	T3	NA	N1	Positive	M0	Negative	IIIA	InfiltratingDuctal	IDC
TCGA-A7-A0DA	FEMALE	62	Negative	Negative	Negative	T2	NA	N0	Negative	M0	Negative	IIA	InfiltratingDuctal	IDC
TCGA-AN-A0XO	FEMALE	59	Positive	Negative	Negative	T2	NA	N2	Positive	M0	Negative	IIIA	InfiltratingDuctal	IDC
TCGA-BH-A0E2	FEMALE	49	Positive	Positive	Negative	T2	NA	N2	Positive	M0	Negative	IIIA	InfiltratingDuctal	IDC
TCGA-A2-A0YH	FEMALE	53	Positive	Positive	Negative	T2	NA	N2	Positive	M0	Negative	IIIA	InfiltratingDuctal	IDC
TCGA-D8-A1X9	FEMALE	66	Positive	Positive	Indeterminate	T2	NA	N1	Positive	M0	Negative	IIA	InfiltratingDuctal	IDC
TCGA-A2-A1G0	FEMALE	49	Positive	Positive	Equivocal	T2	NA	N1	Positive	M0	Negative	IIB	InfiltratingDuctal	IDC
TCGA-E2-A1L9	FEMALE	40	Positive	Positive	Negative	T1	NA	N1	Positive	M0	Negative	IIA	InfiltratingDuctal	IDC
TCGA-E2-A1IN	FEMALE	60	Positive	Positive	Negative	T1	NA	N0	Negative	M0	Negative	IA	InfiltratingDuctal	IDC
TCGA-BH-A0HU	FEMALE	52	Positive	Positive	Negative	T1	NA	N0	Negative	M0	Negative	IA	InfiltratingDuctal	IDC
TCGA-E2-A15O	FEMALE	89	Positive	Positive	Equivocal	T2	NA	N0	Negative	M0	Negative	IA	InfiltratingDuctal	IDC
TCGA-A2-A0T4	FEMALE	62	Positive	Positive	Equivocal	T2	NA	N0	Negative	M0	Negative	IIA	InfiltratingLobular	ILC
TCGA-A8-A06O	FEMALE	60	Positive	Positive	Negative	T1	NA	N0	Negative	M0	Negative	IA	InfiltratingDuctal	IDC
TCGA-A8-A086	FEMALE	59	Positive	Positive	Negative	T1	NA	N1	Positive	M0	Negative	IIA	InfiltratingDuctal	IDC
TCGA-A8-A0A4	FEMALE	73	Positive	Positive	Negative	T2	NA	N0	Negative	M0	Negative	IIA	InfiltratingLobular	ILC
TCGA-A8-A0A9	FEMALE	80	Positive	Positive	Negative	T2	NA	N0	Negative	M0	Negative	IIA	InfiltratingDuctal	IDC
TCGA-A8-A09D	FEMALE	47	Positive	Positive	Negative	T2	NA	N1	Positive	M0	Negative	IIB	InfiltratingDuctal	IDC
TCGA-A2-A0T7	FEMALE	51	Positive	Positive	Negative	T2	NA	N0	Negative	M0	Negative	IIA	InfiltratingDuctal	IDC
TCGA-A2-A0YG	FEMALE	63	Positive	Positive	Positive	T2	NA	N3	Positive	M0	Negative	IIIC	InfiltratingDuctal	IDC
TCGA-A2-A1FZ	FEMALE	63	Positive	Positive	Negative	T2	NA	N0	Negative	M0	Negative	IIA	InfiltratingDuctal	IDC
TCGA-BH-A0HP	FEMALE	65	Positive	Negative	Negative	T3	NA	N2	Positive	M0	Negative	IIIA	InfiltratingLobular	ILC
TCGA-A7-A26E	FEMALE	71	Positive	Positive	Negative	T3	NA	N1	Positive	M0	Negative	IIIA	InfiltratingLobular	ILC
TCGA-BH-A0DK	FEMALE	49	Positive	Positive	Negative	T2	NA	N0	Negative	M0	Negative	IIA	InfiltratingDuctal	IDC
TCGA-A8-A07I	FEMALE	69	Positive	Negative	Positive	T2	NA	N2	Positive	M0	Negative	IIIA	InfiltratingDuctal	IDC
TCGA-A1-A0SJ	FEMALE	39	Positive	Positive	Equivocal	T3	NA	N1	Positive	M0	Negative	IIIA	InfiltratingDuctal	IDC
TCGA-A1-A0SG	FEMALE	61	Positive	Positive	Negative	T2	NA	N1	Positive	M0	Negative	IIB	Other	Other
TCGA-A1-A0SD	FEMALE	59	Positive	Positive	Negative	T2	NA	N0	Negative	M0	Negative	IIA	InfiltratingDuctal	IDC
TCGA-AQ-A04H	FEMALE	61	Positive	Positive	Indeterminate	T2	NA	N2	Positive	NA	NA	IIIA	InfiltratingDuctal	Mixed.IDC.ILC
TCGA-E2-A1IO	FEMALE	37	Positive	Positive	Equivocal	T1	NA	N0	Negative	M0	Negative	IA	InfiltratingDuctal	IDC
TCGA-E2-A158	FEMALE	43	Negative	Negative	Negative	T1	NA	N1	Positive	M0	Negative	IIA	InfiltratingDuctal	IDC
TCGA-A2-A0T3	FEMALE	37	Positive	Positive	Equivocal	T1	NA	N1	Positive	M0	Negative	IB	InfiltratingDuctal	Mixed.IDC.ILC
TCGA-A8-A09V	FEMALE	51	Positive	Positive	Negative	T2	NA	N0	Negative	M0	Negative	IIA	InfiltratingLobular	ILC
TCGA-A8-A09M	FEMALE	75	Positive	Positive	Negative	T2	NA	N3	Positive	M0	Negative	IIIC	InfiltratingDuctal	Mixed.IDC.ILC
TCGA-A8-A084	FEMALE	81	Positive	Negative	Negative	T2	NA	N1	Positive	M0	Negative	IIB	InfiltratingDuctal	Mixed.IDC.ILC
TCGA-A2-A1FV	FEMALE	74	Positive	Positive	Negative	T3	NA	N0	Negative	M0	Negative	IIB	InfiltratingLobular	ILC
TCGA-BH-A0H0	FEMALE	69	Positive	Positive	Negative	T1	NA	N0	Negative	M0	Negative	IA	InfiltratingDuctal	IDC
TCGA-E2-A15J	FEMALE	51	Positive	Positive	Equivocal	T1	NA	N0	Negative	M0	Negative	IA	InfiltratingDuctal	IDC
TCGA-E2-A1LA	FEMALE	59	Positive	Positive	Equivocal	T1	NA	N1	Positive	M0	Negative	IIA	InfiltratingDuctal	IDC
TCGA-E2-A15F	FEMALE	64	Positive	Positive	Negative	T2	NA	N0	Negative	M0	Negative	IA	InfiltratingDuctal	IDC
TCGA-BH-A0DP	FEMALE	60	Positive	Positive	Negative	T3	NA	N0	Negative	M0	Negative	IIB	InfiltratingLobular	ILC
TCGA-BH-A0E1	FEMALE	52	Positive	Positive	Equivocal	T2	NA	N1	Positive	M0	Negative	IIB	InfiltratingDuctal	IDC
TCGA-A2-A0EY	FEMALE	62	Positive	Negative	Positive	T2	NA	N1	Positive	M0	Negative	IIB	InfiltratingDuctal	IDC
TCGA-E2-A14P	FEMALE	79	Negative	Negative	Positive	T2	NA	N3	Positive	M0	Negative	IIIC	InfiltratingDuctal	IDC
TCGA-BH-A0DZ	FEMALE	43	Positive	Positive	Positive	T2	NA	N1	Positive	M0	Negative	IIB	InfiltratingDuctal	IDC
TCGA-E2-A15C	FEMALE	61	Positive	Positive	Equivocal	T1	NA	N0	Negative	M0	Negative	IA	InfiltratingDuctal	IDC
TCGA-A2-A0D4	FEMALE	37	Positive	Positive	Negative	T2	NA	N1	Positive	M0	Negative	IIB	InfiltratingDuctal	IDC
TCGA-EW-A1P4	FEMALE	43	Negative	Negative	Negative	T2	NA	N0	Negative	M0	Negative	IIA	Medullary	Other
TCGA-E2-A15A	FEMALE	45	Positive	Positive	Negative	T2	NA	N3	Positive	M0	Negative	IIIC	InfiltratingDuctal	Other
TCGA-E2-A159	FEMALE	50	Negative	Negative	NotPerformed	T2	NA	N0	Negative	M0	Negative	IIA	InfiltratingDuctal	IDC
TCGA-BH-A0HN	FEMALE	67	Positive	Positive	Equivocal	T1	NA	N0	Negative	M0	Negative	IA	InfiltratingDuctal	IDC
TCGA-E2-A15E	FEMALE	40	Positive	Positive	NotPerformed	T1	NA	N1	Positive	M0	Negative	IIA	InfiltratingDuctal	IDC
TCGA-A8-A0AB	FEMALE	54	Positive	Positive	Positive	T2	NA	N0	Negative	M0	Negative	IIA	InfiltratingLobular	ILC
TCGA-A8-A075	FEMALE	42	Positive	Positive	Positive	T2	NA	N1	Positive	M0	Negative	IIB	InfiltratingDuctal	IDC
TCGA-A8-A07L	FEMALE	58	Positive	Positive	Negative	T3	NA	N1	Positive	M0	Negative	IIIA	InfiltratingDuctal	Mixed.IDC.ILC
TCGA-E2-A14Z	FEMALE	64	Positive	Positive	Negative	T1	NA	N0	Negative	M0	Negative	IA	InfiltratingDuctal	Mixed.IDC.ILC
TCGA-E2-A1IK	FEMALE	71	Positive	Positive	Negative	T1	NA	N1	Positive	M0	Negative	IIA	InfiltratingDuctal	Other
TCGA-A8-A092	FEMALE	48	Positive	Positive	Negative	T2	NA	N2	Positive	M0	Negative	IIIA	InfiltratingDuctal	IDC
TCGA-EW-A1OV	FEMALE	56	Negative	Negative	Negative	T2	NA	N1	Positive	M0	Negative	IIB	InfiltratingDuctal	IDC
TCGA-BH-A0DO	FEMALE	78	Positive	Positive	Negative	T1	NA	N0	Negative	M0	Negative	IA	InfiltratingDuctal	IDC
TCGA-AO-A1KT	FEMALE	78	Positive	Positive	Equivocal	T1	NA	N1	Positive	M0	Negative	IIA	InfiltratingDuctal	IDC
TCGA-BH-A0W5	FEMALE	77	Positive	Positive	Equivocal	T1	NA	N1	Positive	M0	Negative	IIA	InfiltratingDuctal	IDC
TCGA-A8-A093	FEMALE	61	Positive	Positive	Negative	T2	NA	N0	Negative	M0	Negative	IIA	InfiltratingDuctal	IDC
TCGA-A2-A0EV	FEMALE	80	Positive	Positive	Negative	T1	NA	N0	Negative	M0	Negative	IA	InfiltratingDuctal	IDC
TCGA-A8-A06R	FEMALE	69	Positive	Negative	Positive	T2	NA	N1	Positive	M0	Negative	IIB	InfiltratingDuctal	IDC
TCGA-BH-A18P	FEMALE	60	Positive	Negative	Positive	T1	NA	N0	Negative	M0	Negative	IA	InfiltratingDuctal	Mixed.IDC.ILC
TCGA-A2-A0EX	FEMALE	46	Positive	Positive	Negative	T3	NA	N0	Negative	M0	Negative	IIB	InfiltratingLobular	ILC
TCGA-A8-A082	FEMALE	58	Positive	Positive	Negative	T2	NA	N1	Positive	M0	Negative	IIB	InfiltratingDuctal	Other
TCGA-A8-A08F	FEMALE	59	Positive	Positive	Negative	T2	NA	N3	Positive	M0	Negative	IIIC	InfiltratingDuctal	IDC
TCGA-A2-A0YD	FEMALE	63	Positive	Positive	NotPerformed	T3	NA	N0	Negative	M0	Negative	IIB	InfiltratingLobular	ILC
TCGA-E2-A155	FEMALE	58	Positive	Negative	Negative	T2	NA	N1	Positive	M0	Negative	IIB	InfiltratingDuctal	Mixed.IDC.ILC
TCGA-A1-A0SQ	FEMALE	45	Positive	Positive	Negative	T2	NA	N1	Positive	M0	Negative	IIB	InfiltratingDuctal	IDC
TCGA-BH-A0W7	FEMALE	49	Positive	Positive	Negative	T1	NA	N0	Negative	M0	Negative	IA	InfiltratingDuctal	IDC
TCGA-EW-A1OX	FEMALE	43	Positive	Positive	Negative	T2	NA	N0	Negative	M0	Negative	IIA	Mucinous	Other
TCGA-A8-A07G	FEMALE	65	Positive	Positive	Negative	T1	NA	N1	Positive	M0	Negative	IIA	InfiltratingDuctal	Mixed.IDC.ILC
TCGA-A8-A07F	FEMALE	65	Positive	Positive	Negative	T2	NA	N1	Positive	M0	Negative	IIB	InfiltratingDuctal	Mixed.IDC.ILC
TCGA-A8-A0A2	FEMALE	66	Positive	Positive	Negative	T2	NA	N0	Negative	M0	Negative	IIA	InfiltratingLobular	ILC
TCGA-A8-A09T	FEMALE	68	Positive	Positive	Negative	T1	NA	N0	Negative	M0	Negative	IA	InfiltratingLobular	Other
TCGA-A8-A07C	FEMALE	57	Negative	Negative	Negative	T2	NA	N0	Negative	M0	Negative	IIA	InfiltratingDuctal	IDC
TCGA-A8-A091	FEMALE	61	Positive	Negative	Negative	T2	NA	N0	Negative	M0	Negative	IIA	InfiltratingDuctal	IDC
TCGA-A8-A08S	FEMALE	71	Positive	Positive	Positive	T1	NA	N1	Positive	M0	Negative	IIA	InfiltratingDuctal	IDC
TCGA-A1-A0SP	FEMALE	40	Negative	Negative	Negative	T2	NA	N0	Negative	M0	Negative	IIA	InfiltratingDuctal	IDC
TCGA-AO-A0J2	FEMALE	41	Negative	Negative	Equivocal	T1	NA	N0	Negative	M0	Negative	IA	InfiltratingDuctal	IDC
TCGA-E2-A153	FEMALE	51	Positive	Positive	Negative	T1	NA	N1	Positive	M0	Negative	IIB	InfiltratingDuctal	Other
TCGA-E2-A152	FEMALE	56	Positive	Negative	Positive	T1	NA	N0	Negative	M0	Negative	IA	InfiltratingDuctal	IDC
TCGA-E2-A150	FEMALE	48	Negative	Negative	Negative	T2	NA	N0	Negative	M0	Negative	IIA	InfiltratingDuctal	Other
TCGA-EW-A1OY	FEMALE	63	Positive	Positive	Negative	T2	NA	N0	Negative	M0	Negative	IIA	InfiltratingDuctal	IDC
TCGA-EW-A1J6	FEMALE	70	Positive	Positive	Negative	T1	NA	N0	Negative	M0	Negative	IA	InfiltratingDuctal	IDC
TCGA-A8-A08G	FEMALE	41	Positive	Positive	Positive	T2	NA	N0	Negative	M0	Negative	IIA	InfiltratingDuctal	IDC
TCGA-EW-A1PB	FEMALE	70	Negative	Negative	Negative	T3	NA	N1	Positive	M0	Negative	IIIA	InfiltratingDuctal	IDC
TCGA-A8-A07E	FEMALE	81	Positive	Positive	Negative	T4	NA	N3	Positive	M0	Negative	IIIC	InfiltratingDuctal	Mixed.IDC.ILC
TCGA-AR-A1AY	FEMALE	65	Negative	Negative	Negative	T1	NA	N0	Negative	M0	Negative	IA	InfiltratingDuctal	IDC
TCGA-BH-A0HI	FEMALE	78	Positive	Positive	Negative	T1	NA	N0	Negative	M0	Negative	IA	InfiltratingDuctal	IDC
TCGA-BH-A0AW	FEMALE	56	Positive	Negative	Positive	T1	NA	N1	Positive	M0	Negative	IIA	InfiltratingDuctal	Mixed.IDC.ILC
TCGA-E2-A1L7	FEMALE	40	Negative	Negative	Negative	T2	NA	N2	Positive	M0	Negative	IIIA	InfiltratingDuctal	IDC
TCGA-A1-A0SI	FEMALE	52	Positive	Positive	Negative	T2	NA	N1	Positive	M0	Negative	IIB	InfiltratingDuctal	IDC
TCGA-A8-A0A6	FEMALE	64	Positive	Positive	Negative	T2	NA	N3	Positive	M0	Negative	IIIC	InfiltratingLobular	ILC
TCGA-A2-A0D0	FEMALE	60	Negative	Negative	Negative	T2	NA	N0	Negative	M0	Negative	IIA	InfiltratingDuctal	IDC
TCGA-A2-A0YC	FEMALE	59	Positive	Positive	NotPerformed	T2	NA	N1	Positive	M0	Negative	IIB	InfiltratingDuctal	IDC
TCGA-E2-A1IH	FEMALE	80	Positive	Positive	Equivocal	T1	NA	N0	Negative	M0	Negative	IA	InfiltratingLobular	ILC
TCGA-BH-A0BJ	FEMALE	41	Positive	Positive	Negative	T2	NA	N1	Positive	M0	Negative	IIB	InfiltratingDuctal	IDC
TCGA-A2-A0YM	FEMALE	67	Negative	Negative	NotPerformed	T2	NA	N0	Negative	M0	Negative	IIA	InfiltratingDuctal	IDC
TCGA-A2-A04U	FEMALE	47	Negative	Negative	Negative	T2	NA	N0	Negative	M0	Negative	IIA	InfiltratingDuctal	IDC
TCGA-BH-A0DI	FEMALE	63	Positive	Positive	Negative	T2	NA	N1	Positive	M0	Negative	IIB	InfiltratingDuctal	Mixed.IDC.ILC
TCGA-E2-A14Y	FEMALE	35	Positive	Positive	Equivocal	T2	NA	N0	Negative	M0	Negative	IIA	InfiltratingDuctal	IDC
TCGA-E2-A14X	FEMALE	55	Negative	Negative	Negative	T2	NA	N2	Positive	M0	Negative	IIIA	InfiltratingDuctal	IDC
TCGA-BH-A0H7	FEMALE	65	Positive	Positive	Negative	T1	NA	N2	Positive	M0	Negative	IIIA	InfiltratingDuctal	IDC
TCGA-BH-A0DG	FEMALE	30	Positive	Negative	Negative	T2	NA	N0	Negative	M0	Negative	IIA	InfiltratingDuctal	IDC
TCGA-E2-A1IJ	FEMALE	57	Positive	Positive	Equivocal	T1	NA	N0	Negative	M0	Negative	IA	InfiltratingLobular	ILC
TCGA-BH-A0HF	FEMALE	77	Positive	Positive	Negative	T1	NA	N0	Negative	M0	Negative	IA	InfiltratingDuctal	IDC
TCGA-A2-A0EU	FEMALE	79	Positive	Positive	Negative	T1	NA	N0	Negative	M0	Negative	IA	InfiltratingDuctal	IDC
TCGA-AO-A0J5	FEMALE	48	Positive	Negative	Equivocal	T4	NA	N1	Positive	M1	Positive	IV	Other	Other
TCGA-A2-A0D3	FEMALE	42	Positive	Positive	Negative	T1	NA	N0	Negative	M0	Negative	IA	InfiltratingDuctal	IDC
TCGA-BH-A0EI	FEMALE	51	Positive	Positive	Negative	T1	NA	N1	Positive	M0	Negative	IIA	InfiltratingDuctal	IDC
TCGA-BH-A0EB	FEMALE	69	Positive	Positive	Equivocal	T1	NA	N0	Negative	M0	Negative	IA	InfiltratingDuctal	IDC
TCGA-BH-A0AU	FEMALE	45	Positive	Positive	Positive	T2	NA	N0	Negative	M0	Negative	IIA	InfiltratingDuctal	IDC
TCGA-BH-A0H6	FEMALE	82	Positive	Positive	Negative	T1	NA	N0	Negative	M0	Negative	IA	InfiltratingDuctal	Other
TCGA-E2-A14V	FEMALE	53	Positive	Positive	Positive	T2	NA	N1	Positive	M0	Negative	IIB	InfiltratingDuctal	IDC
TCGA-E2-A10B	FEMALE	67	Positive	Positive	Equivocal	T2	NA	N1	Positive	M0	Negative	IIB	InfiltratingDuctal	IDC
TCGA-BH-A0BG	FEMALE	73	Negative	Negative	Negative	T1	NA	N0	Negative	M0	Negative	IA	InfiltratingDuctal	IDC
TCGA-A8-A09Q	FEMALE	83	Positive	Positive	Negative	T4	NA	N2	Positive	M0	Negative	IIIB	InfiltratingDuctal	IDC
TCGA-A2-A0D2	FEMALE	45	Negative	Negative	Negative	T2	NA	N0	Negative	M0	Negative	IIA	InfiltratingDuctal	IDC
TCGA-E2-A107	FEMALE	54	Positive	Negative	Equivocal	T3	NA	N2	Positive	M0	Negative	IIIA	InfiltratingLobular	ILC
TCGA-A2-A0EW	FEMALE	53	Positive	Positive	Negative	T1	NA	N3	Positive	M0	Negative	IIIC	InfiltratingLobular	Other
TCGA-AO-A0J6	FEMALE	61	Negative	Negative	Negative	T2	NA	N0	Negative	M0	Negative	IIA	InfiltratingDuctal	IDC
TCGA-BH-A0AY	FEMALE	62	Positive	Positive	Negative	T2	NA	N0	Negative	M0	Negative	IIA	InfiltratingDuctal	IDC
TCGA-BH-A0BF	FEMALE	56	Positive	Positive	Negative	T2	NA	N1	Positive	M0	Negative	IIB	InfiltratingDuctal	IDC
TCGA-A2-A0D1	FEMALE	76	Negative	Negative	Positive	T2	NA	N0	Negative	M0	Negative	IIA	InfiltratingDuctal	IDC
TCGA-A8-A06Y	FEMALE	66	Positive	Positive	Negative	T2	NA	N0	Negative	M0	Negative	IIA	InfiltratingDuctal	IDC
TCGA-BH-A0HB	FEMALE	55	Positive	Positive	Equivocal	T1	NA	N0	Negative	M0	Negative	IA	InfiltratingDuctal	IDC
TCGA-A2-A0ET	FEMALE	58	Positive	Positive	Equivocal	T2	NA	N2	Positive	M0	Negative	IIIA	InfiltratingDuctal	IDC
TCGA-BH-A0HX	FEMALE	54	Positive	Positive	Negative	T2	NA	N1	Positive	M0	Negative	IIB	InfiltratingDuctal	IDC
TCGA-E2-A14W	FEMALE	78	Positive	Positive	NotPerformed	T2	NA	N0	Negative	M0	Negative	IIA	InfiltratingDuctal	IDC
TCGA-E2-A14R	FEMALE	62	Negative	Negative	Negative	T2	NA	N0	Negative	M0	Negative	IIA	InfiltratingDuctal	IDC
TCGA-E2-A1II	FEMALE	51	Negative	Positive	Negative	T1	NA	N0	Negative	M0	Negative	IA	InfiltratingDuctal	IDC
TCGA-A8-A07Z	FEMALE	85	Positive	Positive	Negative	T2	NA	N0	Negative	M0	Negative	IIA	InfiltratingDuctal	IDC
TCGA-E2-A10C	FEMALE	54	Positive	Positive	Negative	T2	NA	N1	Positive	M0	Negative	IIB	InfiltratingDuctal	IDC
TCGA-BH-A0HA	FEMALE	31	Positive	Positive	[NotAvailable]	T1	NA	N0	Negative	M0	Negative	IA	InfiltratingDuctal	IDC
TCGA-AO-A12H	FEMALE	69	Positive	Positive	Negative	T2	NA	N0	Negative	M0	Negative	IIA	Other	Other
TCGA-BH-A0HY	FEMALE	60	Positive	Negative	Positive	T1	NA	N0	Negative	M0	Negative	IA	InfiltratingDuctal	IDC
TCGA-BH-A0AZ	FEMALE	47	Positive	Positive	Negative	T3	NA	N1	Positive	M0	Negative	IIIA	InfiltratingDuctal	IDC
TCGA-EW-A1PG	FEMALE	53	Positive	Positive	Equivocal	T2	NA	N1	Positive	M0	Negative	IIB	InfiltratingLobular	ILC
TCGA-AO-A03V	FEMALE	41	Positive	Positive	Negative	T1	NA	N0	Negative	M0	Negative	IA	InfiltratingDuctal	IDC
TCGA-E2-A14T	FEMALE	52	Positive	Positive	Negative	T2	NA	N0	Negative	M0	Negative	IIA	InfiltratingDuctal	Other
TCGA-A8-A09K	FEMALE	68	Positive	Positive	Negative	T1	NA	N1	Positive	M0	Negative	IIA	InfiltratingDuctal	Mixed.IDC.ILC
TCGA-E2-A1B4	FEMALE	74	Positive	Positive	Negative	T1	NA	N2	Positive	M0	Negative	IIIA	InfiltratingDuctal	IDC
TCGA-BH-A0GY	FEMALE	67	Positive	Positive	Negative	T2	NA	N1	Positive	M0	Negative	IIA	InfiltratingDuctal	IDC
TCGA-A2-A1FX	FEMALE	61	Positive	Positive	NotPerformed	T3	NA	N2	Positive	M0	Negative	IIIA	InfiltratingDuctal	Other
TCGA-EW-A1OZ	FEMALE	56	Positive	Negative	Equivocal	T2	NA	N0	Negative	M0	Negative	IIA	InfiltratingDuctal	IDC
TCGA-A8-A08O	FEMALE	45	Positive	Positive	Negative	T2	NA	N3	Positive	M1	Positive	IV	InfiltratingDuctal	IDC
TCGA-BH-A0DE	FEMALE	62	Positive	Positive	Negative	T2	NA	N0	Negative	M0	Negative	IIA	InfiltratingDuctal	Mixed.IDC.ILC
TCGA-E2-A1IF	FEMALE	74	Positive	Positive	Negative	T1	NA	N0	Negative	M0	Negative	IA	InfiltratingDuctal	IDC
TCGA-E2-A1LB	FEMALE	41	Negative	Negative	Positive	T2	NA	N1	Positive	M0	Negative	IIB	InfiltratingDuctal	IDC
TCGA-E2-A14Q	FEMALE	50	Positive	Positive	Negative	T2	NA	N1	Positive	M0	Negative	IIA	InfiltratingDuctal	IDC
TCGA-BH-A0BC	FEMALE	60	Positive	Positive	Negative	T2	NA	N3	Positive	M0	Negative	IIIC	InfiltratingDuctal	Mixed.IDC.ILC
TCGA-E2-A1IE	FEMALE	61	Positive	Positive	Equivocal	T2	NA	N1	Positive	M0	Negative	IIB	InfiltratingDuctal	IDC
TCGA-A8-A07B	FEMALE	69	Positive	Positive	Positive	T2	NA	N0	Negative	M0	Negative	IIA	InfiltratingDuctal	Mixed.IDC.ILC
TCGA-A8-A09I	FEMALE	84	Positive	Positive	Positive	T2	NA	N0	Negative	M0	Negative	IIA	InfiltratingDuctal	IDC
TCGA-E2-A1LL	FEMALE	73	Negative	Negative	Negative	T3	NA	N2	Positive	M0	Negative	IIIA	InfiltratingDuctal	Other
TCGA-E2-A1L8	FEMALE	52	Positive	Positive	Equivocal	T2	NA	N1	Positive	M0	Negative	IIA	InfiltratingLobular	ILC
TCGA-AR-A255	FEMALE	62	Positive	Positive	Positive	T1	NA	N0	Negative	M0	Negative	IA	InfiltratingDuctal	IDC
TCGA-AR-A1AW	FEMALE	65	Positive	Positive	Equivocal	T2	NA	N0	Negative	M0	Negative	IIA	InfiltratingDuctal	Other
TCGA-EW-A1IX	FEMALE	48	Positive	Positive	Negative	T1	NA	N1	Positive	M0	Negative	IIA	Other	Other
TCGA-BH-A0BO	FEMALE	54	Positive	Positive	Negative	T1	NA	N0	Negative	M0	Negative	IA	InfiltratingDuctal	Mixed.IDC.ILC
TCGA-BH-A0BM	FEMALE	54	Positive	Negative	Negative	T2	NA	N1	Positive	M0	Negative	IIB	InfiltratingDuctal	Mixed.IDC.ILC
TCGA-BH-A0HQ	FEMALE	56	Positive	Positive	Negative	T2	NA	N0	Negative	M0	Negative	IIA	InfiltratingDuctal	IDC
TCGA-EW-A1P0	FEMALE	55	Positive	Negative	Negative	T2	NA	N1	Positive	M0	Negative	IIB	MixedHistology	Other
TCGA-A8-A085	MALE	44	Positive	Positive	Negative	T2	NA	N1	Positive	M0	Negative	IIB	InfiltratingDuctal	Mixed.IDC.ILC
TCGA-AC-A2FG	NOT_REPORTED	NOT_REPORTED	NA	NA	NotPerformed	NA	NA	NA	NA	NA	NA	IIIA	InfiltratingLobular	ILC
TCGA-BH-A0BA	FEMALE	51	Positive	Positive	Negative	T3	NA	N3	Positive	M0	Negative	IIIC	MixedHistology	ILC
TCGA-BH-A0B1	FEMALE	66	Positive	Positive	Negative	T2	NA	N1	Positive	M0	Negative	IIB	InfiltratingDuctal	IDC
TCGA-BH-A0H3	FEMALE	46	Positive	Positive	[NotAvailable]	T1	NA	N0	Negative	M0	Negative	IA	InfiltratingDuctal	IDC
TCGA-AO-A0JB	FEMALE	50	Positive	Positive	Negative	T3	NA	N1	Positive	M0	Negative	IIIA	InfiltratingDuctal	IDC
TCGA-A2-A0SY	FEMALE	62	Positive	Positive	NotPerformed	T3	NA	N1	Positive	M0	Negative	IIIA	InfiltratingLobular	ILC
TCGA-BH-A0DH	FEMALE	63	Positive	Positive	Negative	T2	NA	N1	Positive	M0	Negative	IIB	InfiltratingDuctal	Other
TCGA-A8-A0AD	FEMALE	83	Positive	Positive	Negative	T1	NA	N0	Negative	M0	Negative	IA	MixedHistology	Other
TCGA-E2-A105	FEMALE	79	Positive	Positive	Equivocal	T2	NA	N0	Negative	M0	Negative	IIA	InfiltratingDuctal	IDC
TCGA-BH-A0DT	FEMALE	41	Positive	Positive	Negative	T1	NA	N1	Positive	M0	Negative	IIA	InfiltratingDuctal	IDC
TCGA-AO-A0JI	FEMALE	56	Positive	Negative	Negative	T1	NA	N1	Positive	M0	Negative	IIA	InfiltratingDuctal	IDC
TCGA-E2-A14O	FEMALE	76	Positive	Positive	Equivocal	T3	NA	N1	Positive	M0	Negative	IIIA	InfiltratingDuctal	IDC
TCGA-E2-A109	FEMALE	64	Positive	Negative	Equivocal	T2	NA	N0	Negative	M0	Negative	IIA	InfiltratingDuctal	IDC
TCGA-BH-A0AV	FEMALE	52	Negative	Negative	[NotAvailable]	T1	NA	N0	Negative	M0	Negative	IA	InfiltratingDuctal	IDC
TCGA-AO-A03T	FEMALE	42	Positive	Positive	Negative	T2	NA	N1	Positive	M0	Negative	IIB	InfiltratingDuctal	IDC
TCGA-BH-A0B4	MALE	65	Positive	Positive	Equivocal	T2	NA	N2	Positive	M0	Negative	IIIA	InfiltratingDuctal	Mixed.IDC.ILC
TCGA-A1-A0SN	FEMALE	50	Positive	Positive	Positive	T1	NA	N1	Positive	M0	Negative	IIA	InfiltratingDuctal	IDC
TCGA-BH-A0B3	FEMALE	53	Negative	Negative	Negative	T2	NA	N1	Positive	M0	Negative	IIB	InfiltratingDuctal	IDC
TCGA-AR-A254	FEMALE	50	Positive	Positive	Positive	T2	NA	N2	Positive	M0	Negative	IIIA	InfiltratingDuctal	IDC
TCGA-AR-A1AP	FEMALE	80	Positive	Positive	Equivocal	T1	NA	N0	Negative	M0	Negative	IA	InfiltratingDuctal	Other
TCGA-A8-A08Z	FEMALE	76	Positive	Positive	Negative	T4	NA	N3	Positive	M0	Negative	IIIB	InfiltratingDuctal	Mixed.IDC.ILC
TCGA-E9-A1RC	FEMALE	56	NA	NA	NotPerformed	T4	NA	N3	Positive	M0	Negative	IIIC	MixedHistology	IDC
TCGA-AR-A1AS	FEMALE	54	Positive	Positive	Negative	T2	NA	N1	Positive	M0	Negative	IIB	InfiltratingDuctal	IDC
TCGA-BH-A0H9	FEMALE	69	Positive	Positive	Equivocal	T2	NA	N0	Negative	M0	Negative	IIA	InfiltratingDuctal	IDC
TCGA-A8-A06T	FEMALE	75	Positive	Positive	Positive	T3	NA	N1	Positive	M0	Negative	IIIA	InfiltratingDuctal	IDC
TCGA-AO-A0J9	FEMALE	61	Positive	Positive	PerformedbutNotAvailable	T2	NA	N3	Positive	M0	Negative	IIIC	InfiltratingLobular	ILC
TCGA-AO-A12G	FEMALE	75	Positive	Positive	Positive	T2	NA	N0	Negative	M0	Negative	IIA	Other	Other
TCGA-BH-A0C0	FEMALE	62	Positive	Positive	Equivocal	T1	NA	N1	Positive	M0	Negative	IIA	InfiltratingDuctal	IDC
TCGA-E2-A1B0	FEMALE	50	Negative	Negative	Positive	T2	NA	N2	Positive	M0	Negative	IIIA	InfiltratingDuctal	IDC
TCGA-A8-A095	FEMALE	45	Positive	Positive	Negative	T1	NA	N0	Negative	M0	Negative	IA	InfiltratingDuctal	IDC
TCGA-A2-A259	FEMALE	70	Positive	Positive	Negative	T1	NA	N0	Negative	M0	Negative	IA	InfiltratingDuctal	IDC
TCGA-GM-A2DH	FEMALE	58	Negative	Negative	Negative	NA	NA	NA	NA	NA	NA	IA	InfiltratingDuctal	IDC
TCGA-A2-A0SX	FEMALE	48	Negative	Negative	Negative	T1	NA	N0	Negative	M0	Negative	IA	InfiltratingDuctal	IDC
TCGA-AR-A1AV	MALE	68	Positive	Positive	Negative	T2	NA	N1	Positive	M0	Negative	IIB	InfiltratingDuctal	IDC
TCGA-GM-A2DF	FEMALE	53	Negative	Negative	Negative	NA	NA	NA	NA	NA	NA	IIA	InfiltratingDuctal	IDC
TCGA-A2-A0CX	FEMALE	52	Positive	Negative	Positive	T2	NA	N0	Negative	M0	Negative	IIA	InfiltratingDuctal	IDC
TCGA-BH-A0C7	FEMALE	48	Positive	Negative	[NotAvailable]	T2	NA	N1	Positive	M0	Negative	IIB	InfiltratingDuctal	IDC
TCGA-AR-A1AQ	FEMALE	49	Negative	Negative	Equivocal	T2	NA	N0	Negative	M0	Negative	IIA	InfiltratingDuctal	IDC
TCGA-GM-A2DD	FEMALE	53	Negative	Negative	Equivocal	NA	NA	NA	NA	NA	NA	IA	InfiltratingDuctal	IDC
TCGA-E2-A1L6	FEMALE	44	Positive	Positive	Negative	T1	NA	N1	Positive	M0	Negative	IIA	InfiltratingDuctal	Other
TCGA-A1-A0SE	FEMALE	56	Positive	Positive	Negative	T1	NA	N0	Negative	M0	Negative	IA	MixedHistology	ILC
TCGA-B6-A1KC	FEMALE	67	Positive	Negative	Negative	T2	NA	N1	Positive	M0	Negative	IIA	InfiltratingDuctal	IDC
TCGA-AR-A1AN	FEMALE	46	Positive	Positive	Negative	T2	NA	N0	Negative	M0	Negative	IIA	InfiltratingDuctal	IDC
TCGA-BH-A0C1	FEMALE	61	Positive	Positive	Negative	T3	NA	N2	Positive	M0	Negative	IIIA	InfiltratingLobular	ILC
TCGA-BH-A0BL	FEMALE	35	Negative	Negative	Negative	T1	NA	N0	Negative	M0	Negative	IA	InfiltratingDuctal	IDC
TCGA-A2-A04X	FEMALE	34	Positive	Positive	Positive	T2	NA	N0	Negative	M0	Negative	IIA	InfiltratingDuctal	IDC
TCGA-A2-A0SU	FEMALE	66	Positive	Positive	Negative	T2	NA	N0	Negative	M0	Negative	IIA	InfiltratingDuctal	IDC
TCGA-BH-A0E7	FEMALE	79	Positive	Positive	Negative	T2	NA	N1	Positive	M0	Negative	IIB	InfiltratingDuctal	Other
TCGA-AR-A251	FEMALE	51	Positive	Negative	Equivocal	T2	NA	N2	Positive	M0	Negative	IIIA	InfiltratingDuctal	IDC
TCGA-BH-A0BT	FEMALE	56	Positive	Positive	Negative	T1	NA	N1	Positive	M0	Negative	IIA	InfiltratingDuctal	IDC
TCGA-AR-A1AU	FEMALE	39	Positive	Positive	Equivocal	T2	NA	N2	Positive	M0	Negative	IIIA	InfiltratingDuctal	IDC
TCGA-BH-A0B0	FEMALE	56	Positive	Positive	Negative	T1	NA	N0	Negative	M0	Negative	IA	InfiltratingDuctal	Mixed.IDC.ILC
TCGA-A1-A0SH	FEMALE	39	Negative	Positive	Equivocal	T2	NA	N0	Negative	M0	Negative	IIA	InfiltratingDuctal	Mixed.IDC.ILC
TCGA-BH-A0DX	FEMALE	62	Positive	Positive	Negative	T1	NA	N0	Negative	M0	Negative	IA	InfiltratingDuctal	IDC
TCGA-AO-A03M	FEMALE	29	Positive	Positive	Negative	T1	NA	N0	Negative	M0	Negative	IA	InfiltratingDuctal	IDC
TCGA-A1-A0SF	FEMALE	54	Positive	Positive	Negative	T2	NA	N0	Negative	M0	Negative	IIA	InfiltratingDuctal	IDC
TCGA-B6-A1KI	FEMALE	63	Positive	Positive	Equivocal	T1	NA	N0	Negative	M0	Negative	IA	InfiltratingDuctal	IDC
TCGA-BH-A0C3	FEMALE	47	Positive	Negative	Negative	T1	NA	N0	Negative	M0	Negative	IA	MixedHistology	ILC
TCGA-AR-A24X	FEMALE	52	Positive	Positive	Equivocal	T2	NA	N0	Negative	M0	Negative	IIA	MixedHistology	Mixed.IDC.ILC
TCGA-BH-A0DL	FEMALE	64	Positive	Negative	Negative	T2	NA	N0	Negative	M0	Negative	IIA	Other	Other
TCGA-AO-A12F	FEMALE	36	Negative	Negative	Negative	T2	NA	N0	Negative	M0	Negative	IIA	InfiltratingDuctal	IDC
TCGA-BH-A0B5	FEMALE	40	Positive	Positive	Negative	T2	NA	N2	Positive	M0	Negative	IIIA	InfiltratingLobular	ILC
TCGA-BH-A0BP	FEMALE	76	Positive	Positive	Negative	T1	NA	N0	Negative	M0	Negative	IA	InfiltratingDuctal	IDC
TCGA-AR-A1AL	FEMALE	60	Positive	Positive	Negative	T3	NA	N1	Positive	M0	Negative	IIIA	InfiltratingLobular	ILC
TCGA-BH-A0BZ	FEMALE	59	Positive	Positive	Negative	T3	NA	N1	Positive	M0	Negative	IIIA	InfiltratingDuctal	Other
TCGA-AO-A0JJ	FEMALE	54	Positive	Positive	Negative	T2	NA	N1	Positive	M0	Negative	IIB	InfiltratingLobular	ILC
TCGA-BH-A0BV	FEMALE	78	Positive	Positive	Negative	T2	NA	N1	Positive	M0	Negative	IIB	InfiltratingDuctal	IDC
TCGA-AR-A24K	FEMALE	46	Positive	Positive	Equivocal	T2	NA	N0	Negative	M0	Negative	IIA	InfiltratingDuctal	IDC
TCGA-AR-A1AK	FEMALE	70	Positive	Positive	Negative	T1	NA	N0	Negative	M0	Negative	IA	InfiltratingLobular	ILC
TCGA-BH-A0HW	FEMALE	62	Positive	Negative	Equivocal	T1	NA	N0	Negative	M0	Negative	IA	InfiltratingDuctal	Other
TCGA-BH-A0B9	FEMALE	44	Negative	Negative	Negative	T1	NA	N0	Negative	M0	Negative	IA	InfiltratingDuctal	IDC
TCGA-AR-A24Z	FEMALE	57	Positive	Positive	Negative	T2	NA	N0	Negative	M0	Negative	IIA	InfiltratingDuctal	IDC
TCGA-AR-A1AJ	FEMALE	83	Positive	Negative	Negative	T1	NA	N0	Negative	M0	Negative	IA	InfiltratingDuctal	IDC
TCGA-GM-A2DB	FEMALE	62	Negative	Negative	Negative	NA	NA	NA	NA	NA	NA	IIA	InfiltratingDuctal	IDC
TCGA-AR-A24T	FEMALE	46	Positive	Positive	Equivocal	T3	NA	N3	Positive	M0	Negative	IIIC	InfiltratingLobular	ILC
TCGA-GM-A2DO	FEMALE	54	Positive	Positive	Negative	NA	NA	NA	NA	NA	NA	IA	InfiltratingLobular	Mixed.IDC.ILC
TCGA-AR-A24U	FEMALE	47	Negative	Negative	Positive	T1	NA	N1	Positive	M0	Negative	IIA	InfiltratingDuctal	IDC
TCGA-GM-A2DC	FEMALE	57	Positive	Positive	NotPerformed	NA	NA	NA	NA	NA	NA	IIA	InfiltratingDuctal	IDC
TCGA-BH-A0BS	FEMALE	55	Positive	Positive	[NotAvailable]	T3	NA	N1	Positive	M0	Negative	IIIA	InfiltratingDuctal	IDC
TCGA-A8-A076	FEMALE	66	Positive	Positive	Positive	T2	NA	N0	Negative	M0	Negative	IIA	InfiltratingDuctal	IDC
TCGA-AO-A03N	FEMALE	59	Positive	Positive	Negative	T2	NA	N1	Positive	M0	Negative	IIB	InfiltratingDuctal	IDC
TCGA-AR-A24V	FEMALE	52	Positive	Positive	Negative	T2	NA	N1	Positive	M0	Negative	IIB	InfiltratingDuctal	IDC
TCGA-AC-A2FF	NOT_REPORTED	NOT_REPORTED	NA	NA	NotPerformed	NA	NA	NA	NA	NA	NA	IIB	InfiltratingLobular	ILC
TCGA-AR-A250	FEMALE	58	Positive	Negative	Equivocal	T2	NA	N0	Negative	M0	Negative	IIA	InfiltratingDuctal	IDC
TCGA-AO-A03R	FEMALE	57	Positive	Positive	Negative	T2	NA	N1	Positive	M0	Negative	IIB	InfiltratingDuctal	IDC
TCGA-AO-A12E	FEMALE	51	Positive	Positive	Negative	T3	NA	N0	Negative	M0	Negative	IIB	InfiltratingLobular	ILC
TCGA-AR-A24R	FEMALE	45	Positive	Positive	Negative	T1	NA	N2	Positive	M0	Negative	IIIA	InfiltratingDuctal	IDC
TCGA-A2-A0CW	FEMALE	67	Positive	Positive	Equivocal	T2	NA	N1	Positive	M0	Negative	IIB	InfiltratingDuctal	IDC
TCGA-AO-A0JD	FEMALE	59	Positive	Positive	Negative	T3	NA	N1	Positive	M0	Negative	IIIA	InfiltratingDuctal	IDC
TCGA-AO-A0JM	FEMALE	40	Positive	Positive	Positive	T2	NA	N1	Positive	M0	Negative	IIB	InfiltratingDuctal	IDC
TCGA-A2-A0CV	FEMALE	41	Positive	Positive	Negative	T2	NA	N1	Positive	M0	Negative	IIB	InfiltratingDuctal	IDC
TCGA-AR-A1AI	FEMALE	47	Negative	Negative	Equivocal	T2	NA	N0	Negative	M0	Negative	IIA	Medullary	Other
TCGA-AR-A24S	FEMALE	61	Positive	Positive	Negative	T1	NA	N0	Negative	M0	Negative	IA	InfiltratingDuctal	IDC
TCGA-GM-A2DK	FEMALE	58	Positive	Negative	Negative	NA	NA	NA	NA	NA	NA	IA	InfiltratingDuctal	IDC
TCGA-A2-A0ER	FEMALE	63	Positive	Positive	Equivocal	T1	NA	N1	Positive	M0	Negative	IB	InfiltratingDuctal	Other
TCGA-A2-A0CT	FEMALE	71	Positive	Negative	Equivocal	T2	NA	N0	Negative	M0	Negative	IIA	InfiltratingDuctal	Mixed.IDC.ILC
TCGA-A2-A04W	FEMALE	50	Negative	Negative	Positive	T2	NA	N1	Positive	M0	Negative	IIB	Other	Other
TCGA-AO-A12D	FEMALE	43	Negative	Negative	Positive	T1	NA	N1	Positive	M0	Negative	IIA	InfiltratingDuctal	IDC
TCGA-E2-A1AZ	FEMALE	63	Negative	Negative	Indeterminate	T2	NA	N1	Positive	M0	Negative	IIB	InfiltratingDuctal	IDC
TCGA-AO-A0JE	FEMALE	53	Negative	Negative	Positive	T2	NA	N2	Positive	M0	Negative	IIIA	InfiltratingDuctal	IDC
TCGA-AR-A24M	FEMALE	38	Positive	Positive	Negative	T2	NA	N2	Positive	M0	Negative	IIIA	MixedHistology	IDC
TCGA-AR-A24O	FEMALE	43	Positive	Positive	Negative	T3	NA	N2	Positive	M0	Negative	IIIA	MixedHistology	Mixed.IDC.ILC
TCGA-AR-A24Q	FEMALE	49	Positive	Negative	Negative	T3	NA	N0	Negative	M0	Negative	IIB	InfiltratingDuctal	IDC
TCGA-AR-A24N	FEMALE	54	Positive	Positive	Equivocal	T1	NA	N0	Negative	M0	Negative	IA	InfiltratingDuctal	IDC
TCGA-B6-A0RG	FEMALE	26	Negative	Negative	NotPerformed	T3	NA	N0	Negative	M0	Negative	IIB	InfiltratingDuctal	IDC
TCGA-AO-A1KR	FEMALE	51	Negative	Negative	Negative	NA	NA	NA	NA	NA	NA	IIA	InfiltratingDuctal	IDC
TCGA-A2-A0EO	FEMALE	54	Positive	Positive	Negative	T1	NA	N0	Negative	M0	Negative	IA	InfiltratingDuctal	IDC
TCGA-AR-A24L	FEMALE	26	Positive	Positive	Equivocal	T2	NA	N1	Positive	M0	Negative	IIB	InfiltratingDuctal	IDC
TCGA-AR-A0U3	FEMALE	59	Positive	Positive	Negative	T2	NA	N1	Positive	M0	Negative	IIB	InfiltratingDuctal	IDC
TCGA-AR-A1AH	FEMALE	51	Positive	Negative	Negative	T2	NA	N1	Positive	M0	Negative	IIB	InfiltratingDuctal	IDC
TCGA-A2-A0CS	FEMALE	73	Positive	Positive	Equivocal	T4	NA	N3	Positive	M1	Positive	IV	InfiltratingDuctal	IDC
TCGA-GM-A2DM	FEMALE	57	Positive	Positive	Negative	NA	NA	NA	NA	NA	NA	IIA	InfiltratingDuctal	Other
TCGA-GM-A2DN	FEMALE	58	Positive	Positive	Negative	NA	NA	NA	NA	NA	NA	IIA	InfiltratingDuctal	IDC
TCGA-AO-A12B	FEMALE	63	Positive	Positive	Negative	T2	NA	N0	Negative	M0	Negative	IIA	InfiltratingDuctal	IDC
TCGA-A2-A04R	FEMALE	36	Positive	Positive	Equivocal	T1	NA	N0	Negative	M0	Negative	IA	InfiltratingDuctal	IDC
TCGA-A2-A0CQ	FEMALE	62	Positive	Positive	Equivocal	T1	NA	N0	Negative	M0	Negative	IA	InfiltratingDuctal	IDC
TCGA-AO-A03L	FEMALE	34	Positive	Positive	Positive	T3	NA	N2	Positive	M0	Negative	IIIA	InfiltratingDuctal	IDC
TCGA-A2-A0CP	FEMALE	60	Positive	Positive	NotPerformed	T1	NA	N0	Negative	M0	Negative	IA	InfiltratingDuctal	IDC
TCGA-A2-A25E	FEMALE	34	Positive	Positive	Equivocal	T2	NA	N2	Positive	M0	Negative	IIIA	InfiltratingDuctal	Mixed.IDC.ILC
TCGA-AO-A1KP	FEMALE	77	Positive	Positive	Negative	T1	NA	N1	Positive	M0	Negative	IIA	InfiltratingDuctal	IDC
TCGA-A2-A0EN	FEMALE	70	Positive	Positive	Equivocal	T2	NA	N0	Negative	M0	Negative	IIA	InfiltratingLobular	ILC
TCGA-AO-A03P	FEMALE	54	Positive	Positive	Negative	T2	NA	N1	Positive	M0	Negative	IIA	InfiltratingDuctal	IDC
TCGA-AO-A12A	FEMALE	47	Positive	Positive	Negative	T2	NA	N0	Negative	M0	Negative	IIA	InfiltratingDuctal	IDC
TCGA-A2-A0EM	FEMALE	73	Positive	Positive	NotPerformed	T1	NA	N0	Negative	M0	Negative	IA	InfiltratingDuctal	Other
TCGA-GM-A2DL	FEMALE	50	Positive	Positive	Negative	NA	NA	NA	NA	NA	NA	IA	InfiltratingDuctal	IDC
TCGA-A8-A08T	FEMALE	64	Positive	Positive	Positive	T2	NA	N1	Positive	M1	Positive	IV	InfiltratingDuctal	IDC
TCGA-E2-A1LH	FEMALE	59	Negative	Negative	Negative	T1	NA	N0	Negative	M0	Negative	IA	InfiltratingDuctal	IDC
TCGA-AO-A128	FEMALE	61	Negative	Negative	Negative	T2	NA	N0	Negative	M0	Negative	IIA	InfiltratingDuctal	Other
TCGA-AO-A129	FEMALE	29	Negative	Negative	Negative	T2	NA	N1	Positive	M0	Negative	IIB	InfiltratingDuctal	IDC
TCGA-B6-A1KF	FEMALE	68	Negative	Negative	Equivocal	T2	NA	N1	Positive	M0	Negative	IIB	InfiltratingDuctal	IDC
TCGA-AO-A124	FEMALE	38	Negative	Negative	Negative	T2	NA	N0	Negative	M0	Negative	IIA	Other	Other
TCGA-A2-A04N	FEMALE	66	Positive	Positive	NotPerformed	T1	NA	N0	Negative	M0	Negative	IA	InfiltratingDuctal	Other
TCGA-B6-A1KN	FEMALE	57	Negative	Negative	NotPerformed	T4	NA	N1	Positive	M0	Negative	IIIB	InfiltratingDuctal	IDC
TCGA-AR-A24H	FEMALE	65	Positive	Positive	Negative	T2	NA	N0	Negative	M0	Negative	IIA	InfiltratingLobular	ILC
TCGA-B6-A0IO	FEMALE	66	Positive	NA	NotPerformed	T2	NA	N0	Negative	M0	Negative	IIA	InfiltratingDuctal	IDC
TCGA-B6-A0IP	FEMALE	74	Positive	Positive	NotPerformed	T1	NA	N0	Negative	M0	Negative	IA	InfiltratingLobular	ILC
TCGA-B6-A0I2	FEMALE	45	NA	NA	NotPerformed	T1	NA	N0	Negative	M0	Negative	IA	InfiltratingDuctal	IDC
TCGA-B6-A0IM	FEMALE	75	Positive	Positive	NotPerformed	T3	NA	N0	Negative	M0	Negative	IIB	Other	Other
TCGA-B6-A0IQ	FEMALE	40	Negative	Negative	NotPerformed	T3	NA	N1	Positive	M0	Negative	IIIA	InfiltratingDuctal	IDC
TCGA-B6-A0RU	FEMALE	49	Negative	Negative	NotPerformed	T1	NA	N0	Negative	M0	Negative	IA	Other	Other
TCGA-B6-A0I5	FEMALE	49	Positive	Positive	NotPerformed	T2	NA	N1	Positive	M0	Negative	IIB	InfiltratingDuctal	IDC
TCGA-B6-A0RV	FEMALE	42	Positive	Positive	NotPerformed	T3	NA	N2	Positive	M0	Negative	IIIA	MixedHistology	ILC
TCGA-B6-A0RO	FEMALE	71	Positive	Positive	NotPerformed	T4	NA	N1	Positive	M0	Negative	IIIB	InfiltratingDuctal	IDC
TCGA-B6-A0RN	FEMALE	60	Negative	Negative	NotPerformed	T1	NA	N0	Negative	M0	Negative	IA	InfiltratingDuctal	Mixed.IDC.ILC
TCGA-B6-A0IJ	FEMALE	42	Positive	Positive	NotPerformed	T3	NA	N0	Negative	M0	Negative	IIB	InfiltratingDuctal	IDC
TCGA-B6-A0WT	FEMALE	61	Positive	Positive	NotPerformed	T2	NA	N1	Positive	M0	Negative	IIB	InfiltratingDuctal	IDC
TCGA-B6-A0X1	FEMALE	48	Negative	Negative	NotPerformed	T2	NA	N2	Positive	M1	Positive	IV	InfiltratingDuctal	IDC
TCGA-B6-A0RH	FEMALE	51	Positive	Positive	NotPerformed	T2	NA	N0	Negative	M0	Negative	IIA	InfiltratingDuctal	IDC
TCGA-GM-A2DA	FEMALE	46	Positive	Positive	Equivocal	NA	NA	NA	NA	NA	NA	IIB	InfiltratingDuctal	IDC
TCGA-B6-A0RE	FEMALE	61	Negative	Negative	NotPerformed	TX	NA	N0	Negative	M0	Negative	UNKNOWN	InfiltratingDuctal	IDC
TCGA-B6-A0RI	FEMALE	44	Positive	Positive	NotPerformed	T4	NA	N1	Positive	M0	Negative	IIIB	InfiltratingDuctal	IDC
TCGA-BH-A1FD	FEMALE	68	Positive	Positive	Negative	T1	NA	N0	Negative	M0	Negative	IA	InfiltratingDuctal	IDC
TCGA-BH-A18S	FEMALE	79	Positive	Positive	Negative	T1	NA	N0	Negative	M0	Negative	IA	Mucinous	Other
TCGA-BH-A18K	FEMALE	46	Positive	Positive	Negative	T1	NA	N0	Negative	M0	Negative	IA	InfiltratingDuctal	IDC
TCGA-BH-A1FG	FEMALE	88	Positive	Positive	Negative	T1	NA	N0	Negative	M0	Negative	IA	InfiltratingDuctal	IDC
TCGA-B6-A0X0	FEMALE	54	Positive	Positive	NotPerformed	T1	NA	N0	Negative	M0	Negative	IA	Other	Other
TCGA-B6-A0I8	FEMALE	46	NA	NA	NotPerformed	T1	NA	N0	Negative	M0	Negative	IA	InfiltratingDuctal	IDC
TCGA-B6-A0X7	FEMALE	62	Positive	Positive	NotPerformed	T1	NA	N0	Negative	NA	NA	IA	MixedHistology	ILC
TCGA-GM-A2D9	FEMALE	69	Positive	Positive	NotPerformed	NA	NA	NA	NA	NA	NA	IA	InfiltratingDuctal	IDC
TCGA-B6-A0IN	FEMALE	45	Positive	Negative	NotPerformed	T1	NA	N0	Negative	NA	NA	IA	Other	Other
TCGA-B6-A0WS	FEMALE	58	Positive	Positive	NotPerformed	T1	NA	N0	Negative	M0	Negative	IA	InfiltratingDuctal	IDC
TCGA-BH-A209	FEMALE	77	Positive	Positive	PerformedbutNotAvailable	NA	NA	NA	NA	NA	NA	IA	Medullary	Other
TCGA-BH-A18R	FEMALE	50	NA	Negative	Positive	T2	NA	N1	Positive	M0	Negative	IIA	InfiltratingDuctal	IDC
TCGA-AR-A1AT	FEMALE	62	Positive	Positive	Positive	T2	NA	N0	Negative	M0	Negative	IIA	InfiltratingLobular	ILC
TCGA-AR-A256	FEMALE	45	Negative	Negative	Negative	T2	NA	N0	Negative	M0	Negative	IIA	InfiltratingDuctal	IDC
TCGA-BH-A18T	FEMALE	70	Negative	Negative	Positive	T2	NA	N0	Negative	M0	Negative	IIA	InfiltratingDuctal	IDC
TCGA-BH-A1EY	FEMALE	79	Positive	Positive	Negative	T2	NA	N0	Negative	M0	Negative	IIA	InfiltratingDuctal	IDC
TCGA-A2-A0CM	FEMALE	40	Negative	Negative	Negative	T2	NA	N0	Negative	M0	Negative	IIA	InfiltratingDuctal	IDC
TCGA-BH-A0EA	FEMALE	72	Positive	Positive	Negative	T1	NA	N1	Positive	M0	Negative	IIA	InfiltratingDuctal	IDC
TCGA-B6-A0I6	FEMALE	49	Negative	Negative	NotPerformed	T1	NA	N1	Positive	M0	Negative	IIA	InfiltratingDuctal	IDC
TCGA-BH-A18N	FEMALE	88	Positive	Positive	Negative	T2	NA	N1	Positive	M0	Negative	IIA	InfiltratingDuctal	IDC
TCGA-A2-A04V	FEMALE	39	Positive	Positive	Equivocal	T2	NA	N0	Negative	M0	Negative	IIA	InfiltratingDuctal	IDC
TCGA-BH-A1EN	FEMALE	78	Negative	Negative	Positive	T2	NA	N0	Negative	M0	Negative	IIA	InfiltratingDuctal	Other
TCGA-BH-A1FN	FEMALE	34	Positive	Positive	NotPerformed	T2	NA	N0	Negative	M0	Negative	IIA	InfiltratingDuctal	IDC
TCGA-AO-A03O	FEMALE	69	Positive	Positive	Negative	T2	NA	N0	Negative	M0	Negative	IIA	InfiltratingDuctal	IDC
TCGA-BH-A1EO	FEMALE	68	Positive	Positive	Negative	T1	NA	N1	Positive	M0	Negative	IIA	Other	Other
TCGA-BH-A1FC	FEMALE	78	Negative	Negative	Negative	T1	NA	N1	Positive	M0	Negative	IIA	Medullary	Other
TCGA-B6-A0IC	FEMALE	90	Positive	Positive	NotPerformed	T2	NA	N0	Negative	NA	NA	IIA	Other	Other
TCGA-B6-A0IE	FEMALE	38	Negative	Negative	NotPerformed	TX	NA	N1	Positive	M0	Negative	IIA	MixedHistology	ILC
TCGA-BH-A1F5	FEMALE	62	Positive	Positive	Negative	NA	NA	NA	NA	NA	NA	IIA	InfiltratingDuctal	IDC
TCGA-B6-A0X4	FEMALE	62	Positive	Positive	NotPerformed	T2	NA	N1	Positive	M0	Negative	IIB	InfiltratingDuctal	IDC
TCGA-A8-A06U	FEMALE	80	Positive	Positive	Positive	T2	NA	N1	Positive	M0	Negative	IIB	InfiltratingDuctal	IDC
TCGA-A8-A06X	FEMALE	77	Positive	Negative	Positive	T3	NA	N0	Negative	M0	Negative	IIB	InfiltratingDuctal	IDC
TCGA-BH-A18V	FEMALE	48	Negative	Negative	Negative	T2	NA	N1	Positive	M0	Negative	IIB	InfiltratingDuctal	IDC
TCGA-BH-A1FL	FEMALE	69	Positive	Positive	NotPerformed	T2	NA	N1	Positive	M0	Negative	IIB	InfiltratingDuctal	Mixed.IDC.ILC
TCGA-BH-A18Q	FEMALE	56	Negative	Negative	Positive	T2	NA	N1	Positive	M0	Negative	IIB	InfiltratingDuctal	IDC
TCGA-B6-A0X5	FEMALE	61	Positive	Positive	NotPerformed	T2	NA	N1	Positive	M0	Negative	IIB	InfiltratingDuctal	IDC
TCGA-BH-A1FE	FEMALE	31	Positive	Positive	NotPerformed	T2	NA	N1	Positive	M0	Negative	IIB	InfiltratingDuctal	IDC
TCGA-B6-A0WV	FEMALE	67	Positive	Positive	NotPerformed	T2	NA	N1	Positive	M0	Negative	IIB	InfiltratingDuctal	IDC
TCGA-BH-A1ES	FEMALE	35	Positive	Positive	Negative	T2	NA	N1	Positive	M0	Negative	IIB	InfiltratingDuctal	IDC
TCGA-B6-A0IG	FEMALE	50	Positive	Positive	NotPerformed	T2	NA	N1	Positive	M0	Negative	IIB	InfiltratingDuctal	IDC
TCGA-B6-A0WW	FEMALE	58	Positive	Positive	NotPerformed	T2	NA	N1	Positive	NA	NA	IIB	InfiltratingDuctal	IDC
TCGA-BH-A203	FEMALE	78	NA	NA	PerformedbutNotAvailable	NA	NA	NA	NA	NA	NA	IIB	InfiltratingDuctal	IDC
TCGA-BH-A208	FEMALE	48	NA	NA	PerformedbutNotAvailable	NA	NA	NA	NA	NA	NA	IIB	InfiltratingDuctal	IDC
TCGA-BH-A204	FEMALE	80	NA	NA	PerformedbutNotAvailable	NA	NA	NA	NA	NA	NA	IIB	InfiltratingDuctal	IDC
TCGA-BH-A18L	FEMALE	50	Positive	Positive	Negative	T3	NA	N1	Positive	M0	Negative	IIIA	InfiltratingDuctal	Mixed.IDC.ILC
TCGA-BH-A18M	FEMALE	39	Positive	Positive	Positive	T3	NA	N1	Positive	M0	Negative	IIIA	InfiltratingDuctal	Other
TCGA-AR-A1AR	FEMALE	50	Negative	Negative	Negative	T1	NA	N2	Positive	M0	Negative	IIIA	InfiltratingDuctal	Mixed.IDC.ILC
TCGA-AR-A0U2	FEMALE	47	Positive	Positive	Negative	T2	NA	N2	Positive	M0	Negative	IIIA	InfiltratingDuctal	IDC
TCGA-AQ-A0Y5	FEMALE	70	Positive	Positive	Positive	T2	NA	N2	Positive	M0	Negative	IIIA	InfiltratingDuctal	Mixed.IDC.ILC
TCGA-A8-A08L	FEMALE	89	Positive	Negative	Negative	T3	NA	N2	Positive	M0	Negative	IIIA	InfiltratingDuctal	IDC
TCGA-B6-A0WX	FEMALE	40	Negative	Negative	NotPerformed	T3	NA	N1	Positive	M0	Negative	IIIA	Other	Other
TCGA-BH-A1FM	FEMALE	44	Positive	Negative	NotPerformed	T2	NA	N2	Positive	M0	Negative	IIIA	InfiltratingDuctal	IDC
TCGA-BH-A18U	FEMALE	72	Positive	Positive	Positive	T2	NA	N2	Positive	M0	Negative	IIIA	InfiltratingDuctal	IDC
TCGA-BH-A1FJ	FEMALE	66	Negative	Positive	NotPerformed	T3	NA	N1	Positive	M0	Negative	IIIA	InfiltratingDuctal	Other
TCGA-B6-A0IH	FEMALE	81	Positive	Positive	NotPerformed	T3	NA	N1	Positive	M0	Negative	IIIA	InfiltratingLobular	ILC
TCGA-BH-A1EV	FEMALE	45	Positive	Positive	Positive	NA	NA	NA	NA	NA	NA	IIIA	InfiltratingDuctal	IDC
TCGA-B6-A0IK	FEMALE	63	Negative	Negative	NotPerformed	T4	NA	N1	Positive	M0	Negative	IIIB	InfiltratingDuctal	IDC
TCGA-A2-A0YT	FEMALE	56	Positive	Negative	NotPerformed	T4	NA	N2	Positive	M0	Negative	IIIB	InfiltratingDuctal	IDC
TCGA-BH-A1F8	FEMALE	90	Positive	Positive	Positive	T4	NA	N2	Positive	M0	Negative	IIIB	InfiltratingDuctal	IDC
TCGA-BH-A1F2	FEMALE	53	Positive	Positive	Positive	T4	NA	N1	Positive	M0	Negative	IIIB	InfiltratingDuctal	IDC
TCGA-B6-A0RP	FEMALE	73	Positive	Positive	NotPerformed	T2	NA	N1	Positive	M0	Negative	IIIB	MixedHistology	Mixed.IDC.ILC
TCGA-BH-A1FR	FEMALE	73	Positive	Positive	NotPerformed	T4	NA	N1	Positive	M0	Negative	IIIB	Other	Other
TCGA-BH-A1F6	FEMALE	51	Negative	Negative	Negative	NA	NA	NA	NA	NA	NA	IIIB	InfiltratingDuctal	IDC
TCGA-EW-A1P8	FEMALE	58	Negative	Negative	Negative	T2	NA	N3	Positive	M0	Negative	IIIC	InfiltratingDuctal	IDC
TCGA-E2-A1LK	FEMALE	84	Negative	Negative	Equivocal	T3	NA	N1	Positive	M0	Negative	IIIC	InfiltratingDuctal	IDC
TCGA-A8-A09X	FEMALE	62	Negative	Negative	Negative	T2	NA	N3	Positive	M0	Negative	IIIC	InfiltratingLobular	ILC
TCGA-A2-A04P	FEMALE	36	Negative	Negative	NotPerformed	T2	NA	N3	Positive	M0	Negative	IIIC	InfiltratingDuctal	IDC
TCGA-A2-A0T2	FEMALE	66	Negative	Negative	Negative	T3	NA	N3	Positive	M1	Positive	IV	InfiltratingDuctal	IDC
TCGA-B6-A0I9	FEMALE	62	NA	Positive	NotPerformed	T3	NA	N0	Negative	M1	Positive	IV	InfiltratingDuctal	IDC
TCGA-BH-A18J	FEMALE	56	Positive	Positive	Negative	T4	NA	N2	Positive	M1	Positive	IV	InfiltratingDuctal	IDC
TCGA-A2-A0SV	FEMALE	63	Positive	Positive	Equivocal	T2	NA	N2	Positive	M1	Positive	IV	InfiltratingDuctal	IDC
TCGA-A8-A08J	FEMALE	52	Positive	Negative	Negative	T4	NA	N3	Positive	M1	Positive	IV	InfiltratingDuctal	IDC
TCGA-A2-A0SW	FEMALE	82	Positive	Negative	NotPerformed	T2	NA	N2	Positive	M1	Positive	IV	InfiltratingDuctal	IDC
TCGA-B6-A0IB	FEMALE	64	Positive	Positive	NotPerformed	T3	NA	N3	Positive	M1	Positive	IV	InfiltratingDuctal	IDC
