# Supplementary material for: Genomic Evolution of Breast Cancer Metastasis and Relapse
Source: Cancer Cell. 2017 Aug 14;32(2):169–184.e7. doi: 10.1016/j.ccell.2017.07.005 (PMC5559645; doi:10.1016/j.ccell.2017.07.005)
Supplement: Table S2. Sequencing Metrics, Related to Figure 1 [file mmc3.xlsx]

## Sheet: Metadata
Table S2, related to Figure 1: Sequencing metrics.
Sheet 1	Whole genome sequencing coverage by sample
Sheet 2	Cancer gene panel samples coverage
Sheet 3	Gene panel targets
	Regions included in targeted capture pulldown experiment
Sheet 4	Targeted re-sequencing coverage (validation experiment)
Sheet 5	Cancer gene panel target regions

## Sheet: genome_coverage
Table S2, related to Figure 1: Sequencing metrics.
Sample	Proc as Tum	Seq X	Phys X	Aberrant cell fraction(BB)	Ploidy(BB)
PD14780a	Y	38.0084	86.279	0.219872	4.0483
PD14780d	Y	37.2687	82.5501	0.457623	3.42705
PD14780e	Y	31.1949	66.2892	0.103802	4.31284
PD11458a	Y	41.6101	90.71	0.494166	2.40254
PD11458c	Y	36.9259	80.4984	0.602337	2.31846
PD11459a	Y	30.9709	74.3302	0.506683	4.16719
PD11459c	Y	32.9472	81.3796	0.639965	4.37834
PD11460a	Y	37.4926	88.4824	0.505976	3.70812
PD11460c	Y	27.9953	62.8494	0.687326	3.90771
PD11460d	Y	20.8665	47.367	0.561736	3.96394
PD11461a	Y	38.1079	89.3631	0.605086	2.00216
PD11461c	Y	36.0718	83.1454	0.819115	1.90588
PD13596a	Y	37.1476	88.9686	0.599354	2.52094
PD13596c	Y	39.9848	88.5662	0.175105	2.56157
PD4243a	Y	52.2203	99.7408	0.461616	3.23356
PD4243c	Y	65.7747	123.656	0.625093	3.05347
PD4248a	Y	41.8222	70.7355	0.239838	3.58084
PD4248c	Y	55.2385	106.61	0.332879	3.78632
PD4252a	Y	84.9536	158.863	0.427513	3.60441
PD4252c	Y	64.656	107.652	0.0915612	4.35664
PD4820a	Y	36.5407	67.2349	0.323277	3.88587
PD4820c	Y	38.4566	68.2604	0.301009	4.24903
PD5956a	Y	45.546	86.3096	0.891024	1.97445
PD5956c	Y	37.6234	61.5143	0.925776	1.99241
PD6728b	Y	51.959	84.1735	0.727612	1.86827
PD6728c	Y	37.1134	60.1237	0.51876	1.88269
PD8948d	Y	35.1332	73.2526	0.27944	3.69554
PD8948e	Y	34.6664	83.1994	0.168821	3.79513
PD9193a	Y	42.58	64.3	0.39982	2.21372
PD9193c	Y	37.1139	57.7121	0.926638	2.12704
PD9194a	Y	53.647	92.2728	0.198419	2.21122
PD9194c	Y	31.335	50.1361	0.458869	1.95753
PD9195a	Y	42.1015	72.8356	0.507853	3.80108
PD9195c	Y	41.6493	67.0554	0.466585	2.93114
PD9195d	Y	47.5581	80.1354	0.519427	2.98503
PD9771a	Y	35.2991	58.773	0.209968	4.62339
PD9771c	Y	20.8174	34.5569	0.186427	4.90299
PD9771d	Y	55.5721	87.804	0.103392	6.82524
PD9771e	Y	57.2491	99.3272	0.393795	4.20297
PD8948c(X10)	Y	31.1676	64.4089	0.37	1.47
PD14780b	N	18.8842	43.4337
PD11458b	N	28.5356	64.3477
PD11459b	N	25.7401	61.3901
PD11460b	N	31.4756	68.302
PD11461b	N	24.5423	57.1836
PD13596b	N	29.0396	62.4351
PD4243b	N	35.8553	70.8142
PD4248b	N	38.0248	71.7911
PD4252b	N	32.2699	62.6037
PD4820b	N	25.4094	47.7696
PD5956b	N	29.74	52.9371
PD6728a	N	60.3872	110.207
PD8948b	N	26.7622	59.9474
PD9193b	N	32.287	51.3364
PD9194b	N	24.2043	40.0582
PD9195b	N	36.1591	57.6738
PD9771b	N	29.3236	43.6922
PD8948b(X10)	N	37.991	98.0965
	Average seq coverage	min	max
Tumors	42	20.8174	84.9536
Normals	31	18.8842	60.3872

## Sheet: cancer_gene_panel_coverage
Table S2, related to Figure 1: Sequencing metrics.
Sample	Proc as Tum	Seq X	Phys X	Sample	0	1+	11+	21+	31+	41+	51+	101+	201+	501+
PD20417d	Y	87.3246	71.6062	PD20417d	0.0073	0.9927	0.643	0.2297	0.0765	0.0326	0.017	0.0009	0.0001	0
PD20414a	Y	756.715	746.625	PD20414a	0.0037	0.9963	0.9925	0.9903	0.9874	0.983	0.9768	0.9091	0.6131	0.0765
PD20420a	Y	737.996	698.636	PD20420a	0.0032	0.9968	0.992	0.9877	0.9818	0.9747	0.9664	0.9012	0.6333	0.0614
PD20434a	Y	543.633	547.257	PD20434a	0.0039	0.9961	0.9923	0.9895	0.985	0.9789	0.9702	0.869	0.4515	0.0193
PD20437a	Y	409.004	419.911	PD20437a	0.0045	0.9955	0.9901	0.9856	0.9777	0.9661	0.9488	0.7634	0.2662	0.0028
PD20440a	Y	593.675	601.591	PD20440a	0.0034	0.9966	0.9925	0.99	0.986	0.9801	0.9716	0.8721	0.5125	0.0399
PD20444a	Y	566.888	570.668	PD20444a	0.0034	0.9966	0.9925	0.9898	0.9856	0.9795	0.9716	0.8718	0.474	0.0227
PD20445a	Y	460.654	457.583	PD20445a	0.0041	0.9959	0.9912	0.9859	0.9779	0.9656	0.9476	0.7717	0.2962	0.0072
PD20448a	Y	606.655	602.611	PD20448a	0.0028	0.9972	0.9917	0.9879	0.9826	0.9744	0.9635	0.8523	0.4698	0.0541
PD20448d	Y	546.413	520.913	PD20448d	0.0022	0.9978	0.9918	0.9877	0.9823	0.9744	0.9644	0.8569	0.4666	0.0344
PD20450a	Y	538.878	517.323	PD20450a	0.0034	0.9966	0.9918	0.9882	0.9829	0.9749	0.9638	0.8433	0.4416	0.022
PD20454d	Y	279.324	262.564	PD20454d	0.0009	0.9991	0.9887	0.9603	0.8988	0.8101	0.7088	0.2649	0.0353	0.0025
PD20455a	Y	397.137	405.079	PD20455a	0.0043	0.9957	0.9917	0.9872	0.9798	0.9668	0.9473	0.7378	0.2591	0.0104
PD20456c	Y	462.398	459.315	PD20456c	0.0042	0.9958	0.9908	0.9857	0.9788	0.9684	0.9545	0.8071	0.3576	0.0086
PD20459a	Y	478.37	500.694	PD20459a	0.0015	0.9985	0.9931	0.9885	0.9825	0.9742	0.9632	0.8346	0.3835	0.0088
PD20460a	Y	401.773	391.059	PD20460a	0.0038	0.9962	0.9914	0.9869	0.9791	0.9671	0.9497	0.7571	0.2606	0.0056
PD20465a	Y	539.209	535.615	PD20465a	0.0036	0.9964	0.9918	0.9882	0.9833	0.9768	0.968	0.8705	0.4699	0.0103
PD20465c	Y	1267.78	1242.43	PD20465c	0.003	0.997	0.9937	0.9924	0.991	0.9895	0.9879	0.9729	0.8775	0.2611
PD20466a	Y	588.226	619.598	PD20466a	0.0033	0.9967	0.9926	0.9891	0.9844	0.978	0.9692	0.8691	0.4741	0.0394
PD20469a	Y	483.212	486.434	PD20469a	0.003	0.997	0.9922	0.9878	0.9797	0.9671	0.9497	0.7952	0.3991	0.0171
PD20471a	Y	389.193	404.761	PD20471a	0.0039	0.9961	0.9907	0.9852	0.9754	0.9597	0.9358	0.7049	0.2232	0.0175
PD20473a	Y	482.959	502.277	PD20473a	0.0037	0.9963	0.9924	0.9891	0.9845	0.9782	0.9694	0.8612	0.4126	0.006
PD20475a	Y	444.7	453.595	PD20475a	0.0031	0.9969	0.9915	0.9869	0.9795	0.9691	0.9543	0.7986	0.3369	0.0089
PD20477a	Y	502.723	485.966	PD20477a	0.0021	0.9979	0.9916	0.9873	0.9811	0.9721	0.9586	0.8204	0.3938	0.0087
PD20477c	Y	502.337	505.686	PD20477c	0.0035	0.9965	0.9919	0.9876	0.9822	0.9743	0.9633	0.8394	0.4199	0.0104
PD20479a	Y	432.414	432.414	PD20479a	0.0041	0.9959	0.9906	0.9846	0.9766	0.9641	0.9469	0.7793	0.3261	0.0112
PD20482a	Y	412.499	401.499	PD20482a	0.0037	0.9963	0.9914	0.9866	0.9795	0.9693	0.9543	0.7957	0.3065	0.0021
PD20485a	Y	540.846	562.48	PD20485a	0.0033	0.9967	0.9927	0.9896	0.9853	0.9787	0.9688	0.8427	0.3946	0.0147
PD20490a	Y	484.31	464.938	PD20490a	0.0038	0.9962	0.9916	0.9872	0.9814	0.9719	0.9593	0.8216	0.3881	0.011
PD20491a	Y	516.651	516.651	PD20491a	0.0033	0.9967	0.9919	0.9872	0.9804	0.9702	0.955	0.8029	0.3666	0.0124
PD20505a	Y	457.849	457.849	PD20505a	0.0031	0.9969	0.9918	0.9878	0.9814	0.9716	0.957	0.7962	0.323	0.0095
PD20512a	Y	390.674	403.696	PD20512a	0.0029	0.9971	0.9915	0.9852	0.9745	0.9588	0.9361	0.711	0.2381	0.0019
PD20514c	Y	329.701	305.523	PD20514c	0.0044	0.9956	0.9891	0.9812	0.9686	0.9485	0.9195	0.6272	0.1128	0.0005
PD20540a	Y	425.352	428.187	PD20540a	0.0037	0.9963	0.9909	0.9853	0.9767	0.9646	0.9474	0.7713	0.2906	0.0026
PD20541a	Y	443.688	449.603	PD20541a	0.0034	0.9966	0.9913	0.9864	0.9783	0.9651	0.9447	0.7355	0.2731	0.0221
PD20552a	Y	542.656	499.243	PD20552a	0.0036	0.9964	0.9921	0.9888	0.9838	0.9764	0.9657	0.8484	0.4303	0.0093
PD20555c	Y	532.457	493.41	PD20555c	0.0027	0.9973	0.992	0.9878	0.9812	0.9715	0.9568	0.8109	0.4106	0.0362
PD20557a	Y	445.349	472.07	PD20557a	0.0038	0.9962	0.9911	0.9871	0.981	0.9718	0.9586	0.7978	0.2918	0.0022
PD20558a	Y	446.043	451.99	PD20558a	0.0034	0.9966	0.9916	0.9867	0.9797	0.9686	0.9525	0.7775	0.3036	0.0034
PD20559a	Y	491.653	491.653	PD20559a	0.0041	0.9959	0.9915	0.9882	0.9827	0.9751	0.964	0.8336	0.3616	0.0085
PD20560a	Y	472.815	479.119	PD20560a	0.0037	0.9963	0.9917	0.9881	0.9829	0.9751	0.9635	0.8171	0.3242	0.0045
PD20564a	Y	522.992	502.072	PD20564a	0.0037	0.9963	0.9877	0.9685	0.9381	0.9022	0.8665	0.6963	0.3506	0.0094
PD20568a	Y	553.497	575.637	PD20568a	0.0031	0.9969	0.9923	0.9889	0.9843	0.9771	0.967	0.847	0.4371	0.0335
PD20577a	Y	562.069	543.334	PD20577a	0.003	0.997	0.9919	0.9885	0.9832	0.9756	0.9643	0.8415	0.4544	0.0255
PD20578c	Y	489.092	466.268	PD20578c	0.0036	0.9964	0.9903	0.9838	0.9738	0.96	0.9422	0.7732	0.3597	0.019
PD20581a	Y	436.257	427.532	PD20581a	0.0038	0.9962	0.9913	0.987	0.9801	0.9703	0.9561	0.7902	0.2974	0.0022
PD20584a	Y	411.24	405.757	PD20584a	0.0043	0.9957	0.9909	0.9855	0.9776	0.9655	0.9481	0.7586	0.2578	0.0018
PD20586a	Y	402.635	389.214	PD20586a	0.0038	0.9962	0.9912	0.9868	0.9794	0.9682	0.9515	0.7473	0.2242	0.0025
PD20588a	Y	414.219	405.934	PD20588a	0.0039	0.9961	0.9902	0.9845	0.9738	0.956	0.9291	0.6793	0.2298	0.0093
PD20589c	Y	533.222	511.893	PD20589c	0.0025	0.9975	0.9913	0.9874	0.9812	0.973	0.9613	0.8377	0.415	0.0121
PD20593a	Y	433.037	433.037	PD20593a	0.0046	0.9954	0.9911	0.9869	0.9805	0.9705	0.9557	0.7754	0.2544	0.0012
PD20595a	Y	523.012	543.933	PD20595a	0.0034	0.9966	0.9923	0.9892	0.9847	0.9779	0.968	0.836	0.3813	0.0083
PD20597a	Y	579.499	571.772	PD20597a	0.0035	0.9965	0.9925	0.9884	0.9828	0.9731	0.9581	0.7992	0.3765	0.0352
PD20600a	Y	398.02	371.485	PD20600a	0.0039	0.9961	0.9906	0.9841	0.9743	0.96	0.9396	0.7359	0.2385	0.0016
PD20603a	Y	487.617	481.115	PD20603a	0.0037	0.9963	0.9919	0.9883	0.9829	0.9749	0.9633	0.8181	0.3432	0.011
PD8708e	Y	700.845	682.156	PD8708e	0.0026	0.9974	0.991	0.9711	0.9178	0.8379	0.7519	0.4668	0.2983	0.1024
PD8708f	Y	486.915	473.93	PD8708f	0.0029	0.9971	0.9923	0.9891	0.9823	0.9693	0.9469	0.704	0.2443	0.015
PD8709d	Y	517.789	503.981	PD8709d	0.0035	0.9965	0.9873	0.9769	0.9649	0.9503	0.9325	0.7938	0.3868	0.0159
PD8709e	Y	642.042	624.921	PD8709e	0.0036	0.9964	0.9878	0.9658	0.9287	0.8826	0.8355	0.6296	0.352	0.0437
PD8709f	Y	489.999	460.599	PD8709f	0.0037	0.9963	0.9911	0.9837	0.9719	0.9556	0.9331	0.7524	0.3423	0.0184
PD8709i	Y	63.1306	51.3462	PD8709i	0.0062	0.9938	0.8048	0.4755	0.2372	0.1161	0.0635	0.0075	0.0007	0
PD8715d	Y	606.565	586.346	PD8715d	0.0036	0.9964	0.9916	0.9857	0.9755	0.9599	0.9393	0.7732	0.3721	0.0115
PD8715e	Y	518.647	494.444	PD8715e	0.0031	0.9969	0.99	0.9816	0.9703	0.9547	0.9341	0.7558	0.3247	0.0097
PD8717f	Y	489.188	472.882	PD8717f	0.0035	0.9965	0.9918	0.9883	0.9832	0.9745	0.9618	0.7913	0.2849	0.0038
PD8719d	Y	580.808	569.192	PD8719d	0.0031	0.9969	0.9908	0.9825	0.9694	0.9534	0.9338	0.7899	0.4173	0.0208
PD8720c	Y	548.965	534.326	PD8720c	0.0033	0.9967	0.9899	0.984	0.9752	0.9635	0.9478	0.8084	0.4189	0.0194
PD8720d	Y	624.914	612.416	PD8720d	0.0036	0.9964	0.9914	0.9857	0.9771	0.9651	0.9497	0.823	0.4506	0.0207
PD8722c	Y	525.047	504.045	PD8722c	0.003	0.997	0.9918	0.9866	0.9794	0.9695	0.9551	0.817	0.3928	0.0219
PD8723c	Y	511.039	497.411	PD8723c	0.0031	0.9969	0.9918	0.9852	0.9734	0.9551	0.9305	0.7398	0.3351	0.012
PD8723d	Y	442.296	430.502	PD8723d	0.0036	0.9964	0.9911	0.9861	0.9782	0.9662	0.9496	0.7848	0.336	0.0062
PD8724d	Y	456.543	435.238	PD8724d	0.0032	0.9968	0.9914	0.9863	0.9777	0.9625	0.9388	0.7074	0.2484	0.0111
PD8724e	Y	61.4742	48.3597	PD8724e	0.122	0.878	0.0289	0.0019	0.0002	0.0001	0.0001	0	0	0
PD8727c	Y	579.921	572.189	PD8727c	0.0031	0.9969	0.9908	0.976	0.9471	0.9063	0.8582	0.6316	0.3253	0.0279
PD20413a	Y	510.401	524.012	PD20413a	0.0041	0.9959	0.9913	0.9879	0.9826	0.9745	0.9632	0.8339	0.3931	0.0153
PD20413c	Y	554.612	550.915	PD20413c	0.0042	0.9958	0.9911	0.9868	0.9814	0.9734	0.9629	0.8546	0.4639	0.0182
PD20413d	Y	577.629	569.927	PD20413d	0.0039	0.9961	0.9918	0.9886	0.9842	0.9789	0.9711	0.8872	0.5045	0.0177
PD20416a	Y	553.02	545.647	PD20416a	0.0033	0.9967	0.9919	0.989	0.9844	0.9781	0.97	0.8764	0.4754	0.0125
PD20417a	Y	574.84	571.008	PD20417a	0.0032	0.9968	0.9917	0.9881	0.9832	0.9764	0.9671	0.872	0.5104	0.0246
PD20419a	Y	583.58	568.018	PD20419a	0.0033	0.9967	0.9922	0.9893	0.9852	0.9795	0.9721	0.884	0.5013	0.0267
PD20419c	Y	413.321	418.832	PD20419c	0.0038	0.9962	0.9904	0.9833	0.9713	0.9533	0.9275	0.6884	0.2309	0.0061
PD20421a	Y	580.294	568.688	PD20421a	0.0017	0.9983	0.9922	0.9881	0.9827	0.9754	0.9646	0.8464	0.4536	0.0441
PD20425a	Y	696.593	678.017	PD20425a	0.0027	0.9973	0.9923	0.989	0.9849	0.979	0.9708	0.8862	0.5638	0.0599
PD20428a	Y	334.591	341.283	PD20428a	0.0044	0.9956	0.9897	0.9819	0.9684	0.9471	0.9167	0.6237	0.1448	0.0026
PD20432a	Y	485.983	511.902	PD20432a	0.0034	0.9966	0.9917	0.9885	0.9844	0.9777	0.968	0.8457	0.3817	0.0133
PD20432c	Y	539.311	535.715	PD20432c	0.0035	0.9965	0.9922	0.9895	0.9856	0.9799	0.9724	0.8669	0.4214	0.0145
PD20435a	Y	504.167	514.251	PD20435a	0.0035	0.9965	0.9924	0.9889	0.9845	0.9779	0.9686	0.853	0.4119	0.0116
PD20441a	Y	545.828	542.189	PD20441a	0.004	0.996	0.9919	0.989	0.9846	0.9786	0.9703	0.8757	0.4626	0.0089
PD20441c	Y	615.587	611.483	PD20441c	0.0031	0.9969	0.9924	0.9901	0.9871	0.9822	0.9757	0.9032	0.5444	0.0271
PD20442a	Y	480.947	493.773	PD20442a	0.004	0.996	0.9913	0.9861	0.9789	0.968	0.9516	0.7776	0.3209	0.0251
PD20446c	Y	559.863	552.398	PD20446c	0.0038	0.9962	0.992	0.989	0.9847	0.9791	0.9719	0.8898	0.5141	0.0134
PD20449c	Y	555.29	547.886	PD20449c	0.0035	0.9965	0.9915	0.9884	0.983	0.9759	0.9654	0.8477	0.4511	0.0401
PD20450c	Y	517.79	517.79	PD20450c	0.0038	0.9962	0.9918	0.9874	0.9814	0.9726	0.9604	0.8368	0.4246	0.0147
PD20451a	Y	433.802	422.234	PD20451a	0.004	0.996	0.9911	0.9859	0.9771	0.9645	0.947	0.7612	0.2824	0.0017
PD20451c	Y	537.992	537.992	PD20451c	0.0025	0.9975	0.9924	0.9897	0.9854	0.9793	0.9705	0.8669	0.4482	0.0129
PD20452a	Y	552.209	552.209	PD20452a	0.0033	0.9967	0.9924	0.9894	0.9859	0.9805	0.9733	0.8787	0.4427	0.0097
PD20454a	Y	465.431	471.637	PD20454a	0.0041	0.9959	0.9919	0.9879	0.9824	0.9738	0.9613	0.8144	0.3325	0.0121
PD20457c	Y	491.895	472.219	PD20457c	0.0041	0.9959	0.9921	0.9886	0.9837	0.9765	0.966	0.8405	0.3952	0.0172
PD20458c	Y	515.281	504.975	PD20458c	0.0035	0.9965	0.9913	0.9877	0.9826	0.9758	0.9658	0.8589	0.427	0.0061
PD20463c	Y	558.257	543.37	PD20463c	0.0043	0.9957	0.9918	0.9882	0.9829	0.9759	0.9656	0.8543	0.477	0.0223
PD20467a	Y	400.249	400.249	PD20467a	0.004	0.996	0.992	0.9873	0.9802	0.9681	0.9498	0.7383	0.2335	0.0051
PD20470a	Y	525.039	504.037	PD20470a	0.0037	0.9963	0.9916	0.989	0.9845	0.9776	0.9671	0.8309	0.3648	0.0246
PD20470c	Y	513.7	537.673	PD20470c	0.0044	0.9956	0.9915	0.9882	0.983	0.9754	0.9629	0.8128	0.3413	0.0245
PD20470d	Y	503.602	517.031	PD20470d	0.004	0.996	0.9917	0.9886	0.9833	0.9753	0.9632	0.814	0.3438	0.0256
PD20476a	Y	453.947	469.078	PD20476a	0.0034	0.9966	0.9914	0.9869	0.9802	0.9702	0.9552	0.8094	0.3562	0.007
PD20480a	Y	464.02	448.553	PD20480a	0.0021	0.9979	0.9913	0.9849	0.976	0.9627	0.944	0.7637	0.3308	0.0247
PD20480c	Y	533.888	519.651	PD20480c	0.0035	0.9965	0.9919	0.9883	0.9834	0.9765	0.9679	0.8646	0.4558	0.0191
PD20481a	Y	444.145	453.028	PD20481a	0.0037	0.9963	0.9914	0.9873	0.981	0.9716	0.9577	0.7899	0.3099	0.0152
PD20484a	Y	529.135	553.828	PD20484a	0.0018	0.9982	0.9922	0.9882	0.9831	0.9752	0.9631	0.825	0.3858	0.0208
PD20487a	Y	589.644	569.989	PD20487a	0.0033	0.9967	0.9927	0.9902	0.987	0.9821	0.9759	0.9057	0.5427	0.0207
PD20488a	Y	510.091	516.892	PD20488a	0.0037	0.9963	0.9918	0.9884	0.9832	0.9754	0.9646	0.8438	0.3939	0.0072
PD20490c	Y	470.193	441.981	PD20490c	0.0036	0.9964	0.9916	0.9872	0.981	0.9722	0.9596	0.8208	0.3696	0.0064
PD20492c	Y	528.031	503.39	PD20492c	0.0036	0.9964	0.992	0.9889	0.9845	0.9779	0.9693	0.8726	0.4621	0.008
PD20493a	Y	532.202	535.75	PD20493a	0.0035	0.9965	0.992	0.9891	0.9846	0.9781	0.9692	0.8633	0.4363	0.0205
PD20494a	Y	430.739	439.354	PD20494a	0.0041	0.9959	0.9917	0.9874	0.9808	0.971	0.9563	0.782	0.2676	0.0021
PD20495a	Y	497.293	493.977	PD20495a	0.0034	0.9966	0.9924	0.9894	0.9849	0.9781	0.9682	0.8243	0.2869	0.0008
PD20496a	Y	520.377	506.501	PD20496a	0.0032	0.9968	0.9921	0.9884	0.9829	0.9753	0.9646	0.8499	0.4123	0.0105
PD20497a	Y	496.936	510.188	PD20497a	0.0033	0.9967	0.9916	0.9873	0.9814	0.9733	0.962	0.8266	0.384	0.0086
PD20498a	Y	461.143	458.068	PD20498a	0.0038	0.9962	0.9916	0.9874	0.9814	0.9723	0.9596	0.8182	0.3543	0.0045
PD20499c	Y	535.492	524.782	PD20499c	0.0036	0.9964	0.992	0.989	0.9843	0.9777	0.9683	0.8558	0.4114	0.0093
PD20500a	Y	576.481	580.325	PD20500a	0.0035	0.9965	0.9927	0.9898	0.9862	0.9813	0.9746	0.8924	0.4903	0.0124
PD20501a	Y	524.126	520.632	PD20501a	0.0031	0.9969	0.9918	0.9876	0.9808	0.9712	0.9568	0.8125	0.3999	0.0228
PD20502a	Y	415.244	409.708	PD20502a	0.0039	0.9961	0.9916	0.9868	0.9792	0.9682	0.9516	0.7626	0.2644	0.0051
PD20503a	Y	463.96	451.588	PD20503a	0.0041	0.9959	0.9911	0.985	0.9744	0.9576	0.9342	0.7162	0.2723	0.0165
PD20504a	Y	395.217	405.756	PD20504a	0.0045	0.9955	0.9908	0.9846	0.9748	0.9587	0.9346	0.6836	0.2046	0.0129
PD20506a	Y	464.349	439.584	PD20506a	0.0043	0.9957	0.9909	0.9862	0.9795	0.9704	0.9569	0.8131	0.3503	0.0054
PD20506c	Y	457.905	467.063	PD20506c	0.0043	0.9957	0.9914	0.9874	0.9812	0.9718	0.9584	0.7994	0.3131	0.0044
PD20507a	Y	516.428	509.542	PD20507a	0.0035	0.9965	0.9924	0.9889	0.9843	0.9774	0.9679	0.8553	0.4142	0.02
PD20509a	Y	499.118	495.791	PD20509a	0.0037	0.9963	0.9922	0.9889	0.9847	0.9783	0.969	0.8506	0.3822	0.0075
PD20510a	Y	528.751	525.226	PD20510a	0.0039	0.9961	0.9924	0.9893	0.9853	0.979	0.9703	0.8568	0.4066	0.0149
PD20511a	Y	457.266	448.121	PD20511a	0.0031	0.9969	0.9918	0.9874	0.9807	0.9711	0.9571	0.8076	0.3397	0.0072
PD20514a	Y	488.637	465.834	PD20514a	0.004	0.996	0.9912	0.987	0.9813	0.973	0.9615	0.8296	0.3866	0.0111
PD20515a	Y	568.679	561.096	PD20515a	0.0034	0.9966	0.9922	0.9889	0.9834	0.9748	0.9626	0.834	0.4298	0.0118
PD20515c	Y	470.192	454.519	PD20515c	0.0041	0.9959	0.991	0.9843	0.9719	0.9531	0.929	0.7354	0.2937	0.0042
PD20519a	Y	438.137	441.058	PD20519a	0.004	0.996	0.9921	0.9874	0.9813	0.9718	0.9573	0.7838	0.2905	0.0048
PD20520a	Y	432.067	446.469	PD20520a	0.0038	0.9962	0.9902	0.9844	0.9748	0.9592	0.9363	0.7298	0.2889	0.0189
PD20523a	Y	470.405	467.269	PD20523a	0.0036	0.9964	0.9918	0.9874	0.9808	0.9707	0.9565	0.807	0.3626	0.0125
PD20524a	Y	500.831	484.136	PD20524a	0.0032	0.9968	0.9919	0.9883	0.9827	0.9746	0.9625	0.8209	0.3669	0.0179
PD20524c	Y	447.758	447.758	PD20524c	0.0037	0.9963	0.9911	0.9855	0.976	0.9616	0.94	0.727	0.2867	0.0212
PD20525a	Y	458.24	449.075	PD20525a	0.0031	0.9969	0.9916	0.9873	0.9805	0.9698	0.9541	0.7727	0.3077	0.0182
PD20526a	Y	477.587	471.22	PD20526a	0.0032	0.9968	0.9915	0.987	0.9807	0.9702	0.9559	0.7888	0.3366	0.0153
PD20527a	Y	455.304	443.163	PD20527a	0.004	0.996	0.9916	0.9865	0.9798	0.97	0.956	0.8047	0.36	0.0124
PD20530a	Y	526.927	530.44	PD20530a	0.0034	0.9966	0.9923	0.9885	0.9838	0.9771	0.9677	0.8609	0.4333	0.0105
PD20533a	Y	464.7	455.406	PD20533a	0.0038	0.9962	0.9914	0.9865	0.9792	0.9671	0.9483	0.7625	0.3163	0.0122
PD20534a	Y	449.691	446.693	PD20534a	0.0041	0.9959	0.9915	0.9866	0.9796	0.9698	0.9556	0.8047	0.33	0.003
PD20536a	Y	470.714	470.714	PD20536a	0.0037	0.9963	0.9919	0.9872	0.9794	0.9678	0.9527	0.7986	0.3477	0.0114
PD20537a	Y	474.402	471.239	PD20537a	0.0035	0.9965	0.992	0.9879	0.9822	0.974	0.9623	0.8256	0.355	0.0044
PD20538a	Y	375.727	375.727	PD20538a	0.0043	0.9957	0.9907	0.9854	0.9761	0.9615	0.9399	0.7033	0.1813	0.001
PD20539d	Y	572.627	545.905	PD20539d	0.0031	0.9969	0.9919	0.9888	0.9844	0.978	0.9691	0.8741	0.486	0.0191
PD20542a	Y	436.202	430.386	PD20542a	0.0046	0.9954	0.9906	0.9862	0.9796	0.9703	0.9568	0.7978	0.304	0.0055
PD20542c	Y	491.731	462.227	PD20542c	0.0045	0.9955	0.9911	0.9867	0.9802	0.97	0.9554	0.7936	0.3387	0.0219
PD20543a	Y	472.383	466.084	PD20543a	0.0039	0.9961	0.9914	0.9869	0.9811	0.9719	0.9593	0.8218	0.3575	0.0089
PD20543c	Y	432.607	444.143	PD20543c	0.0039	0.9961	0.9911	0.9856	0.9774	0.9652	0.9469	0.7491	0.2618	0.0127
PD20544c	Y	546.457	546.457	PD20544c	0.0034	0.9966	0.9914	0.9877	0.9826	0.9759	0.967	0.8641	0.463	0.0166
PD20544d	Y	545.888	524.053	PD20544d	0.0041	0.9959	0.9914	0.9873	0.9826	0.9754	0.9657	0.8652	0.4665	0.0132
PD20544e	Y	258.425	218.8	PD20544e	0.002	0.998	0.9737	0.8944	0.763	0.6115	0.4626	0.0737	0.0041	0.0001
PD20545a	Y	522.169	525.65	PD20545a	0.0036	0.9964	0.9919	0.9887	0.9841	0.9779	0.9688	0.8598	0.4089	0.0109
PD20546a	Y	464.799	458.602	PD20546a	0.0041	0.9959	0.992	0.9884	0.9828	0.9749	0.9628	0.8146	0.3225	0.0034
PD20548a	Y	431.174	416.802	PD20548a	0.0043	0.9957	0.9901	0.9844	0.976	0.9639	0.9472	0.7786	0.312	0.0036
PD20548c	Y	437.787	429.031	PD20548c	0.0043	0.9957	0.9909	0.9863	0.9795	0.9696	0.9551	0.7912	0.3001	0.0033
PD20549a	Y	1118.97	1111.51	PD20549a	0.0027	0.9973	0.9936	0.992	0.9907	0.9893	0.9876	0.972	0.8603	0.1874
PD20550a	Y	405.565	410.972	PD20550a	0.0041	0.9959	0.9909	0.9853	0.9767	0.9622	0.9408	0.7327	0.2587	0.0069
PD20555f	Y	127.298	102.687	PD20555f	0.0074	0.9926	0.7584	0.4712	0.2788	0.1707	0.1091	0.019	0.0011	0
PD20556a	Y	507.171	507.171	PD20556a	0.0033	0.9967	0.9922	0.9888	0.9838	0.9766	0.9656	0.8357	0.3992	0.0202
PD20561a	Y	484.825	478.361	PD20561a	0.0034	0.9966	0.9917	0.9876	0.9821	0.9742	0.9632	0.8322	0.3721	0.0183
PD20566a	Y	464.668	473.961	PD20566a	0.0035	0.9965	0.9914	0.987	0.9815	0.9726	0.96	0.8169	0.3543	0.0051
PD20570a	Y	630.911	601.469	PD20570a	0.0043	0.9957	0.9918	0.9882	0.9831	0.9765	0.9671	0.8686	0.5035	0.0374
PD20570c	Y	569.529	550.544	PD20570c	0.004	0.996	0.9916	0.9882	0.9831	0.9761	0.9661	0.8547	0.4547	0.0269
PD20571a	Y	441.705	432.871	PD20571a	0.0033	0.9967	0.9917	0.9876	0.9808	0.9699	0.9538	0.7596	0.2639	0.011
PD20572c	Y	613.596	601.324	PD20572c	0.0028	0.9972	0.9918	0.9887	0.9844	0.9784	0.9698	0.8768	0.52	0.039
PD20572d	Y	470.872	448.898	PD20572d	0.0039	0.9961	0.991	0.9864	0.9796	0.9682	0.9521	0.7908	0.346	0.0165
PD20574a	Y	429.647	426.783	PD20574a	0.0044	0.9956	0.9912	0.9871	0.9803	0.9698	0.9537	0.7722	0.2753	0.0022
PD20575a	Y	432.434	429.551	PD20575a	0.0038	0.9962	0.9915	0.987	0.9793	0.9672	0.95	0.7536	0.2582	0.0111
PD20578a	Y	487.224	461.239	PD20578a	0.0043	0.9957	0.9911	0.9864	0.9796	0.97	0.9565	0.8155	0.3566	0.0036
PD20580a	Y	423.819	412.517	PD20580a	0.0031	0.9969	0.9924	0.9876	0.9798	0.9678	0.9491	0.747	0.2589	0.0022
PD20582a	Y	471.369	465.084	PD20582a	0.0031	0.9969	0.9917	0.988	0.9817	0.9716	0.9566	0.7848	0.3165	0.0109
PD20583a	Y	523.962	503.003	PD20583a	0.0039	0.9961	0.9918	0.9883	0.9836	0.9767	0.9668	0.855	0.4309	0.0153
PD20583c	Y	567.037	548.136	PD20583c	0.0033	0.9967	0.992	0.9884	0.9836	0.977	0.9683	0.8713	0.4888	0.022
PD20585a	Y	427.496	413.247	PD20585a	0.004	0.996	0.9916	0.9872	0.9801	0.9696	0.9531	0.7661	0.2773	0.0029
PD20592a	Y	539.689	532.493	PD20592a	0.0039	0.9961	0.9922	0.9892	0.9847	0.9784	0.9689	0.843	0.3912	0.0238
PD20596a	Y	460.604	445.25	PD20596a	0.0039	0.9961	0.9917	0.9871	0.9789	0.9648	0.9429	0.6995	0.194	0.0182
PD20598a	Y	487.633	477.88	PD20598a	0.0032	0.9968	0.9916	0.9873	0.9808	0.9717	0.9588	0.8184	0.359	0.0054
PD20599c	Y	576.308	557.097	PD20599c	0.0042	0.9958	0.9915	0.9876	0.9824	0.9757	0.9669	0.88	0.5169	0.0149
PD8708c	Y	619.496	598.846	PD8708c	0.0031	0.9969	0.9928	0.9895	0.9814	0.966	0.9407	0.7155	0.3415	0.0403
PD8708d	Y	610.898	598.68	PD8708d	0.0037	0.9963	0.9647	0.9371	0.9113	0.8863	0.8617	0.7164	0.383	0.0266
PD8709c	Y	645.602	624.082	PD8709c	0.0036	0.9964	0.9898	0.9709	0.9354	0.8922	0.8487	0.6793	0.4157	0.0396
PD8710c	Y	617.619	597.032	PD8710c	0.0032	0.9968	0.9917	0.986	0.974	0.9544	0.9272	0.7337	0.3724	0.0289
PD8711c	Y	697.524	664.973	PD8711c	0.0035	0.9965	0.9915	0.9848	0.9699	0.9461	0.9136	0.7203	0.4128	0.0445
PD8711d	Y	560.127	530.253	PD8711d	0.0035	0.9965	0.9911	0.985	0.9745	0.9584	0.9369	0.7743	0.3944	0.0203
PD8712c	Y	626.462	605.58	PD8712c	0.003	0.997	0.9917	0.9847	0.9719	0.9523	0.9282	0.7609	0.415	0.0369
PD8712d	Y	552.5	526.717	PD8712d	0.0033	0.9967	0.9918	0.988	0.9818	0.9731	0.9609	0.8282	0.4083	0.0142
PD8712e	Y	504.923	481.36	PD8712e	0.0033	0.9967	0.9911	0.9863	0.9792	0.9691	0.955	0.8145	0.3815	0.0098
PD8712f	Y	507.95	491.019	PD8712f	0.0033	0.9967	0.9911	0.9853	0.9751	0.9606	0.9414	0.7785	0.3681	0.0141
PD8712g	Y	565.751	543.121	PD8712g	0.0031	0.9969	0.9922	0.9878	0.9801	0.9674	0.9492	0.7875	0.387	0.0221
PD8713c	Y	516.487	492.384	PD8713c	0.0033	0.9967	0.9917	0.9878	0.9815	0.9713	0.9555	0.7853	0.3428	0.0105
PD8713d	Y	545.529	523.708	PD8713d	0.0029	0.9971	0.9923	0.9882	0.9811	0.9699	0.9529	0.7822	0.3508	0.0169
PD8713e	Y	583.073	563.637	PD8713e	0.0032	0.9968	0.992	0.9857	0.9726	0.9498	0.9187	0.7057	0.3371	0.023
PD8713f	Y	605.915	581.678	PD8713f	0.0028	0.9972	0.9927	0.9899	0.9855	0.978	0.9657	0.8094	0.3762	0.0208
PD8714c	Y	541.882	523.82	PD8714c	0.0039	0.9961	0.9919	0.9869	0.9778	0.9629	0.9416	0.7568	0.338	0.0095
PD8714e	Y	493.353	473.618	PD8714e	0.0035	0.9965	0.9914	0.9861	0.978	0.9639	0.9434	0.7407	0.2884	0.008
PD8716c	Y	706.631	692.498	PD8716c	0.0032	0.9968	0.9922	0.9845	0.9698	0.9483	0.9218	0.7655	0.4513	0.0422
PD8716d	Y	536.387	522.084	PD8716d	0.0035	0.9965	0.9919	0.9875	0.9816	0.9734	0.9613	0.8335	0.3941	0.0061
PD8717c	Y	568.99	553.817	PD8717c	0.0025	0.9975	0.9914	0.9845	0.9729	0.9558	0.9332	0.755	0.3559	0.0141
PD8717d	Y	596.918	592.938	PD8717d	0.0034	0.9966	0.986	0.9618	0.9279	0.8897	0.8526	0.6833	0.3608	0.015
PD8717e	Y	613.429	580.713	PD8717e	0.0033	0.9967	0.9909	0.9802	0.9579	0.9245	0.8857	0.6757	0.351	0.0303
PD8718a	Y	676.75	658.703	PD8718a	0.0032	0.9968	0.9924	0.9887	0.9814	0.9692	0.952	0.8055	0.442	0.0259
PD8718c	Y	548.293	530.017	PD8718c	0.0037	0.9963	0.9913	0.9843	0.9706	0.9509	0.9266	0.7579	0.3607	0.008
PD8718d	Y	595.313	579.438	PD8718d	0.0034	0.9966	0.9919	0.9851	0.9706	0.9472	0.9165	0.71	0.3528	0.0172
PD8719c	Y	627.801	623.616	PD8719c	0.0029	0.9971	0.9894	0.9683	0.9292	0.8798	0.8297	0.6139	0.3306	0.0321
PD8721c	Y	535.328	521.053	PD8721c	0.0029	0.9971	0.9922	0.9833	0.9643	0.9373	0.903	0.6845	0.3179	0.0169
PD8721d	Y	549.052	534.41	PD8721d	0.0027	0.9973	0.9926	0.9888	0.9833	0.9758	0.965	0.8538	0.4416	0.0125
PD8722d	Y	1157.22	1134.08	PD8722d	0.0011	0.9989	0.9946	0.9927	0.991	0.989	0.9867	0.9686	0.8711	0.2825
PD8724c	Y	490.33	464.179	PD8724c	0.0024	0.9976	0.992	0.9877	0.9791	0.9638	0.9416	0.7298	0.2881	0.0156
PD8725c	Y	601.873	585.824	PD8725c	0.0034	0.9966	0.9923	0.9877	0.9783	0.9623	0.9406	0.7775	0.406	0.016
PD8725d	Y	490.018	486.751	PD8725d	0.0032	0.9968	0.9916	0.9866	0.9798	0.9696	0.9552	0.8111	0.3511	0.0056
PD8725e	Y	504.494	487.678	PD8725e	0.0037	0.9963	0.9914	0.9839	0.969	0.9454	0.9127	0.6811	0.2708	0.0051
PD8726e	Y	434.025	410.877	PD8726e	0.0035	0.9965	0.9866	0.9683	0.9434	0.9143	0.8819	0.6812	0.2705	0.0045
PD8727d	Y	618.587	602.091	PD8727d	0.0039	0.9961	0.935	0.852	0.7903	0.7418	0.7039	0.5675	0.3529	0.0388
PD20413e	Y	51.8299	39.7363	PD20413e	0.0187	0.9813	0.3986	0.0724	0.0126	0.0031	0.0012	0.0001	0	0
PD20417c	Y	248.845	209.03	PD20417c	0.0019	0.9981	0.9797	0.9307	0.8476	0.7444	0.6344	0.2041	0.0164	0.0001
PD20420c	Y	302.761	256.338	PD20420c	0.0015	0.9985	0.967	0.8608	0.7009	0.5325	0.3801	0.0472	0.0015	0.0001
PD20421c	Y	305.195	262.467	PD20421c	0.0015	0.9985	0.9763	0.8966	0.7642	0.612	0.4666	0.0981	0.0087	0.0001
PD20442c	Y	43.7698	33.8487	PD20442c	0.0827	0.9173	0.0819	0.0138	0.0062	0.0033	0.0017	0	0	0
PD20449a	Y	574.722	570.89	PD20449a	0.0038	0.9962	0.9913	0.9879	0.9823	0.9744	0.9638	0.8461	0.4616	0.0473
PD20452c	Y	38.5622	30.3356	PD20452c	0.0737	0.9263	0.1023	0.0105	0.0022	0.0007	0.0002	0	0	0
PD20454c	Y	313.009	271.275	PD20454c	0.0016	0.9984	0.9889	0.9681	0.9208	0.8469	0.7571	0.3077	0.0498	0.0047
PD20457a	Y	531.589	503.238	PD20457a	0.0032	0.9968	0.992	0.9878	0.9817	0.9728	0.9598	0.8241	0.4041	0.0283
PD20458a	Y	491.637	481.805	PD20458a	0.004	0.996	0.991	0.9869	0.9811	0.9733	0.9626	0.8441	0.3986	0.0052
PD20460c	Y	95.0222	76.6512	PD20460c	0.0143	0.9857	0.5508	0.2076	0.088	0.0459	0.0268	0.0018	0	0
PD20463d	Y	96.3847	73.8949	PD20463d	0.0069	0.9931	0.7134	0.2999	0.101	0.0439	0.0233	0.0015	0.0001	0
PD20470f	Y	120.099	100.883	PD20470f	0.0077	0.9923	0.5954	0.1891	0.0535	0.019	0.008	0.0003	0.0001	0
PD20476c	Y	60.0828	44.8619	PD20476c	0.0405	0.9595	0.2746	0.0556	0.013	0.004	0.0015	0.0001	0	0
PD20479c	Y	345.687	324.946	PD20479c	0.0012	0.9988	0.9598	0.8233	0.6325	0.4465	0.2947	0.0302	0.0016	0.0001
PD20492a	Y	555.463	559.166	PD20492a	0.0027	0.9973	0.9922	0.9888	0.9838	0.9765	0.967	0.861	0.4539	0.0317
PD20499a	Y	541.637	559.692	PD20499a	0.0031	0.9969	0.9922	0.9885	0.9831	0.9752	0.9649	0.8484	0.4251	0.0141
PD20505c	Y	191.179	151.668	PD20505c	0.0028	0.9972	0.8868	0.6425	0.393	0.2077	0.1032	0.0053	0.0003	0.0001
PD20526c	Y	62.4248	47.0267	PD20526c	0.1433	0.8567	0.0321	0.0023	0.0005	0.0002	0.0002	0	0	0
PD20527c	Y	189.112	156.333	PD20527c	0.0021	0.9979	0.9369	0.7718	0.5746	0.3986	0.2635	0.0283	0.0009	0.0001
PD20530c	Y	89.8337	73.6636	PD20530c	0.0133	0.9867	0.4885	0.1393	0.0425	0.0202	0.0136	0.0065	0.0017	0
PD20537c	Y	160.12	138.771	PD20537c	0.0011	0.9989	0.9774	0.8856	0.7264	0.5541	0.4014	0.07	0.0048	0.0001
PD20539a	Y	536.34	529.189	PD20539a	0.0038	0.9962	0.9911	0.9875	0.9825	0.9757	0.9669	0.8652	0.4559	0.0155
PD20541c	Y	193.342	163.696	PD20541c	0.0023	0.9977	0.8715	0.6069	0.3621	0.1969	0.1115	0.0224	0.0052	0.0002
PD20542d	Y	290.264	276.719	PD20542d	0.0018	0.9982	0.966	0.8661	0.7228	0.5719	0.4383	0.1161	0.027	0.0076
PD20543d	Y	36.5853	27.8048	PD20543d	0.0967	0.9033	0.0746	0.0114	0.0085	0.0076	0.0067	0.0026	0.0001	0
PD20544a	Y	561.346	550.119	PD20544a	0.0039	0.9961	0.9915	0.9884	0.9843	0.9789	0.9718	0.8891	0.5016	0.011
PD20555d	Y	276.421	235.879	PD20555d	0.0017	0.9983	0.9476	0.8129	0.6477	0.4945	0.3658	0.0799	0.0056	0.0001
PD20570d	Y	264.964	222.569	PD20570d	0.0021	0.9979	0.9707	0.8917	0.7682	0.6304	0.4965	0.1111	0.0094	0.0001
PD20574d	Y	252.672	215.613	PD20574d	0.0022	0.9978	0.9663	0.8595	0.6978	0.5212	0.3599	0.0579	0.0048	0
PD20589a	Y	567.9	552.756	PD20589a	0.0036	0.9964	0.992	0.9887	0.9844	0.9777	0.969	0.8697	0.4635	0.016
PD20599a	Y	586.372	566.826	PD20599a	0.0036	0.9964	0.9922	0.9895	0.9855	0.9798	0.9723	0.8801	0.4682	0.0163
PD20603c	Y	121.559	98.8682	PD20603c	0.0063	0.9937	0.7727	0.4411	0.2081	0.0951	0.045	0.0023	0.0001	0
PD8708g	Y	241.183	197.77	PD8708g	0.0021	0.9979	0.8854	0.6294	0.372	0.1912	0.0936	0.0037	0.0002	0
PD8709a	Y	420.707	398.27	PD8709a	0.0037	0.9963	0.976	0.9019	0.7872	0.6735	0.5785	0.3513	0.1993	0.0387
PD8711a	Y	550.971	499.547	PD8711a	0.0035	0.9965	0.9882	0.9774	0.9612	0.9409	0.918	0.7642	0.3995	0.0207
PD8715c	Y	662.566	631.646	PD8715c	0.0029	0.9971	0.9908	0.9756	0.9455	0.9075	0.8662	0.6722	0.3764	0.0303
PD8717g	Y	281.202	226.836	PD8717g	0.0022	0.9978	0.9101	0.7169	0.5121	0.3443	0.2258	0.0333	0.0023	0.0001
PD8718e	Y	253.367	201.004	PD8718e	0.0021	0.9979	0.9602	0.8374	0.654	0.4628	0.2991	0.028	0.0039	0.0003
PD8720e	Y	151.426	126.189	PD8720e	0.004	0.996	0.882	0.6209	0.3628	0.1856	0.0917	0.0037	0.0001	0
PD8723e	Y	86.6944	67.6216	PD8723e	0.0135	0.9865	0.496	0.1421	0.0464	0.0197	0.0095	0.0005	0	0
PD8727f	Y	252.554	202.043	PD8727f	0.0019	0.9981	0.9744	0.895	0.7582	0.5975	0.4393	0.0434	0.0009	0.0001
PD20574c	Y	280.585	241.303	PD20574c	0.002	0.998	0.9845	0.9448	0.8663	0.7627	0.6506	0.213	0.0278	0.0002
PD8948a	Y	14.3967	12.6691	PD8948a	0.9276	0.0724	0.0292	0.028	0.0267	0.0252	0.0235	0.0153	0.0045	0.0001
PD8948c	Y	20.2376	19.2932	PD8948c	0.8961	0.1039	0.0299	0.0291	0.0285	0.0278	0.0271	0.0219	0.0095	0.0002
PD8948d	Y	24.2394	23.9162	PD8948d	0.8749	0.1251	0.0302	0.0294	0.0289	0.0284	0.0278	0.0238	0.0122	0.0003
PD8948e	Y	20.0015	19.4681	PD8948e	0.8855	0.1145	0.0301	0.0292	0.0285	0.0277	0.0268	0.0207	0.0071	0
PD20413b	N	534.192	509.263	PD20413b	0.0037	0.9963	0.9924	0.9895	0.9856	0.9804	0.9726	0.8745	0.4356	0.0057
PD20414b	N	659.591	672.783	PD20414b	0.0035	0.9965	0.9916	0.9881	0.9834	0.9769	0.9691	0.8973	0.5877	0.0304
PD20416b	N	690.445	676.636	PD20416b	0.0039	0.9961	0.992	0.9892	0.9853	0.9803	0.974	0.9129	0.6259	0.0397
PD20417b	N	678.887	656.257	PD20417b	0.0033	0.9967	0.9922	0.9898	0.9863	0.9819	0.9764	0.9141	0.5837	0.0237
PD20420b	N	518.798	518.798	PD20420b	0.0029	0.9971	0.9921	0.9893	0.9856	0.9802	0.9722	0.8685	0.411	0.0041
PD20425b	N	541.687	520.019	PD20425b	0.0031	0.9969	0.9926	0.99	0.9864	0.9812	0.9737	0.8826	0.4607	0.0063
PD20428b	N	646.714	625.157	PD20428b	0.0029	0.9971	0.9921	0.9886	0.9843	0.9782	0.971	0.9003	0.5834	0.0269
PD20432b	N	415.927	410.381	PD20432b	0.0047	0.9953	0.9897	0.9841	0.9769	0.966	0.9504	0.7829	0.2882	0.0012
PD20434b	N	487.844	491.097	PD20434b	0.0036	0.9964	0.9912	0.9875	0.9829	0.9771	0.9687	0.8629	0.4166	0.0037
PD20435b	N	510.331	503.527	PD20435b	0.0042	0.9958	0.9911	0.9873	0.9821	0.9749	0.9652	0.8608	0.4395	0.0056
PD20437b	N	540.256	507.84	PD20437b	0.0041	0.9959	0.9908	0.9875	0.984	0.9788	0.9718	0.8862	0.4679	0.0065
PD20440b	N	522.536	505.119	PD20440b	0.0035	0.9965	0.9918	0.9887	0.9848	0.9794	0.9723	0.8866	0.4708	0.0048
PD20445b	N	359.188	356.793	PD20445b	0.0042	0.9958	0.9898	0.9836	0.975	0.9623	0.9431	0.7216	0.1875	0.0007
PD20448b	N	451.524	433.463	PD20448b	0.0042	0.9958	0.9906	0.9859	0.9794	0.9703	0.9581	0.8228	0.3549	0.0027
PD20452b	N	541.365	530.538	PD20452b	0.0032	0.9968	0.9906	0.9867	0.9822	0.9758	0.9678	0.8808	0.5018	0.0115
PD20457b	N	341.716	337.159	PD20457b	0.0044	0.9956	0.99	0.9841	0.9749	0.9602	0.9384	0.6848	0.1505	0.0007
PD20463b	N	459.084	443.781	PD20463b	0.0041	0.9959	0.9906	0.9861	0.98	0.971	0.9589	0.8298	0.3722	0.0028
PD20467b	N	447.945	456.904	PD20467b	0.0038	0.9962	0.9908	0.9866	0.9803	0.9715	0.9595	0.822	0.3446	0.0026
PD20469b	N	358.166	362.941	PD20469b	0.0036	0.9964	0.9902	0.9839	0.9737	0.9583	0.9359	0.6971	0.1738	0.0007
PD20471b	N	408.18	400.017	PD20471b	0.0042	0.9958	0.9914	0.9874	0.9808	0.9708	0.9554	0.7671	0.2375	0.0009
PD20473b	N	443.013	443.013	PD20473b	0.0035	0.9965	0.9918	0.9879	0.9822	0.974	0.9617	0.809	0.2993	0.0016
PD20475b	N	451.777	439.73	PD20475b	0.0037	0.9963	0.9916	0.9874	0.9817	0.9732	0.9613	0.8151	0.3197	0.0018
PD20476b	N	433.34	416.006	PD20476b	0.0036	0.9964	0.9917	0.9876	0.9817	0.9731	0.9604	0.7989	0.2853	0.0014
PD20484b	N	545.462	541.826	PD20484b	0.0035	0.9965	0.9913	0.9878	0.9831	0.977	0.9689	0.8762	0.4714	0.0079
PD20487b	N	401.56	406.914	PD20487b	0.0043	0.9957	0.9907	0.9845	0.9759	0.9634	0.946	0.7629	0.2651	0.0012
PD20498b	N	393.975	378.216	PD20498b	0.0039	0.9961	0.9912	0.9864	0.9787	0.9672	0.9507	0.7584	0.2364	0.0009
PD20506b	N	454.173	454.173	PD20506b	0.0038	0.9962	0.9914	0.9876	0.9827	0.9751	0.9638	0.8198	0.3133	0.0017
PD20507b	N	449.645	440.652	PD20507b	0.0039	0.9961	0.992	0.9882	0.983	0.9751	0.9635	0.8153	0.3049	0.0013
PD20510b	N	543.504	543.504	PD20510b	0.0035	0.9965	0.9894	0.975	0.9531	0.9288	0.9032	0.7557	0.3957	0.0097
PD20511b	N	563.073	559.319	PD20511b	0.003	0.997	0.9921	0.9887	0.9835	0.9766	0.9674	0.871	0.4861	0.0119
PD20512b	N	428.965	423.246	PD20512b	0.0027	0.9973	0.9924	0.9872	0.979	0.967	0.949	0.772	0.2924	0.0018
PD20514b	N	396.205	396.205	PD20514b	0.0038	0.9962	0.991	0.9858	0.9785	0.9671	0.9491	0.7408	0.2141	0.0007
PD20515b	N	486.601	486.601	PD20515b	0.0036	0.9964	0.9923	0.9887	0.9842	0.9778	0.9683	0.8431	0.3658	0.0029
PD20519b	N	481.888	497.951	PD20519b	0.0037	0.9963	0.9923	0.9887	0.984	0.9767	0.9655	0.8287	0.3386	0.0023
PD20520b	N	442.845	445.797	PD20520b	0.0039	0.9961	0.9909	0.9867	0.9796	0.9698	0.9554	0.8001	0.3137	0.0019
PD20523b	N	452.244	452.244	PD20523b	0.0036	0.9964	0.9916	0.9873	0.981	0.9718	0.9584	0.8054	0.3227	0.002
PD20524b	N	504.405	514.493	PD20524b	0.0027	0.9973	0.9916	0.9857	0.978	0.9671	0.9524	0.8047	0.3455	0.0036
PD20525b	N	451.266	463.299	PD20525b	0.0034	0.9966	0.9918	0.9878	0.9817	0.9733	0.9614	0.8242	0.3409	0.0022
PD20527b	N	420.564	392.527	PD20527b	0.0041	0.9959	0.9909	0.9861	0.9782	0.9669	0.9507	0.7797	0.2832	0.0016
PD20530b	N	404.589	401.892	PD20530b	0.0038	0.9962	0.9913	0.9866	0.9794	0.9683	0.9525	0.7616	0.2403	0.001
PD20533b	N	460.194	450.99	PD20533b	0.0042	0.9958	0.9912	0.9877	0.9821	0.9741	0.9626	0.8171	0.314	0.0018
PD20534b	N	440.541	417.045	PD20534b	0.0039	0.9961	0.9913	0.9871	0.9806	0.9705	0.9556	0.7835	0.2773	0.0015
PD20536b	N	464.14	467.234	PD20536b	0.0036	0.9964	0.9918	0.9879	0.9823	0.9735	0.9606	0.8079	0.3092	0.0024
PD20537b	N	454.956	448.89	PD20537b	0.0037	0.9963	0.9919	0.9877	0.982	0.9739	0.9625	0.8225	0.3327	0.0021
PD20540b	N	385.77	372.911	PD20540b	0.0043	0.9957	0.9906	0.9846	0.9754	0.9618	0.9426	0.7367	0.2223	0.0009
PD20546b	N	482.388	479.172	PD20546b	0.0037	0.9963	0.992	0.9892	0.9847	0.9779	0.9685	0.8394	0.3543	0.0026
PD20549b	N	479.496	476.299	PD20549b	0.0034	0.9966	0.9917	0.9884	0.9832	0.9751	0.9635	0.818	0.335	0.0026
PD20555b	N	501.085	497.745	PD20555b	0.0038	0.9962	0.992	0.9884	0.9835	0.9765	0.9668	0.8521	0.4088	0.0042
PD20559b	N	492.763	486.193	PD20559b	0.0042	0.9958	0.9918	0.9888	0.9848	0.9786	0.9694	0.8501	0.3779	0.0029
PD20589b	N	511.461	487.593	PD20589b	0.0038	0.9962	0.9923	0.9889	0.9845	0.9785	0.9703	0.8649	0.4182	0.0043
PD20597b	N	517.666	510.764	PD20597b	0.0037	0.9963	0.9925	0.9893	0.9849	0.9789	0.97	0.8631	0.4076	0.0043
PD8708b	N	636.298	636.298	PD8708b	0.0028	0.9972	0.9927	0.9877	0.9784	0.9648	0.9476	0.814	0.4381	0.0139
PD8709b	N	556.262	534.012	PD8709b	0.0036	0.9964	0.9927	0.9902	0.986	0.9793	0.9682	0.8175	0.3675	0.0076
PD8710b	N	533.944	519.705	PD8710b	0.0036	0.9964	0.992	0.9883	0.9825	0.9732	0.9581	0.7974	0.3602	0.0049
PD8711b	N	617.96	585.002	PD8711b	0.0029	0.9971	0.9919	0.9874	0.9804	0.9702	0.9554	0.8193	0.4345	0.0126
PD8712b	N	575.457	552.439	PD8712b	0.0035	0.9965	0.9919	0.9882	0.9821	0.973	0.96	0.8258	0.4065	0.0076
PD8713b	N	548.857	537.88	PD8713b	0.0033	0.9967	0.9921	0.9883	0.9828	0.9748	0.9632	0.8307	0.3989	0.0058
PD8714b	N	502.565	485.812	PD8714b	0.0036	0.9964	0.9919	0.988	0.982	0.9737	0.9624	0.8323	0.3791	0.0038
PD8715b	N	538.738	531.555	PD8715b	0.003	0.997	0.9921	0.9883	0.9825	0.9738	0.9608	0.8075	0.3439	0.0043
PD8716b	N	536.1	521.804	PD8716b	0.0033	0.9967	0.9921	0.9878	0.9818	0.9737	0.9629	0.8456	0.4087	0.006
PD8717b	N	650.047	632.712	PD8717b	0.0035	0.9965	0.9918	0.9852	0.9708	0.9474	0.9158	0.7077	0.353	0.0287
PD8718b	N	597.368	585.421	PD8718b	0.0035	0.9965	0.9843	0.9633	0.9398	0.9168	0.8939	0.7606	0.4249	0.0163
PD8719b	N	572.471	557.205	PD8719b	0.0032	0.9968	0.9925	0.9865	0.97	0.9386	0.8949	0.6349	0.2959	0.0114
PD8720b	N	593.686	581.812	PD8720b	0.0029	0.9971	0.9923	0.9901	0.9871	0.9818	0.9726	0.822	0.3515	0.014
PD8721b	N	689.45	671.065	PD8721b	0.0023	0.9977	0.9933	0.9873	0.9731	0.9501	0.9193	0.728	0.4039	0.0347
PD8722b	N	575.8	564.284	PD8722b	0.0026	0.9974	0.9892	0.9783	0.9648	0.9495	0.9319	0.8108	0.452	0.0152
PD8723b	N	551.337	536.635	PD8723b	0.003	0.997	0.99	0.9801	0.967	0.9515	0.9332	0.8022	0.4221	0.01
PD8724b	N	1205.07	1172.93	PD8724b	0.0032	0.9968	0.9935	0.9917	0.9899	0.9877	0.9851	0.9646	0.8631	0.2835
PD8725b	N	414.101	405.819	PD8725b	0.0037	0.9963	0.991	0.9852	0.9766	0.9641	0.9453	0.7564	0.2543	0.0016
PD8726b	N	538.727	527.953	PD8726b	0.0037	0.9963	0.9877	0.9683	0.9389	0.9052	0.8705	0.7031	0.3557	0.0101
PD8727b	N	427.332	421.634	PD8727b	0.0036	0.9964	0.9912	0.9842	0.9727	0.9547	0.9293	0.7047	0.2226	0.0013
PD8948b	N	25.1429	25.1429	PD8948b	0.8752	0.1248	0.0302	0.0294	0.0289	0.0285	0.028	0.0246	0.0133	0.0001
	Average coverage	min	max
tumor	466.856	14.3967	1267.78
normal	504.731	25.1429	1205.07
primary	279.372	14.3967	662.566

## Sheet: Gene_panel_targets
Table S2, related to Figure 1: Sequencing metrics.
1	11167541	11167557	MTOR	exon	MTOR_ENSG00000198793_1_1_11167541_11167557_-1
1	11168238	11168343	MTOR	exon	MTOR_ENSG00000198793_2_1_11168238_11168343_-1
1	11169347	11169427	MTOR	exon	MTOR_ENSG00000198793_3_1_11169347_11169427_-1
1	11169706	11169786	MTOR	exon	MTOR_ENSG00000198793_4_1_11169706_11169786_-1
1	11172909	11172974	MTOR	exon	MTOR_ENSG00000198793_5_1_11172909_11172974_-1
1	11174375	11174510	MTOR	exon	MTOR_ENSG00000198793_6_1_11174375_11174510_-1
1	11174870	11174944	MTOR	exon	MTOR_ENSG00000198793_7_1_11174870_11174944_-1
1	11175453	11175525	MTOR	exon	MTOR_ENSG00000198793_8_1_11175453_11175525_-1
1	11177061	11177143	MTOR	exon	MTOR_ENSG00000198793_9_1_11177061_11177143_-1
1	11181303	11181425	MTOR	exon	MTOR_ENSG00000198793_10_1_11181303_11181425_-1
1	11182036	11182183	MTOR	exon	MTOR_ENSG00000198793_11_1_11182036_11182183_-1
1	11184555	11184690	MTOR	exon	MTOR_ENSG00000198793_12_1_11184555_11184690_-1
1	11186679	11186853	MTOR	exon	MTOR_ENSG00000198793_13_1_11186679_11186853_-1
1	11187067	11187201	MTOR	exon	MTOR_ENSG00000198793_14_1_11187067_11187201_-1
1	11187681	11187863	MTOR	exon	MTOR_ENSG00000198793_15_1_11187681_11187863_-1
1	11188061	11188183	MTOR	exon	MTOR_ENSG00000198793_16_1_11188061_11188183_-1
1	11188511	11188609	MTOR	exon	MTOR_ENSG00000198793_17_1_11188511_11188609_-1
1	11188912	11189008	MTOR	exon	MTOR_ENSG00000198793_18_1_11188912_11189008_-1
1	11189795	11189895	MTOR	exon	MTOR_ENSG00000198793_19_1_11189795_11189895_-1
1	11190586	11190834	MTOR	exon	MTOR_ENSG00000198793_20_1_11190586_11190834_-1
1	11193137	11193254	MTOR	exon	MTOR_ENSG00000198793_21_1_11193137_11193254_-1
1	11194408	11194523	MTOR	exon	MTOR_ENSG00000198793_22_1_11194408_11194523_-1
1	11199361	11199492	MTOR	exon	MTOR_ENSG00000198793_23_1_11199361_11199492_-1
1	11199590	11199715	MTOR	exon	MTOR_ENSG00000198793_24_1_11199590_11199715_-1
1	11204705	11204812	MTOR	exon	MTOR_ENSG00000198793_25_1_11204705_11204812_-1
1	11205025	11205102	MTOR	exon	MTOR_ENSG00000198793_26_1_11205025_11205102_-1
1	11206733	11206848	MTOR	exon	MTOR_ENSG00000198793_27_1_11206733_11206848_-1
1	11210183	11210283	MTOR	exon	MTOR_ENSG00000198793_28_1_11210183_11210283_-1
1	11217209	11217348	MTOR	exon	MTOR_ENSG00000198793_29_1_11217209_11217348_-1
1	11227499	11227574	MTOR	exon	MTOR_ENSG00000198793_30_1_11227499_11227574_-1
1	11259315	11259460	MTOR	exon	MTOR_ENSG00000198793_31_1_11259315_11259460_-1
1	11259598	11259760	MTOR	exon	MTOR_ENSG00000198793_32_1_11259598_11259760_-1
1	11264618	11264760	MTOR	exon	MTOR_ENSG00000198793_33_1_11264618_11264760_-1
1	11269369	11269515	MTOR	exon	MTOR_ENSG00000198793_34_1_11269369_11269515_-1
1	11270871	11270963	MTOR	exon	MTOR_ENSG00000198793_35_1_11270871_11270963_-1
1	11272369	11272531	MTOR	exon	MTOR_ENSG00000198793_36_1_11272369_11272531_-1
1	11272853	11272965	MTOR	exon	MTOR_ENSG00000198793_37_1_11272853_11272965_-1
1	11273456	11273623	MTOR	exon	MTOR_ENSG00000198793_38_1_11273456_11273623_-1
1	11276205	11276291	MTOR	exon	MTOR_ENSG00000198793_39_1_11276205_11276291_-1
1	11288725	11288975	MTOR	exon	MTOR_ENSG00000198793_40_1_11288725_11288975_-1
1	11290982	11291111	MTOR	exon	MTOR_ENSG00000198793_41_1_11290982_11291111_-1
1	11291357	11291491	MTOR	exon	MTOR_ENSG00000198793_42_1_11291357_11291491_-1
1	11292493	11292585	MTOR	exon	MTOR_ENSG00000198793_43_1_11292493_11292585_-1
1	11293455	11293544	MTOR	exon	MTOR_ENSG00000198793_44_1_11293455_11293544_-1
1	11294200	11294322	MTOR	exon	MTOR_ENSG00000198793_45_1_11294200_11294322_-1
1	11297900	11298105	MTOR	exon	MTOR_ENSG00000198793_46_1_11297900_11298105_-1
1	11298459	11298674	MTOR	exon	MTOR_ENSG00000198793_47_1_11298459_11298674_-1
1	11300360	11300604	MTOR	exon	MTOR_ENSG00000198793_48_1_11300360_11300604_-1
1	11301610	11301738	MTOR	exon	MTOR_ENSG00000198793_49_1_11301610_11301738_-1
1	11303171	11303357	MTOR	exon	MTOR_ENSG00000198793_50_1_11303171_11303357_-1
1	11307682	11307790	MTOR	exon	MTOR_ENSG00000198793_51_1_11307682_11307790_-1
1	11307876	11308151	MTOR	exon	MTOR_ENSG00000198793_52_1_11307876_11308151_-1
1	11313896	11314030	MTOR	exon	MTOR_ENSG00000198793_53_1_11313896_11314030_-1
1	11316049	11316249	MTOR	exon	MTOR_ENSG00000198793_54_1_11316049_11316249_-1
1	11316990	11317222	MTOR	exon	MTOR_ENSG00000198793_55_1_11316990_11317222_-1
1	11318542	11318650	MTOR	exon	MTOR_ENSG00000198793_56_1_11318542_11318650_-1
1	11319305	11319467	MTOR	exon	MTOR_ENSG00000198793_57_1_11319305_11319467_-1
1	27022894	27024031	ARID1A	exon	ARID1A_ENSG00000117713_1_1_27022894_27024031_1
1	27056142	27056354	ARID1A	exon	ARID1A_ENSG00000117713_2_1_27056142_27056354_1
1	27057643	27058095	ARID1A	exon	ARID1A_ENSG00000117713_3_1_27057643_27058095_1
1	27059167	27059283	ARID1A	exon	ARID1A_ENSG00000117713_4_1_27059167_27059283_1
1	27087347	27087587	ARID1A	exon	ARID1A_ENSG00000117713_5_1_27087347_27087587_1
1	27087875	27087964	ARID1A	exon	ARID1A_ENSG00000117713_6_1_27087875_27087964_1
1	27088643	27088810	ARID1A	exon	ARID1A_ENSG00000117713_7_1_27088643_27088810_1
1	27089464	27089776	ARID1A	exon	ARID1A_ENSG00000117713_8_1_27089464_27089776_1
1	27092712	27092857	ARID1A	exon	ARID1A_ENSG00000117713_9_1_27092712_27092857_1
1	27092948	27093057	ARID1A	exon	ARID1A_ENSG00000117713_10_1_27092948_27093057_1
1	27094281	27094490	ARID1A	exon	ARID1A_ENSG00000117713_11_1_27094281_27094490_1
1	27097610	27097817	ARID1A	exon	ARID1A_ENSG00000117713_12_1_27097610_27097817_1
1	27098991	27099123	ARID1A	exon	ARID1A_ENSG00000117713_13_1_27098991_27099123_1
1	27099303	27099478	ARID1A	exon	ARID1A_ENSG00000117713_14_1_27099303_27099478_1
1	27099837	27099987	ARID1A	exon	ARID1A_ENSG00000117713_15_1_27099837_27099987_1
1	27100071	27100208	ARID1A	exon	ARID1A_ENSG00000117713_16_1_27100071_27100208_1
1	27100293	27100389	ARID1A	exon	ARID1A_ENSG00000117713_17_1_27100293_27100389_1
1	27100820	27101711	ARID1A	exon	ARID1A_ENSG00000117713_18_1_27100820_27101711_1
1	27102068	27102198	ARID1A	exon	ARID1A_ENSG00000117713_19_1_27102068_27102198_1
1	27105514	27107248	ARID1A	exon	ARID1A_ENSG00000117713_20_1_27105514_27107248_1
1	27681881	27681960	MAP3K6	exon	MAP3K6_ENSG00000142733_1_1_27681881_27681960_-1
1	27682160	27682236	MAP3K6	exon	MAP3K6_ENSG00000142733_2_1_27682160_27682236_-1
1	27682517	27682590	MAP3K6	exon	MAP3K6_ENSG00000142733_3_1_27682517_27682590_-1
1	27682879	27682991	MAP3K6	exon	MAP3K6_ENSG00000142733_4_1_27682879_27682991_-1
1	27683081	27683240	MAP3K6	exon	MAP3K6_ENSG00000142733_5_1_27683081_27683240_-1
1	27683500	27683605	MAP3K6	exon	MAP3K6_ENSG00000142733_6_1_27683500_27683605_-1
1	27683891	27684067	MAP3K6	exon	MAP3K6_ENSG00000142733_7_1_27683891_27684067_-1
1	27684202	27684367	MAP3K6	exon	MAP3K6_ENSG00000142733_8_1_27684202_27684367_-1
1	27684672	27684810	MAP3K6	exon	MAP3K6_ENSG00000142733_9_1_27684672_27684810_-1
1	27684910	27685102	MAP3K6	exon	MAP3K6_ENSG00000142733_10_1_27684910_27685102_-1
1	27685200	27685357	MAP3K6	exon	MAP3K6_ENSG00000142733_11_1_27685200_27685357_-1
1	27685908	27686013	MAP3K6	exon	MAP3K6_ENSG00000142733_12_1_27685908_27686013_-1
1	27686349	27686485	MAP3K6	exon	MAP3K6_ENSG00000142733_13_1_27686349_27686485_-1
1	27686732	27686859	MAP3K6	exon	MAP3K6_ENSG00000142733_14_1_27686732_27686859_-1
1	27687196	27687329	MAP3K6	exon	MAP3K6_ENSG00000142733_15_1_27687196_27687329_-1
1	27687412	27687499	MAP3K6	exon	MAP3K6_ENSG00000142733_16_1_27687412_27687499_-1
1	27687648	27687743	MAP3K6	exon	MAP3K6_ENSG00000142733_17_1_27687648_27687743_-1
1	27687837	27687886	MAP3K6	exon	MAP3K6_ENSG00000142733_18_1_27687837_27687886_-1
1	27688011	27688118	MAP3K6	exon	MAP3K6_ENSG00000142733_19_1_27688011_27688118_-1
1	27688196	27688358	MAP3K6	exon	MAP3K6_ENSG00000142733_20_1_27688196_27688358_-1
1	27688582	27688741	MAP3K6	exon	MAP3K6_ENSG00000142733_21_1_27688582_27688741_-1
1	27689132	27689244	MAP3K6	exon	MAP3K6_ENSG00000142733_22_1_27689132_27689244_-1
1	27689342	27689512	MAP3K6	exon	MAP3K6_ENSG00000142733_23_1_27689342_27689512_-1
1	27689933	27690039	MAP3K6	exon	MAP3K6_ENSG00000142733_24_1_27689933_27690039_-1
1	27690408	27690576	MAP3K6	exon	MAP3K6_ENSG00000142733_25_1_27690408_27690576_-1
1	27690695	27690885	MAP3K6	exon	MAP3K6_ENSG00000142733_26_1_27690695_27690885_-1
1	27691152	27691175	MAP3K6	exon	MAP3K6_ENSG00000142733_27_1_27691152_27691175_-1
1	27691264	27691403	MAP3K6	exon	MAP3K6_ENSG00000142733_28_1_27691264_27691403_-1
1	27692749	27693089	MAP3K6	exon	MAP3K6_ENSG00000142733_29_1_27692749_27693089_-1
1	40363043	40363642	MYCL1	exon	MYCL1_ENSG00000116990_1_1_40363043_40363642_-1
1	40366485	40367115	MYCL1	exon	MYCL1_ENSG00000116990_2_1_40366485_40367115_-1
1	40367480	40367561	MYCL1	exon	MYCL1_ENSG00000116990_3_1_40367480_40367561_-1
1	43803519	43803598	MPL	exon	MPL_ENSG00000117400_1_1_43803519_43803598_1
1	43803770	43803902	MPL	exon	MPL_ENSG00000117400_2_1_43803770_43803902_1
1	43804213	43804391	MPL	exon	MPL_ENSG00000117400_3_1_43804213_43804391_1
1	43804942	43805240	MPL	exon	MPL_ENSG00000117400_4_1_43804942_43805240_1
1	43805635	43805797	MPL	exon	MPL_ENSG00000117400_5_1_43805635_43805797_1
1	43806058	43806184	MPL	exon	MPL_ENSG00000117400_6_1_43806058_43806184_1
1	43812116	43812300	MPL	exon	MPL_ENSG00000117400_7_1_43812116_43812300_1
1	43812463	43812605	MPL	exon	MPL_ENSG00000117400_8_1_43812463_43812605_1
1	43814514	43814673	MPL	exon	MPL_ENSG00000117400_9_1_43814514_43814673_1
1	43814934	43815030	MPL	exon	MPL_ENSG00000117400_10_1_43814934_43815030_1
1	43817887	43817974	MPL	exon	MPL_ENSG00000117400_11_1_43817887_43817974_1
1	43818189	43818443	MPL	exon	MPL_ENSG00000117400_12_1_43818189_43818443_1
1	45794977	45795109	MUTYH	exon	MUTYH_ENSG00000132781_1_1_45794977_45795109_-1
1	45796188	45796229	MUTYH	exon	MUTYH_ENSG00000132781_2_1_45796188_45796229_-1
1	45796854	45797006	MUTYH	exon	MUTYH_ENSG00000132781_3_1_45796854_45797006_-1
1	45797092	45797228	MUTYH	exon	MUTYH_ENSG00000132781_4_1_45797092_45797228_-1
1	45797333	45797521	MUTYH	exon	MUTYH_ENSG00000132781_5_1_45797333_45797521_-1
1	45797695	45797758	MUTYH	exon	MUTYH_ENSG00000132781_6_1_45797695_45797758_-1
1	45797838	45797982	MUTYH	exon	MUTYH_ENSG00000132781_7_1_45797838_45797982_-1
1	45798063	45798160	MUTYH	exon	MUTYH_ENSG00000132781_8_1_45798063_45798160_-1
1	45798246	45798359	MUTYH	exon	MUTYH_ENSG00000132781_9_1_45798246_45798359_-1
1	45798435	45798506	MUTYH	exon	MUTYH_ENSG00000132781_10_1_45798435_45798506_-1
1	45798590	45798631	MUTYH	exon	MUTYH_ENSG00000132781_11_1_45798590_45798631_-1
1	45798769	45798842	MUTYH	exon	MUTYH_ENSG00000132781_12_1_45798769_45798842_-1
1	45798957	45798996	MUTYH	exon	MUTYH_ENSG00000132781_13_1_45798957_45798996_-1
1	45799085	45799233	MUTYH	exon	MUTYH_ENSG00000132781_14_1_45799085_45799233_-1
1	45800063	45800183	MUTYH	exon	MUTYH_ENSG00000132781_15_1_45800063_45800183_-1
1	45805891	45805927	MUTYH	exon	MUTYH_ENSG00000132781_16_1_45805891_45805927_-1
1	51436040	51436169	CDKN2C	exon	CDKN2C_ENSG00000123080_1_1_51436040_51436169_1
1	51439565	51439943	CDKN2C	exon	CDKN2C_ENSG00000123080_2_1_51439565_51439943_1
1	59247746	59248743	JUN	exon	JUN_ENSG00000177606_1_1_59247746_59248743_-1
1	65300244	65300340	JAK1	exon	JAK1_ENSG00000162434_1_1_65300244_65300340_-1
1	65301079	65301189	JAK1	exon	JAK1_ENSG00000162434_2_1_65301079_65301189_-1
1	65301781	65301898	JAK1	exon	JAK1_ENSG00000162434_3_1_65301781_65301898_-1
1	65303615	65303787	JAK1	exon	JAK1_ENSG00000162434_4_1_65303615_65303787_-1
1	65304148	65304272	JAK1	exon	JAK1_ENSG00000162434_5_1_65304148_65304272_-1
1	65305286	65305478	JAK1	exon	JAK1_ENSG00000162434_6_1_65305286_65305478_-1
1	65306928	65307022	JAK1	exon	JAK1_ENSG00000162434_7_1_65306928_65307022_-1
1	65307134	65307284	JAK1	exon	JAK1_ENSG00000162434_8_1_65307134_65307284_-1
1	65309747	65309898	JAK1	exon	JAK1_ENSG00000162434_9_1_65309747_65309898_-1
1	65310437	65310572	JAK1	exon	JAK1_ENSG00000162434_10_1_65310437_65310572_-1
1	65311196	65311323	JAK1	exon	JAK1_ENSG00000162434_11_1_65311196_65311323_-1
1	65312332	65312419	JAK1	exon	JAK1_ENSG00000162434_12_1_65312332_65312419_-1
1	65313215	65313358	JAK1	exon	JAK1_ENSG00000162434_13_1_65313215_65313358_-1
1	65316487	65316593	JAK1	exon	JAK1_ENSG00000162434_14_1_65316487_65316593_-1
1	65321192	65321381	JAK1	exon	JAK1_ENSG00000162434_15_1_65321192_65321381_-1
1	65323339	65323462	JAK1	exon	JAK1_ENSG00000162434_16_1_65323339_65323462_-1
1	65325788	65325945	JAK1	exon	JAK1_ENSG00000162434_17_1_65325788_65325945_-1
1	65330470	65330655	JAK1	exon	JAK1_ENSG00000162434_18_1_65330470_65330655_-1
1	65332549	65332891	JAK1	exon	JAK1_ENSG00000162434_19_1_65332549_65332891_-1
1	65334994	65335157	JAK1	exon	JAK1_ENSG00000162434_20_1_65334994_65335157_-1
1	65339053	65339206	JAK1	exon	JAK1_ENSG00000162434_21_1_65339053_65339206_-1
1	65344708	65344831	JAK1	exon	JAK1_ENSG00000162434_22_1_65344708_65344831_-1
1	65348960	65349158	JAK1	exon	JAK1_ENSG00000162434_23_1_65348960_65349158_-1
1	65351942	65351948	JAK1	exon	JAK1_ENSG00000162434_24_1_65351942_65351948_-1
1	115251155	115251275	NRAS	exon	NRAS_ENSG00000213281_1_1_115251155_115251275_-1
1	115252190	115252349	NRAS	exon	NRAS_ENSG00000213281_2_1_115252190_115252349_-1
1	115256421	115256599	NRAS	exon	NRAS_ENSG00000213281_3_1_115256421_115256599_-1
1	115258671	115258782	NRAS	exon	NRAS_ENSG00000213281_4_1_115258671_115258782_-1
1	120254645	120254783	PHGDH	exon	PHGDH_ENSG00000092621_1_1_120254645_120254783_1
1	120263793	120263944	PHGDH	exon	PHGDH_ENSG00000092621_2_1_120263793_120263944_1
1	120265999	120266064	PHGDH	exon	PHGDH_ENSG00000092621_3_1_120265999_120266064_1
1	120269474	120269528	PHGDH	exon	PHGDH_ENSG00000092621_4_1_120269474_120269528_1
1	120269627	120269725	PHGDH	exon	PHGDH_ENSG00000092621_5_1_120269627_120269725_1
1	120277257	120277389	PHGDH	exon	PHGDH_ENSG00000092621_6_1_120277257_120277389_1
1	120277918	120278066	PHGDH	exon	PHGDH_ENSG00000092621_7_1_120277918_120278066_1
1	120279737	120279889	PHGDH	exon	PHGDH_ENSG00000092621_8_1_120279737_120279889_1
1	120283009	120283141	PHGDH	exon	PHGDH_ENSG00000092621_9_1_120283009_120283141_1
1	120284390	120284520	PHGDH	exon	PHGDH_ENSG00000092621_10_1_120284390_120284520_1
1	120285430	120285667	PHGDH	exon	PHGDH_ENSG00000092621_11_1_120285430_120285667_1
1	120286509	120286664	PHGDH	exon	PHGDH_ENSG00000092621_12_1_120286509_120286664_1
1	120337240	120337308	REG4	exon	REG4_ENSG00000134193_1_1_120337240_120337308_-1
1	120341120	120341225	REG4	exon	REG4_ENSG00000134193_2_1_120341120_120341225_-1
1	120342348	120342485	REG4	exon	REG4_ENSG00000134193_3_1_120342348_120342485_-1
1	120345450	120345788	REG4	exon	REG4_ENSG00000134193_4_1_120345450_120345788_-1
1	120351326	120351393	REG4	exon	REG4_ENSG00000134193_5_1_120351326_120351393_-1
1	120457928	120459317	NOTCH2	exon	NOTCH2_ENSG00000134250_1_1_120457928_120459317_-1
1	120460288	120460385	NOTCH2	exon	NOTCH2_ENSG00000134250_2_1_120460288_120460385_-1
1	120461029	120461176	NOTCH2	exon	NOTCH2_ENSG00000134250_3_1_120461029_120461176_-1
1	120461935	120462236	NOTCH2	exon	NOTCH2_ENSG00000134250_4_1_120461935_120462236_-1
1	120462852	120463020	NOTCH2	exon	NOTCH2_ENSG00000134250_5_1_120462852_120463020_-1
1	120464336	120464432	NOTCH2	exon	NOTCH2_ENSG00000134250_6_1_120464336_120464432_-1
1	120464859	120465069	NOTCH2	exon	NOTCH2_ENSG00000134250_7_1_120464859_120465069_-1
1	120465259	120465401	NOTCH2	exon	NOTCH2_ENSG00000134250_8_1_120465259_120465401_-1
1	120466260	120466607	NOTCH2	exon	NOTCH2_ENSG00000134250_9_1_120466260_120466607_-1
1	120467928	120468433	NOTCH2	exon	NOTCH2_ENSG00000134250_10_1_120467928_120468433_-1
1	120469122	120469234	NOTCH2	exon	NOTCH2_ENSG00000134250_11_1_120469122_120469234_-1
1	120471599	120471835	NOTCH2	exon	NOTCH2_ENSG00000134250_12_1_120471599_120471835_-1
1	120478095	120478227	NOTCH2	exon	NOTCH2_ENSG00000134250_13_1_120478095_120478227_-1
1	120479905	120480089	NOTCH2	exon	NOTCH2_ENSG00000134250_14_1_120479905_120480089_-1
1	120480480	120480633	NOTCH2	exon	NOTCH2_ENSG00000134250_15_1_120480480_120480633_-1
1	120483178	120483379	NOTCH2	exon	NOTCH2_ENSG00000134250_16_1_120483178_120483379_-1
1	120484149	120484377	NOTCH2	exon	NOTCH2_ENSG00000134250_17_1_120484149_120484377_-1
1	120491037	120491189	NOTCH2	exon	NOTCH2_ENSG00000134250_18_1_120491037_120491189_-1
1	120491630	120491749	NOTCH2	exon	NOTCH2_ENSG00000134250_19_1_120491630_120491749_-1
1	120493347	120493460	NOTCH2	exon	NOTCH2_ENSG00000134250_20_1_120493347_120493460_-1
1	120496166	120496311	NOTCH2	exon	NOTCH2_ENSG00000134250_21_1_120496166_120496311_-1
1	120497663	120497855	NOTCH2	exon	NOTCH2_ENSG00000134250_22_1_120497663_120497855_-1
1	120502015	120502125	NOTCH2	exon	NOTCH2_ENSG00000134250_23_1_120502015_120502125_-1
1	120506197	120506430	NOTCH2	exon	NOTCH2_ENSG00000134250_24_1_120506197_120506430_-1
1	120508076	120508189	NOTCH2	exon	NOTCH2_ENSG00000134250_25_1_120508076_120508189_-1
1	120508999	120509112	NOTCH2	exon	NOTCH2_ENSG00000134250_26_1_120508999_120509112_-1
1	120510056	120510244	NOTCH2	exon	NOTCH2_ENSG00000134250_27_1_120510056_120510244_-1
1	120510700	120510855	NOTCH2	exon	NOTCH2_ENSG00000134250_28_1_120510700_120510855_-1
1	120512134	120512367	NOTCH2	exon	NOTCH2_ENSG00000134250_29_1_120512134_120512367_-1
1	120529583	120529705	NOTCH2	exon	NOTCH2_ENSG00000134250_30_1_120529583_120529705_-1
1	120539620	120539955	NOTCH2	exon	NOTCH2_ENSG00000134250_31_1_120539620_120539955_-1
1	120547952	120548211	NOTCH2	exon	NOTCH2_ENSG00000134250_32_1_120547952_120548211_-1
1	120572529	120572610	NOTCH2	exon	NOTCH2_ENSG00000134250_33_1_120572529_120572610_-1
1	120611948	120612021	NOTCH2	exon	NOTCH2_ENSG00000134250_34_1_120611948_120612021_-1
1	145293405	145293580	NBPF10	exon	NBPF10_ENSG00000163386_1_1_145293405_145293580_1
1	145295423	145295525	NBPF10	exon	NBPF10_ENSG00000163386_2_1_145295423_145295525_1
1	145296357	145296571	NBPF10	exon	NBPF10_ENSG00000163386_3_1_145296357_145296571_1
1	145297619	145297691	NBPF10	exon	NBPF10_ENSG00000163386_4_1_145297619_145297691_1
1	145298155	145298366	NBPF10	exon	NBPF10_ENSG00000163386_5_1_145298155_145298366_1
1	145299730	145299939	NBPF10	exon	NBPF10_ENSG00000163386_6_1_145299730_145299939_1
1	145301720	145301822	NBPF10	exon	NBPF10_ENSG00000163386_7_1_145301720_145301822_1
1	145302654	145302868	NBPF10	exon	NBPF10_ENSG00000163386_8_1_145302654_145302868_1
1	145303910	145303982	NBPF10	exon	NBPF10_ENSG00000163386_9_1_145303910_145303982_1
1	145304447	145304652	NBPF10	exon	NBPF10_ENSG00000163386_10_1_145304447_145304652_1
1	145305945	145305996	NBPF10	exon	NBPF10_ENSG00000163386_11_1_145305945_145305996_1
1	145309900	145310063	NBPF10	exon	NBPF10_ENSG00000163386_12_1_145309900_145310063_1
1	145311103	145311154	NBPF10	exon	NBPF10_ENSG00000163386_13_1_145311103_145311154_1
1	145313334	145313506	NBPF10	exon	NBPF10_ENSG00000163386_14_1_145313334_145313506_1
1	145314216	145314267	NBPF10	exon	NBPF10_ENSG00000163386_15_1_145314216_145314267_1
1	145314904	145315076	NBPF10	exon	NBPF10_ENSG00000163386_16_1_145314904_145315076_1
1	145315791	145315899	NBPF10	exon	NBPF10_ENSG00000163386_17_1_145315791_145315899_1
1	145316512	145316684	NBPF10	exon	NBPF10_ENSG00000163386_18_1_145316512_145316684_1
1	145317406	145317457	NBPF10	exon	NBPF10_ENSG00000163386_19_1_145317406_145317457_1
1	145318054	145318226	NBPF10	exon	NBPF10_ENSG00000163386_20_1_145318054_145318226_1
1	145318936	145318987	NBPF10	exon	NBPF10_ENSG00000163386_21_1_145318936_145318987_1
1	145319624	145319796	NBPF10	exon	NBPF10_ENSG00000163386_22_1_145319624_145319796_1
1	145320511	145320619	NBPF10	exon	NBPF10_ENSG00000163386_23_1_145320511_145320619_1
1	145321230	145321402	NBPF10	exon	NBPF10_ENSG00000163386_24_1_145321230_145321402_1
1	145322124	145322175	NBPF10	exon	NBPF10_ENSG00000163386_25_1_145322124_145322175_1
1	145322772	145322944	NBPF10	exon	NBPF10_ENSG00000163386_26_1_145322772_145322944_1
1	145323654	145323705	NBPF10	exon	NBPF10_ENSG00000163386_27_1_145323654_145323705_1
1	145324348	145324520	NBPF10	exon	NBPF10_ENSG00000163386_28_1_145324348_145324520_1
1	145325235	145325343	NBPF10	exon	NBPF10_ENSG00000163386_29_1_145325235_145325343_1
1	145325952	145326124	NBPF10	exon	NBPF10_ENSG00000163386_30_1_145325952_145326124_1
1	145326846	145326897	NBPF10	exon	NBPF10_ENSG00000163386_31_1_145326846_145326897_1
1	145327493	145327665	NBPF10	exon	NBPF10_ENSG00000163386_32_1_145327493_145327665_1
1	145328375	145328432	NBPF10	exon	NBPF10_ENSG00000163386_33_1_145328375_145328432_1
1	145329079	145329251	NBPF10	exon	NBPF10_ENSG00000163386_34_1_145329079_145329251_1
1	145329966	145330074	NBPF10	exon	NBPF10_ENSG00000163386_35_1_145329966_145330074_1
1	145330683	145330855	NBPF10	exon	NBPF10_ENSG00000163386_36_1_145330683_145330855_1
1	145331575	145331626	NBPF10	exon	NBPF10_ENSG00000163386_37_1_145331575_145331626_1
1	145332223	145332395	NBPF10	exon	NBPF10_ENSG00000163386_38_1_145332223_145332395_1
1	145333105	145333156	NBPF10	exon	NBPF10_ENSG00000163386_39_1_145333105_145333156_1
1	145333797	145333969	NBPF10	exon	NBPF10_ENSG00000163386_40_1_145333797_145333969_1
1	145334684	145334792	NBPF10	exon	NBPF10_ENSG00000163386_41_1_145334684_145334792_1
1	145335389	145335561	NBPF10	exon	NBPF10_ENSG00000163386_42_1_145335389_145335561_1
1	145336281	145336332	NBPF10	exon	NBPF10_ENSG00000163386_43_1_145336281_145336332_1
1	145336929	145337101	NBPF10	exon	NBPF10_ENSG00000163386_44_1_145336929_145337101_1
1	145337811	145337862	NBPF10	exon	NBPF10_ENSG00000163386_45_1_145337811_145337862_1
1	145338517	145338689	NBPF10	exon	NBPF10_ENSG00000163386_46_1_145338517_145338689_1
1	145339404	145339512	NBPF10	exon	NBPF10_ENSG00000163386_47_1_145339404_145339512_1
1	145340109	145340281	NBPF10	exon	NBPF10_ENSG00000163386_48_1_145340109_145340281_1
1	145341001	145341052	NBPF10	exon	NBPF10_ENSG00000163386_49_1_145341001_145341052_1
1	145341649	145341821	NBPF10	exon	NBPF10_ENSG00000163386_50_1_145341649_145341821_1
1	145342531	145342582	NBPF10	exon	NBPF10_ENSG00000163386_51_1_145342531_145342582_1
1	145343241	145343413	NBPF10	exon	NBPF10_ENSG00000163386_52_1_145343241_145343413_1
1	145344128	145344236	NBPF10	exon	NBPF10_ENSG00000163386_53_1_145344128_145344236_1
1	145344833	145345005	NBPF10	exon	NBPF10_ENSG00000163386_54_1_145344833_145345005_1
1	145345725	145345776	NBPF10	exon	NBPF10_ENSG00000163386_55_1_145345725_145345776_1
1	145346373	145346545	NBPF10	exon	NBPF10_ENSG00000163386_56_1_145346373_145346545_1
1	145347255	145347306	NBPF10	exon	NBPF10_ENSG00000163386_57_1_145347255_145347306_1
1	145347965	145348137	NBPF10	exon	NBPF10_ENSG00000163386_58_1_145347965_145348137_1
1	145348852	145348960	NBPF10	exon	NBPF10_ENSG00000163386_59_1_145348852_145348960_1
1	145349563	145349735	NBPF10	exon	NBPF10_ENSG00000163386_60_1_145349563_145349735_1
1	145350455	145350506	NBPF10	exon	NBPF10_ENSG00000163386_61_1_145350455_145350506_1
1	145351103	145351275	NBPF10	exon	NBPF10_ENSG00000163386_62_1_145351103_145351275_1
1	145351985	145352036	NBPF10	exon	NBPF10_ENSG00000163386_63_1_145351985_145352036_1
1	145352685	145352857	NBPF10	exon	NBPF10_ENSG00000163386_64_1_145352685_145352857_1
1	145353572	145353680	NBPF10	exon	NBPF10_ENSG00000163386_65_1_145353572_145353680_1
1	145354295	145354467	NBPF10	exon	NBPF10_ENSG00000163386_66_1_145354295_145354467_1
1	145355187	145355238	NBPF10	exon	NBPF10_ENSG00000163386_67_1_145355187_145355238_1
1	145355837	145356009	NBPF10	exon	NBPF10_ENSG00000163386_68_1_145355837_145356009_1
1	145356719	145356770	NBPF10	exon	NBPF10_ENSG00000163386_69_1_145356719_145356770_1
1	145357417	145357589	NBPF10	exon	NBPF10_ENSG00000163386_70_1_145357417_145357589_1
1	145358304	145358412	NBPF10	exon	NBPF10_ENSG00000163386_71_1_145358304_145358412_1
1	145359015	145359187	NBPF10	exon	NBPF10_ENSG00000163386_72_1_145359015_145359187_1
1	145359907	145359958	NBPF10	exon	NBPF10_ENSG00000163386_73_1_145359907_145359958_1
1	145360555	145360727	NBPF10	exon	NBPF10_ENSG00000163386_74_1_145360555_145360727_1
1	145361449	145361500	NBPF10	exon	NBPF10_ENSG00000163386_75_1_145361449_145361500_1
1	145362097	145362269	NBPF10	exon	NBPF10_ENSG00000163386_76_1_145362097_145362269_1
1	145362979	145363030	NBPF10	exon	NBPF10_ENSG00000163386_77_1_145362979_145363030_1
1	145363679	145363851	NBPF10	exon	NBPF10_ENSG00000163386_78_1_145363679_145363851_1
1	145364566	145364674	NBPF10	exon	NBPF10_ENSG00000163386_79_1_145364566_145364674_1
1	145365287	145365459	NBPF10	exon	NBPF10_ENSG00000163386_80_1_145365287_145365459_1
1	145366179	145366230	NBPF10	exon	NBPF10_ENSG00000163386_81_1_145366179_145366230_1
1	145366827	145366999	NBPF10	exon	NBPF10_ENSG00000163386_82_1_145366827_145366999_1
1	145367714	145367822	NBPF10	exon	NBPF10_ENSG00000163386_83_1_145367714_145367822_1
1	145368441	145368684	NBPF10	exon	NBPF10_ENSG00000163386_84_1_145368441_145368684_1
1	150549839	150549967	MCL1	exon	MCL1_ENSG00000143384_1_1_150549839_150549967_-1
1	150550720	150550967	MCL1	exon	MCL1_ENSG00000143384_2_1_150550720_150550967_-1
1	150551319	150552006	MCL1	exon	MCL1_ENSG00000143384_3_1_150551319_150552006_-1
1	154936278	154936407	SHC1	exon	SHC1_ENSG00000160691_1_1_154936278_154936407_-1
1	154938019	154938257	SHC1	exon	SHC1_ENSG00000160691_2_1_154938019_154938257_-1
1	154938422	154938553	SHC1	exon	SHC1_ENSG00000160691_3_1_154938422_154938553_-1
1	154938638	154938707	SHC1	exon	SHC1_ENSG00000160691_4_1_154938638_154938707_-1
1	154938795	154938993	SHC1	exon	SHC1_ENSG00000160691_5_1_154938795_154938993_-1
1	154940147	154940273	SHC1	exon	SHC1_ENSG00000160691_6_1_154940147_154940273_-1
1	154940456	154940507	SHC1	exon	SHC1_ENSG00000160691_7_1_154940456_154940507_-1
1	154940680	154940733	SHC1	exon	SHC1_ENSG00000160691_8_1_154940680_154940733_-1
1	154940971	154941090	SHC1	exon	SHC1_ENSG00000160691_9_1_154940971_154941090_-1
1	154941247	154941310	SHC1	exon	SHC1_ENSG00000160691_10_1_154941247_154941310_-1
1	154941854	154941924	SHC1	exon	SHC1_ENSG00000160691_11_1_154941854_154941924_-1
1	154942508	154943003	SHC1	exon	SHC1_ENSG00000160691_12_1_154942508_154943003_-1
1	154947221	154947280	CKS1B	exon	CKS1B_ENSG00000173207_1_1_154947221_154947280_1
1	154950463	154950590	CKS1B	exon	CKS1B_ENSG00000173207_2_1_154950463_154950590_1
1	154951201	154951254	CKS1B	exon	CKS1B_ENSG00000173207_3_1_154951201_154951254_1
1	156031191	156031234	RAB25	exon	RAB25_ENSG00000132698_1_1_156031191_156031234_1
1	156035702	156035897	RAB25	exon	RAB25_ENSG00000132698_2_1_156035702_156035897_1
1	156038061	156038254	RAB25	exon	RAB25_ENSG00000132698_3_1_156038061_156038254_1
1	156039462	156039542	RAB25	exon	RAB25_ENSG00000132698_4_1_156039462_156039542_1
1	156039951	156040079	RAB25	exon	RAB25_ENSG00000132698_5_1_156039951_156040079_1
1	156785621	156785630	NTRK1	exon	NTRK1_ENSG00000198400_1_1_156785621_156785630_1
1	156811873	156811985	NTRK1	exon	NTRK1_ENSG00000198400_2_1_156811873_156811985_1
1	156830726	156830938	NTRK1	exon	NTRK1_ENSG00000198400_3_1_156830726_156830938_1
1	156834146	156834220	NTRK1	exon	NTRK1_ENSG00000198400_4_1_156834146_156834220_1
1	156834520	156834591	NTRK1	exon	NTRK1_ENSG00000198400_5_1_156834520_156834591_1
1	156836702	156836770	NTRK1	exon	NTRK1_ENSG00000198400_6_1_156836702_156836770_1
1	156837896	156838041	NTRK1	exon	NTRK1_ENSG00000198400_7_1_156837896_156838041_1
1	156838297	156838439	NTRK1	exon	NTRK1_ENSG00000198400_8_1_156838297_156838439_1
1	156841415	156841547	NTRK1	exon	NTRK1_ENSG00000198400_9_1_156841415_156841547_1
1	156843425	156843751	NTRK1	exon	NTRK1_ENSG00000198400_10_1_156843425_156843751_1
1	156844175	156844192	NTRK1	exon	NTRK1_ENSG00000198400_11_1_156844175_156844192_1
1	156844363	156844418	NTRK1	exon	NTRK1_ENSG00000198400_12_1_156844363_156844418_1
1	156844698	156844800	NTRK1	exon	NTRK1_ENSG00000198400_13_1_156844698_156844800_1
1	156845312	156845458	NTRK1	exon	NTRK1_ENSG00000198400_14_1_156845312_156845458_1
1	156845872	156846002	NTRK1	exon	NTRK1_ENSG00000198400_15_1_156845872_156846002_1
1	156846192	156846364	NTRK1	exon	NTRK1_ENSG00000198400_16_1_156846192_156846364_1
1	156848914	156849154	NTRK1	exon	NTRK1_ENSG00000198400_17_1_156848914_156849154_1
1	156849791	156849949	NTRK1	exon	NTRK1_ENSG00000198400_18_1_156849791_156849949_1
1	156851249	156851434	NTRK1	exon	NTRK1_ENSG00000198400_19_1_156851249_156851434_1
1	162688853	162688935	DDR2	exon	DDR2_ENSG00000162733_1_1_162688853_162688935_1
1	162722885	162722987	DDR2	exon	DDR2_ENSG00000162733_2_1_162722885_162722987_1
1	162724414	162724645	DDR2	exon	DDR2_ENSG00000162733_3_1_162724414_162724645_1
1	162724946	162725093	DDR2	exon	DDR2_ENSG00000162733_4_1_162724946_162725093_1
1	162725454	162725559	DDR2	exon	DDR2_ENSG00000162733_5_1_162725454_162725559_1
1	162729586	162729769	DDR2	exon	DDR2_ENSG00000162733_6_1_162729586_162729769_1
1	162731001	162731244	DDR2	exon	DDR2_ENSG00000162733_7_1_162731001_162731244_1
1	162735791	162735853	DDR2	exon	DDR2_ENSG00000162733_8_1_162735791_162735853_1
1	162737019	162737149	DDR2	exon	DDR2_ENSG00000162733_9_1_162737019_162737149_1
1	162740092	162740302	DDR2	exon	DDR2_ENSG00000162733_10_1_162740092_162740302_1
1	162741814	162742037	DDR2	exon	DDR2_ENSG00000162733_11_1_162741814_162742037_1
1	162743259	162743386	DDR2	exon	DDR2_ENSG00000162733_12_1_162743259_162743386_1
1	162745442	162745633	DDR2	exon	DDR2_ENSG00000162733_13_1_162745442_162745633_1
1	162745926	162746160	DDR2	exon	DDR2_ENSG00000162733_14_1_162745926_162746160_1
1	162748370	162748519	DDR2	exon	DDR2_ENSG00000162733_15_1_162748370_162748519_1
1	162749902	162750037	DDR2	exon	DDR2_ENSG00000162733_16_1_162749902_162750037_1
1	171605064	171605849	MYOC	exon	MYOC_ENSG00000034971_1_1_171605064_171605849_-1
1	171607737	171607862	MYOC	exon	MYOC_ENSG00000034971_2_1_171607737_171607862_-1
1	171621148	171621752	MYOC	exon	MYOC_ENSG00000034971_3_1_171621148_171621752_-1
1	179076852	179078576	ABL2	exon	ABL2_ENSG00000143322_1_1_179076852_179078576_-1
1	179079417	179079590	ABL2	exon	ABL2_ENSG00000143322_2_1_179079417_179079590_-1
1	179079939	179079980	ABL2	exon	ABL2_ENSG00000143322_3_1_179079939_179079980_-1
1	179081444	179081533	ABL2	exon	ABL2_ENSG00000143322_4_1_179081444_179081533_-1
1	179084013	179084165	ABL2	exon	ABL2_ENSG00000143322_5_1_179084013_179084165_-1
1	179086467	179086651	ABL2	exon	ABL2_ENSG00000143322_6_1_179086467_179086651_-1
1	179087722	179087899	ABL2	exon	ABL2_ENSG00000143322_7_1_179087722_179087899_-1
1	179089325	179089409	ABL2	exon	ABL2_ENSG00000143322_8_1_179089325_179089409_-1
1	179090730	179091002	ABL2	exon	ABL2_ENSG00000143322_9_1_179090730_179091002_-1
1	179095512	179095807	ABL2	exon	ABL2_ENSG00000143322_10_1_179095512_179095807_-1
1	179100446	179100616	ABL2	exon	ABL2_ENSG00000143322_11_1_179100446_179100616_-1
1	179102447	179102509	ABL2	exon	ABL2_ENSG00000143322_12_1_179102447_179102509_-1
1	179112068	179112180	ABL2	exon	ABL2_ENSG00000143322_13_1_179112068_179112180_-1
1	179198376	179198533	ABL2	exon	ABL2_ENSG00000143322_14_1_179198376_179198533_-1
1	193091330	193091461	CDC73	exon	CDC73_ENSG00000134371_1_1_193091330_193091461_1
1	193094242	193094347	CDC73	exon	CDC73_ENSG00000134371_2_1_193094242_193094347_1
1	193099304	193099373	CDC73	exon	CDC73_ENSG00000134371_3_1_193099304_193099373_1
1	193104521	193104583	CDC73	exon	CDC73_ENSG00000134371_4_1_193104521_193104583_1
1	193104667	193104719	CDC73	exon	CDC73_ENSG00000134371_5_1_193104667_193104719_1
1	193107215	193107303	CDC73	exon	CDC73_ENSG00000134371_6_1_193107215_193107303_1
1	193110980	193111196	CDC73	exon	CDC73_ENSG00000134371_7_1_193110980_193111196_1
1	193116997	193117095	CDC73	exon	CDC73_ENSG00000134371_8_1_193116997_193117095_1
1	193119434	193119512	CDC73	exon	CDC73_ENSG00000134371_9_1_193119434_193119512_1
1	193121510	193121574	CDC73	exon	CDC73_ENSG00000134371_10_1_193121510_193121574_1
1	193172925	193172982	CDC73	exon	CDC73_ENSG00000134371_11_1_193172925_193172982_1
1	193181195	193181230	CDC73	exon	CDC73_ENSG00000134371_12_1_193181195_193181230_1
1	193181520	193181607	CDC73	exon	CDC73_ENSG00000134371_13_1_193181520_193181607_1
1	193202123	193202284	CDC73	exon	CDC73_ENSG00000134371_14_1_193202123_193202284_1
1	193205386	193205486	CDC73	exon	CDC73_ENSG00000134371_15_1_193205386_193205486_1
1	193218860	193219001	CDC73	exon	CDC73_ENSG00000134371_16_1_193218860_193219001_1
1	193219806	193219843	CDC73	exon	CDC73_ENSG00000134371_17_1_193219806_193219843_1
1	204393979	204394168	PIK3C2B	exon	PIK3C2B_ENSG00000133056_1_1_204393979_204394168_-1
1	204394741	204394869	PIK3C2B	exon	PIK3C2B_ENSG00000133056_2_1_204394741_204394869_-1
1	204396776	204396882	PIK3C2B	exon	PIK3C2B_ENSG00000133056_3_1_204396776_204396882_-1
1	204397267	204397348	PIK3C2B	exon	PIK3C2B_ENSG00000133056_4_1_204397267_204397348_-1
1	204399049	204399166	PIK3C2B	exon	PIK3C2B_ENSG00000133056_5_1_204399049_204399166_-1
1	204400797	204400921	PIK3C2B	exon	PIK3C2B_ENSG00000133056_6_1_204400797_204400921_-1
1	204401328	204401529	PIK3C2B	exon	PIK3C2B_ENSG00000133056_7_1_204401328_204401529_-1
1	204402444	204402553	PIK3C2B	exon	PIK3C2B_ENSG00000133056_8_1_204402444_204402553_-1
1	204402921	204403077	PIK3C2B	exon	PIK3C2B_ENSG00000133056_9_1_204402921_204403077_-1
1	204403567	204403736	PIK3C2B	exon	PIK3C2B_ENSG00000133056_10_1_204403567_204403736_-1
1	204408063	204408199	PIK3C2B	exon	PIK3C2B_ENSG00000133056_11_1_204408063_204408199_-1
1	204409320	204409449	PIK3C2B	exon	PIK3C2B_ENSG00000133056_12_1_204409320_204409449_-1
1	204410599	204410691	PIK3C2B	exon	PIK3C2B_ENSG00000133056_13_1_204410599_204410691_-1
1	204411654	204411761	PIK3C2B	exon	PIK3C2B_ENSG00000133056_14_1_204411654_204411761_-1
1	204412545	204412725	PIK3C2B	exon	PIK3C2B_ENSG00000133056_15_1_204412545_204412725_-1
1	204413196	204413290	PIK3C2B	exon	PIK3C2B_ENSG00000133056_16_1_204413196_204413290_-1
1	204413459	204413552	PIK3C2B	exon	PIK3C2B_ENSG00000133056_17_1_204413459_204413552_-1
1	204415084	204415272	PIK3C2B	exon	PIK3C2B_ENSG00000133056_18_1_204415084_204415272_-1
1	204416564	204416706	PIK3C2B	exon	PIK3C2B_ENSG00000133056_19_1_204416564_204416706_-1
1	204418313	204418424	PIK3C2B	exon	PIK3C2B_ENSG00000133056_20_1_204418313_204418424_-1
1	204418978	204419145	PIK3C2B	exon	PIK3C2B_ENSG00000133056_21_1_204418978_204419145_-1
1	204423797	204423919	PIK3C2B	exon	PIK3C2B_ENSG00000133056_22_1_204423797_204423919_-1
1	204424984	204425179	PIK3C2B	exon	PIK3C2B_ENSG00000133056_23_1_204424984_204425179_-1
1	204426165	204426198	PIK3C2B	exon	PIK3C2B_ENSG00000133056_24_1_204426165_204426198_-1
1	204426856	204427002	PIK3C2B	exon	PIK3C2B_ENSG00000133056_25_1_204426856_204427002_-1
1	204429006	204429069	PIK3C2B	exon	PIK3C2B_ENSG00000133056_26_1_204429006_204429069_-1
1	204429452	204429531	PIK3C2B	exon	PIK3C2B_ENSG00000133056_27_1_204429452_204429531_-1
1	204429678	204429789	PIK3C2B	exon	PIK3C2B_ENSG00000133056_28_1_204429678_204429789_-1
1	204433140	204433260	PIK3C2B	exon	PIK3C2B_ENSG00000133056_29_1_204433140_204433260_-1
1	204433578	204433732	PIK3C2B	exon	PIK3C2B_ENSG00000133056_30_1_204433578_204433732_-1
1	204434347	204434447	PIK3C2B	exon	PIK3C2B_ENSG00000133056_31_1_204434347_204434447_-1
1	204437998	204438931	PIK3C2B	exon	PIK3C2B_ENSG00000133056_32_1_204437998_204438931_-1
1	204494646	204494724	MDM4	exon	MDM4_ENSG00000198625_1_1_204494646_204494724_1
1	204495488	204495562	MDM4	exon	MDM4_ENSG00000198625_2_1_204495488_204495562_1
1	204499812	204499945	MDM4	exon	MDM4_ENSG00000198625_3_1_204499812_204499945_1
1	204501319	204501374	MDM4	exon	MDM4_ENSG00000198625_4_1_204501319_204501374_1
1	204506558	204506625	MDM4	exon	MDM4_ENSG00000198625_5_1_204506558_204506625_1
1	204507337	204507436	MDM4	exon	MDM4_ENSG00000198625_6_1_204507337_204507436_1
1	204511912	204512072	MDM4	exon	MDM4_ENSG00000198625_7_1_204511912_204512072_1
1	204513663	204513812	MDM4	exon	MDM4_ENSG00000198625_8_1_204513663_204513812_1
1	204515925	204516005	MDM4	exon	MDM4_ENSG00000198625_9_1_204515925_204516005_1
1	204518241	204518811	MDM4	exon	MDM4_ENSG00000198625_10_1_204518241_204518811_1
1	206646570	206646657	IKBKE	exon	IKBKE_ENSG00000143466_1_1_206646570_206646657_1
1	206647674	206647814	IKBKE	exon	IKBKE_ENSG00000143466_2_1_206647674_206647814_1
1	206648208	206648337	IKBKE	exon	IKBKE_ENSG00000143466_3_1_206648208_206648337_1
1	206649524	206649705	IKBKE	exon	IKBKE_ENSG00000143466_4_1_206649524_206649705_1
1	206650021	206650181	IKBKE	exon	IKBKE_ENSG00000143466_5_1_206650021_206650181_1
1	206651092	206651202	IKBKE	exon	IKBKE_ENSG00000143466_6_1_206651092_206651202_1
1	206651503	206651682	IKBKE	exon	IKBKE_ENSG00000143466_7_1_206651503_206651682_1
1	206652286	206652476	IKBKE	exon	IKBKE_ENSG00000143466_8_1_206652286_206652476_1
1	206653213	206653277	IKBKE	exon	IKBKE_ENSG00000143466_9_1_206653213_206653277_1
1	206653365	206653456	IKBKE	exon	IKBKE_ENSG00000143466_10_1_206653365_206653456_1
1	206653790	206653876	IKBKE	exon	IKBKE_ENSG00000143466_11_1_206653790_206653876_1
1	206658334	206658409	IKBKE	exon	IKBKE_ENSG00000143466_12_1_206658334_206658409_1
1	206658531	206658643	IKBKE	exon	IKBKE_ENSG00000143466_13_1_206658531_206658643_1
1	206661251	206661327	IKBKE	exon	IKBKE_ENSG00000143466_14_1_206661251_206661327_1
1	206664152	206664191	IKBKE	exon	IKBKE_ENSG00000143466_15_1_206664152_206664191_1
1	206664981	206665082	IKBKE	exon	IKBKE_ENSG00000143466_16_1_206664981_206665082_1
1	206666356	206666452	IKBKE	exon	IKBKE_ENSG00000143466_17_1_206666356_206666452_1
1	206666599	206666711	IKBKE	exon	IKBKE_ENSG00000143466_18_1_206666599_206666711_1
1	206667253	206667324	IKBKE	exon	IKBKE_ENSG00000143466_19_1_206667253_206667324_1
1	206669445	206669479	IKBKE	exon	IKBKE_ENSG00000143466_20_1_206669445_206669479_1
1	226252052	226252180	H3F3A	exon	H3F3A_ENSG00000163041_1_1_226252052_226252180_1
1	226253357	226253510	H3F3A	exon	H3F3A_ENSG00000163041_2_1_226253357_226253510_1
1	226259052	226259181	H3F3A	exon	H3F3A_ENSG00000163041_3_1_226259052_226259181_1
1	241661127	241661270	FH	exon	FH_ENSG00000091483_1_1_241661127_241661270_-1
1	241663737	241663890	FH	exon	FH_ENSG00000091483_2_1_241663737_241663890_-1
1	241665743	241665870	FH	exon	FH_ENSG00000091483_3_1_241665743_241665870_-1
1	241667342	241667545	FH	exon	FH_ENSG00000091483_4_1_241667342_241667545_-1
1	241669303	241669468	FH	exon	FH_ENSG00000091483_5_1_241669303_241669468_-1
1	241671903	241672085	FH	exon	FH_ENSG00000091483_6_1_241671903_241672085_-1
1	241675267	241675443	FH	exon	FH_ENSG00000091483_7_1_241675267_241675443_-1
1	241676903	241677013	FH	exon	FH_ENSG00000091483_8_1_241676903_241677013_-1
1	241680482	241680616	FH	exon	FH_ENSG00000091483_9_1_241680482_241680616_-1
1	241682891	241683023	FH	exon	FH_ENSG00000091483_10_1_241682891_241683023_-1
1	243663044	243663088	AKT3	exon	AKT3_ENSG00000117020_1_1_243663044_243663088_-1
1	243668550	243668636	AKT3	exon	AKT3_ENSG00000117020_2_1_243668550_243668636_-1
1	243675626	243675728	AKT3	exon	AKT3_ENSG00000117020_3_1_243675626_243675728_-1
1	243708812	243708899	AKT3	exon	AKT3_ENSG00000117020_4_1_243708812_243708899_-1
1	243716031	243716245	AKT3	exon	AKT3_ENSG00000117020_5_1_243716031_243716245_-1
1	243727022	243727150	AKT3	exon	AKT3_ENSG00000117020_6_1_243727022_243727150_-1
1	243736228	243736350	AKT3	exon	AKT3_ENSG00000117020_7_1_243736228_243736350_-1
1	243776973	243777041	AKT3	exon	AKT3_ENSG00000117020_8_1_243776973_243777041_-1
1	243778398	243778463	AKT3	exon	AKT3_ENSG00000117020_9_1_243778398_243778463_-1
1	243800913	243801044	AKT3	exon	AKT3_ENSG00000117020_10_1_243800913_243801044_-1
1	243809195	243809339	AKT3	exon	AKT3_ENSG00000117020_11_1_243809195_243809339_-1
1	243828074	243828185	AKT3	exon	AKT3_ENSG00000117020_12_1_243828074_243828185_-1
1	243858893	243859018	AKT3	exon	AKT3_ENSG00000117020_13_1_243858893_243859018_-1
1	244006427	244006473	AKT3	exon	AKT3_ENSG00000117020_14_1_244006427_244006473_-1
10	3821730	3821782	KLF6	exon	KLF6_ENSG00000067082_1_10_3821730_3821782_-1
10	3822298	3822421	KLF6	exon	KLF6_ENSG00000067082_2_10_3822298_3822421_-1
10	3823833	3824406	KLF6	exon	KLF6_ENSG00000067082_3_10_3823833_3824406_-1
10	3827105	3827207	KLF6	exon	KLF6_ENSG00000067082_4_10_3827105_3827207_-1
10	8097618	8097859	GATA3	exon	GATA3_ENSG00000107485_1_10_8097618_8097859_1
10	8100268	8100804	GATA3	exon	GATA3_ENSG00000107485_2_10_8100268_8100804_1
10	8105956	8106101	GATA3	exon	GATA3_ENSG00000107485_3_10_8105956_8106101_1
10	8111436	8111561	GATA3	exon	GATA3_ENSG00000107485_4_10_8111436_8111561_1
10	8115702	8115987	GATA3	exon	GATA3_ENSG00000107485_5_10_8115702_8115987_1
10	30727867	30728203	MAP3K8	exon	MAP3K8_ENSG00000107968_1_10_30727867_30728203_1
10	30736711	30736878	MAP3K8	exon	MAP3K8_ENSG00000107968_2_10_30736711_30736878_1
10	30739187	30739448	MAP3K8	exon	MAP3K8_ENSG00000107968_3_10_30739187_30739448_1
10	30740567	30740673	MAP3K8	exon	MAP3K8_ENSG00000107968_4_10_30740567_30740673_1
10	30747013	30747165	MAP3K8	exon	MAP3K8_ENSG00000107968_5_10_30747013_30747165_1
10	30748184	30748430	MAP3K8	exon	MAP3K8_ENSG00000107968_6_10_30748184_30748430_1
10	30749635	30749766	MAP3K8	exon	MAP3K8_ENSG00000107968_7_10_30749635_30749766_1
10	43572706	43572779	RET	exon	RET_ENSG00000165731_1_10_43572706_43572779_1
10	43595907	43596170	RET	exon	RET_ENSG00000165731_2_10_43595907_43596170_1
10	43597790	43598077	RET	exon	RET_ENSG00000165731_3_10_43597790_43598077_1
10	43600400	43600641	RET	exon	RET_ENSG00000165731_4_10_43600400_43600641_1
10	43601824	43602019	RET	exon	RET_ENSG00000165731_5_10_43601824_43602019_1
10	43604479	43604678	RET	exon	RET_ENSG00000165731_6_10_43604479_43604678_1
10	43606655	43606913	RET	exon	RET_ENSG00000165731_7_10_43606655_43606913_1
10	43607547	43607672	RET	exon	RET_ENSG00000165731_8_10_43607547_43607672_1
10	43608301	43608411	RET	exon	RET_ENSG00000165731_9_10_43608301_43608411_1
10	43609004	43609123	RET	exon	RET_ENSG00000165731_10_10_43609004_43609123_1
10	43609928	43610184	RET	exon	RET_ENSG00000165731_11_10_43609928_43610184_1
10	43612032	43612179	RET	exon	RET_ENSG00000165731_12_10_43612032_43612179_1
10	43613821	43613928	RET	exon	RET_ENSG00000165731_13_10_43613821_43613928_1
10	43614979	43615193	RET	exon	RET_ENSG00000165731_14_10_43614979_43615193_1
10	43615529	43615651	RET	exon	RET_ENSG00000165731_15_10_43615529_43615651_1
10	43617394	43617464	RET	exon	RET_ENSG00000165731_16_10_43617394_43617464_1
10	43619119	43619256	RET	exon	RET_ENSG00000165731_17_10_43619119_43619256_1
10	43620331	43620430	RET	exon	RET_ENSG00000165731_18_10_43620331_43620430_1
10	43622023	43622203	RET	exon	RET_ENSG00000165731_19_10_43622023_43622203_1
10	43623560	43623718	RET	exon	RET_ENSG00000165731_20_10_43623560_43623718_1
10	49609703	49609825	MAPK8	exon	MAPK8_ENSG00000107643_1_10_49609703_49609825_1
10	49612895	49613024	MAPK8	exon	MAPK8_ENSG00000107643_2_10_49612895_49613024_1
10	49617922	49617980	MAPK8	exon	MAPK8_ENSG00000107643_3_10_49617922_49617980_1
10	49618073	49618211	MAPK8	exon	MAPK8_ENSG00000107643_4_10_49618073_49618211_1
10	49628198	49628363	MAPK8	exon	MAPK8_ENSG00000107643_5_10_49628198_49628363_1
10	49632131	49632202	MAPK8	exon	MAPK8_ENSG00000107643_6_10_49632131_49632202_1
10	49632557	49632628	MAPK8	exon	MAPK8_ENSG00000107643_7_10_49632557_49632628_1
10	49633931	49634113	MAPK8	exon	MAPK8_ENSG00000107643_8_10_49633931_49634113_1
10	49634423	49634547	MAPK8	exon	MAPK8_ENSG00000107643_9_10_49634423_49634547_1
10	49635123	49635186	MAPK8	exon	MAPK8_ENSG00000107643_10_10_49635123_49635186_1
10	49639236	49639313	MAPK8	exon	MAPK8_ENSG00000107643_11_10_49639236_49639313_1
10	49642922	49643073	MAPK8	exon	MAPK8_ENSG00000107643_12_10_49642922_49643073_1
10	63661468	63661489	ARID5B	exon	ARID5B_ENSG00000150347_1_10_63661468_63661489_1
10	63661918	63662172	ARID5B	exon	ARID5B_ENSG00000150347_2_10_63661918_63662172_1
10	63699942	63700167	ARID5B	exon	ARID5B_ENSG00000150347_3_10_63699942_63700167_1
10	63759850	63760080	ARID5B	exon	ARID5B_ENSG00000150347_4_10_63759850_63760080_1
10	63810647	63810759	ARID5B	exon	ARID5B_ENSG00000150347_5_10_63810647_63810759_1
10	63816876	63817077	ARID5B	exon	ARID5B_ENSG00000150347_6_10_63816876_63817077_1
10	63819002	63819054	ARID5B	exon	ARID5B_ENSG00000150347_7_10_63819002_63819054_1
10	63829459	63829556	ARID5B	exon	ARID5B_ENSG00000150347_8_10_63829459_63829556_1
10	63845461	63845659	ARID5B	exon	ARID5B_ENSG00000150347_9_10_63845461_63845659_1
10	63850621	63852790	ARID5B	exon	ARID5B_ENSG00000150347_10_10_63850621_63852790_1
10	89624226	89624305	PTEN	exon	PTEN_ENSG00000171862_1_10_89624226_89624305_1
10	89653782	89653866	PTEN	exon	PTEN_ENSG00000171862_2_10_89653782_89653866_1
10	89685270	89685314	PTEN	exon	PTEN_ENSG00000171862_3_10_89685270_89685314_1
10	89690803	89690846	PTEN	exon	PTEN_ENSG00000171862_4_10_89690803_89690846_1
10	89692770	89693008	PTEN	exon	PTEN_ENSG00000171862_5_10_89692770_89693008_1
10	89711875	89712016	PTEN	exon	PTEN_ENSG00000171862_6_10_89711875_89712016_1
10	89717610	89717776	PTEN	exon	PTEN_ENSG00000171862_7_10_89717610_89717776_1
10	89720651	89720875	PTEN	exon	PTEN_ENSG00000171862_8_10_89720651_89720875_1
10	89725044	89725230	PTEN	exon	PTEN_ENSG00000171862_9_10_89725044_89725230_1
10	90750633	90750663	FAS	exon	FAS_ENSG00000026103_1_10_90750633_90750663_1
10	90762786	90762951	FAS	exon	FAS_ENSG00000026103_2_10_90762786_90762951_1
10	90767457	90767594	FAS	exon	FAS_ENSG00000026103_3_10_90767457_90767594_1
10	90768646	90768754	FAS	exon	FAS_ENSG00000026103_4_10_90768646_90768754_1
10	90770296	90770357	FAS	exon	FAS_ENSG00000026103_5_10_90770296_90770357_1
10	90770510	90770572	FAS	exon	FAS_ENSG00000026103_6_10_90770510_90770572_1
10	90771756	90771838	FAS	exon	FAS_ENSG00000026103_7_10_90771756_90771838_1
10	90773100	90773124	FAS	exon	FAS_ENSG00000026103_8_10_90773100_90773124_1
10	90773876	90774208	FAS	exon	FAS_ENSG00000026103_9_10_90773876_90774208_1
10	101949354	101949384	CHUK	exon	CHUK_ENSG00000213341_1_10_101949354_101949384_-1
10	101950626	101950725	CHUK	exon	CHUK_ENSG00000213341_2_10_101950626_101950725_-1
10	101953055	101953188	CHUK	exon	CHUK_ENSG00000213341_3_10_101953055_101953188_-1
10	101953741	101953888	CHUK	exon	CHUK_ENSG00000213341_4_10_101953741_101953888_-1
10	101954182	101954278	CHUK	exon	CHUK_ENSG00000213341_5_10_101954182_101954278_-1
10	101959728	101959777	CHUK	exon	CHUK_ENSG00000213341_6_10_101959728_101959777_-1
10	101960428	101960537	CHUK	exon	CHUK_ENSG00000213341_7_10_101960428_101960537_-1
10	101961845	101961906	CHUK	exon	CHUK_ENSG00000213341_8_10_101961845_101961906_-1
10	101964263	101964414	CHUK	exon	CHUK_ENSG00000213341_9_10_101964263_101964414_-1
10	101964833	101964956	CHUK	exon	CHUK_ENSG00000213341_10_10_101964833_101964956_-1
10	101966987	101967089	CHUK	exon	CHUK_ENSG00000213341_11_10_101966987_101967089_-1
10	101969352	101969546	CHUK	exon	CHUK_ENSG00000213341_12_10_101969352_101969546_-1
10	101977752	101977887	CHUK	exon	CHUK_ENSG00000213341_13_10_101977752_101977887_-1
10	101978475	101978582	CHUK	exon	CHUK_ENSG00000213341_14_10_101978475_101978582_-1
10	101978765	101978889	CHUK	exon	CHUK_ENSG00000213341_15_10_101978765_101978889_-1
10	101979027	101979116	CHUK	exon	CHUK_ENSG00000213341_16_10_101979027_101979116_-1
10	101980345	101980433	CHUK	exon	CHUK_ENSG00000213341_17_10_101980345_101980433_-1
10	101981869	101981938	CHUK	exon	CHUK_ENSG00000213341_18_10_101981869_101981938_-1
10	101982623	101982737	CHUK	exon	CHUK_ENSG00000213341_19_10_101982623_101982737_-1
10	101985680	101985774	CHUK	exon	CHUK_ENSG00000213341_20_10_101985680_101985774_-1
10	101989185	101989290	CHUK	exon	CHUK_ENSG00000213341_21_10_101989185_101989290_-1
10	104263909	104264091	SUFU	exon	SUFU_ENSG00000107882_1_10_104263909_104264091_1
10	104268926	104269060	SUFU	exon	SUFU_ENSG00000107882_2_10_104268926_104269060_1
10	104309727	104309863	SUFU	exon	SUFU_ENSG00000107882_3_10_104309727_104309863_1
10	104352339	104352481	SUFU	exon	SUFU_ENSG00000107882_4_10_104352339_104352481_1
10	104353393	104353478	SUFU	exon	SUFU_ENSG00000107882_5_10_104353393_104353478_1
10	104353750	104353822	SUFU	exon	SUFU_ENSG00000107882_6_10_104353750_104353822_1
10	104356897	104357050	SUFU	exon	SUFU_ENSG00000107882_7_10_104356897_104357050_1
10	104359190	104359301	SUFU	exon	SUFU_ENSG00000107882_8_10_104359190_104359301_1
10	104375025	104375159	SUFU	exon	SUFU_ENSG00000107882_9_10_104375025_104375159_1
10	104377047	104377185	SUFU	exon	SUFU_ENSG00000107882_10_10_104377047_104377185_1
10	104378823	104378829	SUFU	exon	SUFU_ENSG00000107882_11_10_104378823_104378829_1
10	104386932	104387000	SUFU	exon	SUFU_ENSG00000107882_12_10_104386932_104387000_1
10	104389823	104389913	SUFU	exon	SUFU_ENSG00000107882_13_10_104389823_104389913_1
10	112327574	112327589	SMC3	exon	SMC3_ENSG00000108055_1_10_112327574_112327589_1
10	112328696	112328771	SMC3	exon	SMC3_ENSG00000108055_2_10_112328696_112328771_1
10	112333465	112333503	SMC3	exon	SMC3_ENSG00000108055_3_10_112333465_112333503_1
10	112335094	112335161	SMC3	exon	SMC3_ENSG00000108055_4_10_112335094_112335161_1
10	112337179	112337250	SMC3	exon	SMC3_ENSG00000108055_5_10_112337179_112337250_1
10	112337593	112337672	SMC3	exon	SMC3_ENSG00000108055_6_10_112337593_112337672_1
10	112338386	112338464	SMC3	exon	SMC3_ENSG00000108055_7_10_112338386_112338464_1
10	112340662	112340779	SMC3	exon	SMC3_ENSG00000108055_8_10_112340662_112340779_1
10	112341681	112341856	SMC3	exon	SMC3_ENSG00000108055_9_10_112341681_112341856_1
10	112342320	112342400	SMC3	exon	SMC3_ENSG00000108055_10_10_112342320_112342400_1
10	112343142	112343306	SMC3	exon	SMC3_ENSG00000108055_11_10_112343142_112343306_1
10	112343599	112343720	SMC3	exon	SMC3_ENSG00000108055_12_10_112343599_112343720_1
10	112343941	112344154	SMC3	exon	SMC3_ENSG00000108055_13_10_112343941_112344154_1
10	112349363	112349466	SMC3	exon	SMC3_ENSG00000108055_14_10_112349363_112349466_1
10	112349650	112349749	SMC3	exon	SMC3_ENSG00000108055_15_10_112349650_112349749_1
10	112350170	112350330	SMC3	exon	SMC3_ENSG00000108055_16_10_112350170_112350330_1
10	112350749	112350890	SMC3	exon	SMC3_ENSG00000108055_17_10_112350749_112350890_1
10	112352831	112352981	SMC3	exon	SMC3_ENSG00000108055_18_10_112352831_112352981_1
10	112356156	112356308	SMC3	exon	SMC3_ENSG00000108055_19_10_112356156_112356308_1
10	112357897	112358048	SMC3	exon	SMC3_ENSG00000108055_20_10_112357897_112358048_1
10	112359412	112359570	SMC3	exon	SMC3_ENSG00000108055_21_10_112359412_112359570_1
10	112360197	112360304	SMC3	exon	SMC3_ENSG00000108055_22_10_112360197_112360304_1
10	112360780	112360888	SMC3	exon	SMC3_ENSG00000108055_23_10_112360780_112360888_1
10	112361395	112361642	SMC3	exon	SMC3_ENSG00000108055_24_10_112361395_112361642_1
10	112361724	112361936	SMC3	exon	SMC3_ENSG00000108055_25_10_112361724_112361936_1
10	112362232	112362423	SMC3	exon	SMC3_ENSG00000108055_26_10_112362232_112362423_1
10	112362583	112362760	SMC3	exon	SMC3_ENSG00000108055_27_10_112362583_112362760_1
10	112362942	112363048	SMC3	exon	SMC3_ENSG00000108055_28_10_112362942_112363048_1
10	112363989	112364061	SMC3	exon	SMC3_ENSG00000108055_29_10_112363989_112364061_1
10	114710515	114710704	TCF7L2	exon	TCF7L2_ENSG00000148737_1_10_114710515_114710704_1
10	114710966	114711032	TCF7L2	exon	TCF7L2_ENSG00000148737_2_10_114710966_114711032_1
10	114711242	114711366	TCF7L2	exon	TCF7L2_ENSG00000148737_3_10_114711242_114711366_1
10	114724315	114724383	TCF7L2	exon	TCF7L2_ENSG00000148737_4_10_114724315_114724383_1
10	114799784	114799885	TCF7L2	exon	TCF7L2_ENSG00000148737_5_10_114799784_114799885_1
10	114849159	114849299	TCF7L2	exon	TCF7L2_ENSG00000148737_6_10_114849159_114849299_1
10	114900943	114901075	TCF7L2	exon	TCF7L2_ENSG00000148737_7_10_114900943_114901075_1
10	114903682	114903784	TCF7L2	exon	TCF7L2_ENSG00000148737_8_10_114903682_114903784_1
10	114905770	114905856	TCF7L2	exon	TCF7L2_ENSG00000148737_9_10_114905770_114905856_1
10	114910757	114910882	TCF7L2	exon	TCF7L2_ENSG00000148737_10_10_114910757_114910882_1
10	114911484	114911643	TCF7L2	exon	TCF7L2_ENSG00000148737_11_10_114911484_114911643_1
10	114912092	114912199	TCF7L2	exon	TCF7L2_ENSG00000148737_12_10_114912092_114912199_1
10	114917780	114917828	TCF7L2	exon	TCF7L2_ENSG00000148737_13_10_114917780_114917828_1
10	114918426	114918476	TCF7L2	exon	TCF7L2_ENSG00000148737_14_10_114918426_114918476_1
10	114919679	114919751	TCF7L2	exon	TCF7L2_ENSG00000148737_15_10_114919679_114919751_1
10	114920378	114920450	TCF7L2	exon	TCF7L2_ENSG00000148737_16_10_114920378_114920450_1
10	114921338	114921345	TCF7L2	exon	TCF7L2_ENSG00000148737_17_10_114921338_114921345_1
10	114925314	114925732	TCF7L2	exon	TCF7L2_ENSG00000148737_18_10_114925314_114925732_1
10	123239094	123239184	FGFR2	exon	FGFR2_ENSG00000066468_1_10_123239094_123239184_-1
10	123239370	123239535	FGFR2	exon	FGFR2_ENSG00000066468_2_10_123239370_123239535_-1
10	123241685	123241691	FGFR2	exon	FGFR2_ENSG00000066468_3_10_123241685_123241691_-1
10	123243212	123243317	FGFR2	exon	FGFR2_ENSG00000066468_4_10_123243212_123243317_-1
10	123244909	123245046	FGFR2	exon	FGFR2_ENSG00000066468_5_10_123244909_123245046_-1
10	123246868	123246938	FGFR2	exon	FGFR2_ENSG00000066468_6_10_123246868_123246938_-1
10	123247505	123247627	FGFR2	exon	FGFR2_ENSG00000066468_7_10_123247505_123247627_-1
10	123256046	123256236	FGFR2	exon	FGFR2_ENSG00000066468_8_10_123256046_123256236_-1
10	123258009	123258119	FGFR2	exon	FGFR2_ENSG00000066468_9_10_123258009_123258119_-1
10	123260340	123260461	FGFR2	exon	FGFR2_ENSG00000066468_10_10_123260340_123260461_-1
10	123263304	123263455	FGFR2	exon	FGFR2_ENSG00000066468_11_10_123263304_123263455_-1
10	123274631	123274833	FGFR2	exon	FGFR2_ENSG00000066468_12_10_123274631_123274833_-1
10	123276833	123276977	FGFR2	exon	FGFR2_ENSG00000066468_13_10_123276833_123276977_-1
10	123278196	123278343	FGFR2	exon	FGFR2_ENSG00000066468_14_10_123278196_123278343_-1
10	123279493	123279683	FGFR2	exon	FGFR2_ENSG00000066468_15_10_123279493_123279683_-1
10	123298106	123298229	FGFR2	exon	FGFR2_ENSG00000066468_16_10_123298106_123298229_-1
10	123310804	123310973	FGFR2	exon	FGFR2_ENSG00000066468_17_10_123310804_123310973_-1
10	123324016	123324093	FGFR2	exon	FGFR2_ENSG00000066468_18_10_123324016_123324093_-1
10	123324952	123325218	FGFR2	exon	FGFR2_ENSG00000066468_19_10_123324952_123325218_-1
10	123353223	123353332	FGFR2	exon	FGFR2_ENSG00000066468_20_10_123353223_123353332_-1
11	532635	532755	HRAS	exon	HRAS_ENSG00000174775_1_11_532635_532755_-1
11	533295	533358	HRAS	exon	HRAS_ENSG00000174775_2_11_533295_533358_-1
11	533453	533612	HRAS	exon	HRAS_ENSG00000174775_3_11_533453_533612_-1
11	533766	533944	HRAS	exon	HRAS_ENSG00000174775_4_11_533766_533944_-1
11	534212	534323	HRAS	exon	HRAS_ENSG00000174775_5_11_534212_534323_-1
11	17111284	17111467	PIK3C2A	exon	PIK3C2A_ENSG00000011405_1_11_17111284_17111467_-1
11	17112881	17113006	PIK3C2A	exon	PIK3C2A_ENSG00000011405_2_11_17112881_17113006_-1
11	17113094	17113203	PIK3C2A	exon	PIK3C2A_ENSG00000011405_3_11_17113094_17113203_-1
11	17113543	17113615	PIK3C2A	exon	PIK3C2A_ENSG00000011405_4_11_17113543_17113615_-1
11	17113706	17113823	PIK3C2A	exon	PIK3C2A_ENSG00000011405_5_11_17113706_17113823_-1
11	17115808	17115932	PIK3C2A	exon	PIK3C2A_ENSG00000011405_6_11_17115808_17115932_-1
11	17118604	17118811	PIK3C2A	exon	PIK3C2A_ENSG00000011405_7_11_17118604_17118811_-1
11	17121407	17121516	PIK3C2A	exon	PIK3C2A_ENSG00000011405_8_11_17121407_17121516_-1
11	17122825	17122981	PIK3C2A	exon	PIK3C2A_ENSG00000011405_9_11_17122825_17122981_-1
11	17124209	17124378	PIK3C2A	exon	PIK3C2A_ENSG00000011405_10_11_17124209_17124378_-1
11	17126716	17126852	PIK3C2A	exon	PIK3C2A_ENSG00000011405_11_11_17126716_17126852_-1
11	17131979	17132108	PIK3C2A	exon	PIK3C2A_ENSG00000011405_12_11_17131979_17132108_-1
11	17134121	17134213	PIK3C2A	exon	PIK3C2A_ENSG00000011405_13_11_17134121_17134213_-1
11	17135908	17136012	PIK3C2A	exon	PIK3C2A_ENSG00000011405_14_11_17135908_17136012_-1
11	17139038	17139218	PIK3C2A	exon	PIK3C2A_ENSG00000011405_15_11_17139038_17139218_-1
11	17140192	17140286	PIK3C2A	exon	PIK3C2A_ENSG00000011405_16_11_17140192_17140286_-1
11	17140767	17140860	PIK3C2A	exon	PIK3C2A_ENSG00000011405_17_11_17140767_17140860_-1
11	17141333	17141521	PIK3C2A	exon	PIK3C2A_ENSG00000011405_18_11_17141333_17141521_-1
11	17143735	17143880	PIK3C2A	exon	PIK3C2A_ENSG00000011405_19_11_17143735_17143880_-1
11	17144249	17144360	PIK3C2A	exon	PIK3C2A_ENSG00000011405_20_11_17144249_17144360_-1
11	17150847	17151014	PIK3C2A	exon	PIK3C2A_ENSG00000011405_21_11_17150847_17151014_-1
11	17153463	17153585	PIK3C2A	exon	PIK3C2A_ENSG00000011405_22_11_17153463_17153585_-1
11	17156366	17156576	PIK3C2A	exon	PIK3C2A_ENSG00000011405_23_11_17156366_17156576_-1
11	17156658	17156706	PIK3C2A	exon	PIK3C2A_ENSG00000011405_24_11_17156658_17156706_-1
11	17158029	17158172	PIK3C2A	exon	PIK3C2A_ENSG00000011405_25_11_17158029_17158172_-1
11	17167215	17167278	PIK3C2A	exon	PIK3C2A_ENSG00000011405_26_11_17167215_17167278_-1
11	17167410	17167489	PIK3C2A	exon	PIK3C2A_ENSG00000011405_27_11_17167410_17167489_-1
11	17169064	17169175	PIK3C2A	exon	PIK3C2A_ENSG00000011405_28_11_17169064_17169175_-1
11	17170214	17170334	PIK3C2A	exon	PIK3C2A_ENSG00000011405_29_11_17170214_17170334_-1
11	17172045	17172202	PIK3C2A	exon	PIK3C2A_ENSG00000011405_30_11_17172045_17172202_-1
11	17177073	17177176	PIK3C2A	exon	PIK3C2A_ENSG00000011405_31_11_17177073_17177176_-1
11	17190224	17191288	PIK3C2A	exon	PIK3C2A_ENSG00000011405_32_11_17190224_17191288_-1
11	22646231	22647357	FANCF	exon	FANCF_ENSG00000183161_1_11_22646231_22647357_-1
11	32410603	32410725	WT1	exon	WT1_ENSG00000184937_1_11_32410603_32410725_-1
11	32413518	32413610	WT1	exon	WT1_ENSG00000184937_2_11_32413518_32413610_-1
11	32414212	32414301	WT1	exon	WT1_ENSG00000184937_3_11_32414212_32414301_-1
11	32417803	32417953	WT1	exon	WT1_ENSG00000184937_4_11_32417803_32417953_-1
11	32421494	32421590	WT1	exon	WT1_ENSG00000184937_5_11_32421494_32421590_-1
11	32438036	32438086	WT1	exon	WT1_ENSG00000184937_6_11_32438036_32438086_-1
11	32439123	32439200	WT1	exon	WT1_ENSG00000184937_7_11_32439123_32439200_-1
11	32449502	32449604	WT1	exon	WT1_ENSG00000184937_8_11_32449502_32449604_-1
11	32450043	32450165	WT1	exon	WT1_ENSG00000184937_9_11_32450043_32450165_-1
11	32452076	32452086	WT1	exon	WT1_ENSG00000184937_10_11_32452076_32452086_-1
11	32456246	32456892	WT1	exon	WT1_ENSG00000184937_11_11_32456246_32456892_-1
11	57558950	57559145	CTNND1	exon	CTNND1_ENSG00000198561_1_11_57558950_57559145_1
11	57561482	57561553	CTNND1	exon	CTNND1_ENSG00000198561_2_11_57561482_57561553_1
11	57563049	57563201	CTNND1	exon	CTNND1_ENSG00000198561_3_11_57563049_57563201_1
11	57563929	57564464	CTNND1	exon	CTNND1_ENSG00000198561_4_11_57563929_57564464_1
11	57569205	57569668	CTNND1	exon	CTNND1_ENSG00000198561_5_11_57569205_57569668_1
11	57571093	57571276	CTNND1	exon	CTNND1_ENSG00000198561_6_11_57571093_57571276_1
11	57572135	57572252	CTNND1	exon	CTNND1_ENSG00000198561_7_11_57572135_57572252_1
11	57573354	57573507	CTNND1	exon	CTNND1_ENSG00000198561_8_11_57573354_57573507_1
11	57573933	57573950	CTNND1	exon	CTNND1_ENSG00000198561_9_11_57573933_57573950_1
11	57574387	57574455	CTNND1	exon	CTNND1_ENSG00000198561_10_11_57574387_57574455_1
11	57575637	57575764	CTNND1	exon	CTNND1_ENSG00000198561_11_11_57575637_57575764_1
11	57575862	57576012	CTNND1	exon	CTNND1_ENSG00000198561_12_11_57575862_57576012_1
11	57576746	57576938	CTNND1	exon	CTNND1_ENSG00000198561_13_11_57576746_57576938_1
11	57577581	57577695	CTNND1	exon	CTNND1_ENSG00000198561_14_11_57577581_57577695_1
11	57578871	57578958	CTNND1	exon	CTNND1_ENSG00000198561_15_11_57578871_57578958_1
11	57581783	57581845	CTNND1	exon	CTNND1_ENSG00000198561_16_11_57581783_57581845_1
11	57582866	57582972	CTNND1	exon	CTNND1_ENSG00000198561_17_11_57582866_57582972_1
11	57583387	57583473	CTNND1	exon	CTNND1_ENSG00000198561_18_11_57583387_57583473_1
11	57583769	57583781	CTNND1	exon	CTNND1_ENSG00000198561_19_11_57583769_57583781_1
11	64571805	64572288	MEN1	exon	MEN1_ENSG00000133895_1_11_64571805_64572288_-1
11	64572506	64572670	MEN1	exon	MEN1_ENSG00000133895_2_11_64572506_64572670_-1
11	64573107	64573242	MEN1	exon	MEN1_ENSG00000133895_3_11_64573107_64573242_-1
11	64573704	64573840	MEN1	exon	MEN1_ENSG00000133895_4_11_64573704_64573840_-1
11	64574483	64574570	MEN1	exon	MEN1_ENSG00000133895_5_11_64574483_64574570_-1
11	64574651	64574691	MEN1	exon	MEN1_ENSG00000133895_6_11_64574651_64574691_-1
11	64575024	64575152	MEN1	exon	MEN1_ENSG00000133895_7_11_64575024_64575152_-1
11	64575363	64575571	MEN1	exon	MEN1_ENSG00000133895_8_11_64575363_64575571_-1
11	64577122	64577582	MEN1	exon	MEN1_ENSG00000133895_9_11_64577122_64577582_-1
11	65365761	65366099	MAP3K11	exon	MAP3K11_ENSG00000173327_1_11_65365761_65366099_-1
11	65366865	65367239	MAP3K11	exon	MAP3K11_ENSG00000173327_2_11_65366865_65367239_-1
11	65373232	65373323	MAP3K11	exon	MAP3K11_ENSG00000173327_3_11_65373232_65373323_-1
11	65373417	65373552	MAP3K11	exon	MAP3K11_ENSG00000173327_4_11_65373417_65373552_-1
11	65374162	65374275	MAP3K11	exon	MAP3K11_ENSG00000173327_5_11_65374162_65374275_-1
11	65374741	65374984	MAP3K11	exon	MAP3K11_ENSG00000173327_6_11_65374741_65374984_-1
11	65375112	65375287	MAP3K11	exon	MAP3K11_ENSG00000173327_7_11_65375112_65375287_-1
11	65375393	65375541	MAP3K11	exon	MAP3K11_ENSG00000173327_8_11_65375393_65375541_-1
11	65375739	65375919	MAP3K11	exon	MAP3K11_ENSG00000173327_9_11_65375739_65375919_-1
11	65380489	65381228	MAP3K11	exon	MAP3K11_ENSG00000173327_10_11_65380489_65381228_-1
11	69456081	69456279	CCND1	exon	CCND1_ENSG00000110092_1_11_69456081_69456279_1
11	69457799	69458014	CCND1	exon	CCND1_ENSG00000110092_2_11_69457799_69458014_1
11	69458600	69458759	CCND1	exon	CCND1_ENSG00000110092_3_11_69458600_69458759_1
11	69462762	69462910	CCND1	exon	CCND1_ENSG00000110092_4_11_69462762_69462910_1
11	69465886	69466051	CCND1	exon	CCND1_ENSG00000110092_5_11_69465886_69466051_1
11	70049565	70049851	FADD	exon	FADD_ENSG00000168040_1_11_70049565_70049851_1
11	70052239	70052580	FADD	exon	FADD_ENSG00000168040_2_11_70052239_70052580_1
11	76157982	76158052	C11orf30	exon	C11orf30_ENSG00000158636_1_11_76157982_76158052_1
11	76162902	76163001	C11orf30	exon	C11orf30_ENSG00000158636_2_11_76162902_76163001_1
11	76164358	76164432	C11orf30	exon	C11orf30_ENSG00000158636_3_11_76164358_76164432_1
11	76169227	76169402	C11orf30	exon	C11orf30_ENSG00000158636_4_11_76169227_76169402_1
11	76170980	76171129	C11orf30	exon	C11orf30_ENSG00000158636_5_11_76170980_76171129_1
11	76174865	76175124	C11orf30	exon	C11orf30_ENSG00000158636_6_11_76174865_76175124_1
11	76183608	76183884	C11orf30	exon	C11orf30_ENSG00000158636_7_11_76183608_76183884_1
11	76207259	76207513	C11orf30	exon	C11orf30_ENSG00000158636_8_11_76207259_76207513_1
11	76224430	76224579	C11orf30	exon	C11orf30_ENSG00000158636_9_11_76224430_76224579_1
11	76227186	76227356	C11orf30	exon	C11orf30_ENSG00000158636_10_11_76227186_76227356_1
11	76234199	76234335	C11orf30	exon	C11orf30_ENSG00000158636_11_11_76234199_76234335_1
11	76237506	76237679	C11orf30	exon	C11orf30_ENSG00000158636_12_11_76237506_76237679_1
11	76239312	76239510	C11orf30	exon	C11orf30_ENSG00000158636_13_11_76239312_76239510_1
11	76246939	76247103	C11orf30	exon	C11orf30_ENSG00000158636_14_11_76246939_76247103_1
11	76248839	76248994	C11orf30	exon	C11orf30_ENSG00000158636_15_11_76248839_76248994_1
11	76250643	76250684	C11orf30	exon	C11orf30_ENSG00000158636_16_11_76250643_76250684_1
11	76253260	76253411	C11orf30	exon	C11orf30_ENSG00000158636_17_11_76253260_76253411_1
11	76255303	76255866	C11orf30	exon	C11orf30_ENSG00000158636_18_11_76255303_76255866_1
11	76256841	76257341	C11orf30	exon	C11orf30_ENSG00000158636_19_11_76256841_76257341_1
11	76260996	76261191	C11orf30	exon	C11orf30_ENSG00000158636_20_11_76260996_76261191_1
11	77034318	77034405	PAK1	exon	PAK1_ENSG00000149269_1_11_77034318_77034405_-1
11	77036373	77036421	PAK1	exon	PAK1_ENSG00000149269_2_11_77036373_77036421_-1
11	77043775	77043912	PAK1	exon	PAK1_ENSG00000149269_3_11_77043775_77043912_-1
11	77047131	77047327	PAK1	exon	PAK1_ENSG00000149269_4_11_77047131_77047327_-1
11	77048369	77048468	PAK1	exon	PAK1_ENSG00000149269_5_11_77048369_77048468_-1
11	77051691	77051808	PAK1	exon	PAK1_ENSG00000149269_6_11_77051691_77051808_-1
11	77054864	77054976	PAK1	exon	PAK1_ENSG00000149269_7_11_77054864_77054976_-1
11	77060284	77060332	PAK1	exon	PAK1_ENSG00000149269_8_11_77060284_77060332_-1
11	77064581	77064644	PAK1	exon	PAK1_ENSG00000149269_9_11_77064581_77064644_-1
11	77066713	77066887	PAK1	exon	PAK1_ENSG00000149269_10_11_77066713_77066887_-1
11	77069943	77070062	PAK1	exon	PAK1_ENSG00000149269_11_11_77069943_77070062_-1
11	77085373	77085410	PAK1	exon	PAK1_ENSG00000149269_12_11_77085373_77085410_-1
11	77090286	77090433	PAK1	exon	PAK1_ENSG00000149269_13_11_77090286_77090433_-1
11	77090939	77091039	PAK1	exon	PAK1_ENSG00000149269_14_11_77090939_77091039_-1
11	77103376	77103566	PAK1	exon	PAK1_ENSG00000149269_15_11_77103376_77103566_-1
11	77930317	77930461	GAB2	exon	GAB2_ENSG00000033327_1_11_77930317_77930461_-1
11	77931365	77931490	GAB2	exon	GAB2_ENSG00000033327_2_11_77931365_77931490_-1
11	77932723	77932825	GAB2	exon	GAB2_ENSG00000033327_3_11_77932723_77932825_-1
11	77933151	77933241	GAB2	exon	GAB2_ENSG00000033327_4_11_77933151_77933241_-1
11	77934458	77934722	GAB2	exon	GAB2_ENSG00000033327_5_11_77934458_77934722_-1
11	77936154	77936248	GAB2	exon	GAB2_ENSG00000033327_6_11_77936154_77936248_-1
11	77937511	77938097	GAB2	exon	GAB2_ENSG00000033327_7_11_77937511_77938097_-1
11	77961203	77961446	GAB2	exon	GAB2_ENSG00000033327_8_11_77961203_77961446_-1
11	77991647	77991947	GAB2	exon	GAB2_ENSG00000033327_9_11_77991647_77991947_-1
11	78128692	78128767	GAB2	exon	GAB2_ENSG00000033327_10_11_78128692_78128767_-1
11	94153290	94153347	MRE11A	exon	MRE11A_ENSG00000020922_1_11_94153290_94153347_-1
11	94163077	94163152	MRE11A	exon	MRE11A_ENSG00000020922_2_11_94163077_94163152_-1
11	94168998	94169065	MRE11A	exon	MRE11A_ENSG00000020922_3_11_94168998_94169065_-1
11	94170343	94170401	MRE11A	exon	MRE11A_ENSG00000020922_4_11_94170343_94170401_-1
11	94178976	94179059	MRE11A	exon	MRE11A_ENSG00000020922_5_11_94178976_94179059_-1
11	94180385	94180604	MRE11A	exon	MRE11A_ENSG00000020922_6_11_94180385_94180604_-1
11	94189442	94189504	MRE11A	exon	MRE11A_ENSG00000020922_7_11_94189442_94189504_-1
11	94192574	94192747	MRE11A	exon	MRE11A_ENSG00000020922_8_11_94192574_94192747_-1
11	94194102	94194202	MRE11A	exon	MRE11A_ENSG00000020922_9_11_94194102_94194202_-1
11	94197279	94197405	MRE11A	exon	MRE11A_ENSG00000020922_10_11_94197279_94197405_-1
11	94200979	94201059	MRE11A	exon	MRE11A_ENSG00000020922_11_11_94200979_94201059_-1
11	94203637	94203808	MRE11A	exon	MRE11A_ENSG00000020922_12_11_94203637_94203808_-1
11	94204740	94204925	MRE11A	exon	MRE11A_ENSG00000020922_13_11_94204740_94204925_-1
11	94209455	94209569	MRE11A	exon	MRE11A_ENSG00000020922_14_11_94209455_94209569_-1
11	94211901	94212042	MRE11A	exon	MRE11A_ENSG00000020922_15_11_94211901_94212042_-1
11	94212840	94212927	MRE11A	exon	MRE11A_ENSG00000020922_16_11_94212840_94212927_-1
11	94219090	94219250	MRE11A	exon	MRE11A_ENSG00000020922_17_11_94219090_94219250_-1
11	94223999	94224131	MRE11A	exon	MRE11A_ENSG00000020922_18_11_94223999_94224131_-1
11	94225948	94225968	MRE11A	exon	MRE11A_ENSG00000020922_19_11_94225948_94225968_-1
11	101981579	101981900	YAP1	exon	YAP1_ENSG00000137693_1_11_101981579_101981900_1
11	101984875	101985125	YAP1	exon	YAP1_ENSG00000137693_2_11_101984875_101985125_1
11	102033187	102033302	YAP1	exon	YAP1_ENSG00000137693_3_11_102033187_102033302_1
11	102056749	102056862	YAP1	exon	YAP1_ENSG00000137693_4_11_102056749_102056862_1
11	102076624	102076805	YAP1	exon	YAP1_ENSG00000137693_5_11_102076624_102076805_1
11	102080248	102080295	YAP1	exon	YAP1_ENSG00000137693_6_11_102080248_102080295_1
11	102094353	102094483	YAP1	exon	YAP1_ENSG00000137693_7_11_102094353_102094483_1
11	102098200	102098312	YAP1	exon	YAP1_ENSG00000137693_8_11_102098200_102098312_1
11	102100433	102100672	YAP1	exon	YAP1_ENSG00000137693_9_11_102100433_102100672_1
11	102220585	102221480	BIRC2	exon	BIRC2_ENSG00000110330_1_11_102220585_102221480_1
11	102221575	102221674	BIRC2	exon	BIRC2_ENSG00000110330_2_11_102221575_102221674_1
11	102233627	102233705	BIRC2	exon	BIRC2_ENSG00000110330_3_11_102233627_102233705_1
11	102234399	102234447	BIRC2	exon	BIRC2_ENSG00000110330_4_11_102234399_102234447_1
11	102239037	102239279	BIRC2	exon	BIRC2_ENSG00000110330_5_11_102239037_102239279_1
11	102248227	102248481	BIRC2	exon	BIRC2_ENSG00000110330_6_11_102248227_102248481_1
11	102248588	102248629	BIRC2	exon	BIRC2_ENSG00000110330_7_11_102248588_102248629_1
11	102248721	102248915	BIRC2	exon	BIRC2_ENSG00000110330_8_11_102248721_102248915_1
11	108098351	108098423	ATM	exon	ATM_ENSG00000149311_1_11_108098351_108098423_1
11	108098503	108098615	ATM	exon	ATM_ENSG00000149311_2_11_108098503_108098615_1
11	108099905	108100050	ATM	exon	ATM_ENSG00000149311_3_11_108099905_108100050_1
11	108106397	108106561	ATM	exon	ATM_ENSG00000149311_4_11_108106397_108106561_1
11	108114680	108114845	ATM	exon	ATM_ENSG00000149311_5_11_108114680_108114845_1
11	108115515	108115753	ATM	exon	ATM_ENSG00000149311_6_11_108115515_108115753_1
11	108117691	108117854	ATM	exon	ATM_ENSG00000149311_7_11_108117691_108117854_1
11	108119660	108119829	ATM	exon	ATM_ENSG00000149311_8_11_108119660_108119829_1
11	108121428	108121799	ATM	exon	ATM_ENSG00000149311_9_11_108121428_108121799_1
11	108122564	108122758	ATM	exon	ATM_ENSG00000149311_10_11_108122564_108122758_1
11	108123544	108123639	ATM	exon	ATM_ENSG00000149311_11_11_108123544_108123639_1
11	108124541	108124766	ATM	exon	ATM_ENSG00000149311_12_11_108124541_108124766_1
11	108126942	108127067	ATM	exon	ATM_ENSG00000149311_13_11_108126942_108127067_1
11	108128208	108128333	ATM	exon	ATM_ENSG00000149311_14_11_108128208_108128333_1
11	108129713	108129802	ATM	exon	ATM_ENSG00000149311_15_11_108129713_108129802_1
11	108137898	108138069	ATM	exon	ATM_ENSG00000149311_16_11_108137898_108138069_1
11	108139137	108139336	ATM	exon	ATM_ENSG00000149311_17_11_108139137_108139336_1
11	108141791	108141873	ATM	exon	ATM_ENSG00000149311_18_11_108141791_108141873_1
11	108141978	108142133	ATM	exon	ATM_ENSG00000149311_19_11_108141978_108142133_1
11	108143259	108143334	ATM	exon	ATM_ENSG00000149311_20_11_108143259_108143334_1
11	108143449	108143579	ATM	exon	ATM_ENSG00000149311_21_11_108143449_108143579_1
11	108150218	108150335	ATM	exon	ATM_ENSG00000149311_22_11_108150218_108150335_1
11	108151722	108151895	ATM	exon	ATM_ENSG00000149311_23_11_108151722_108151895_1
11	108153437	108153606	ATM	exon	ATM_ENSG00000149311_24_11_108153437_108153606_1
11	108154954	108155200	ATM	exon	ATM_ENSG00000149311_25_11_108154954_108155200_1
11	108158327	108158442	ATM	exon	ATM_ENSG00000149311_26_11_108158327_108158442_1
11	108159704	108159830	ATM	exon	ATM_ENSG00000149311_27_11_108159704_108159830_1
11	108160329	108160528	ATM	exon	ATM_ENSG00000149311_28_11_108160329_108160528_1
11	108163346	108163520	ATM	exon	ATM_ENSG00000149311_29_11_108163346_108163520_1
11	108164040	108164204	ATM	exon	ATM_ENSG00000149311_30_11_108164040_108164204_1
11	108165654	108165786	ATM	exon	ATM_ENSG00000149311_31_11_108165654_108165786_1
11	108168014	108168109	ATM	exon	ATM_ENSG00000149311_32_11_108168014_108168109_1
11	108170441	108170612	ATM	exon	ATM_ENSG00000149311_33_11_108170441_108170612_1
11	108172375	108172516	ATM	exon	ATM_ENSG00000149311_34_11_108172375_108172516_1
11	108173580	108173756	ATM	exon	ATM_ENSG00000149311_35_11_108173580_108173756_1
11	108175402	108175579	ATM	exon	ATM_ENSG00000149311_36_11_108175402_108175579_1
11	108178624	108178711	ATM	exon	ATM_ENSG00000149311_37_11_108178624_108178711_1
11	108180887	108181042	ATM	exon	ATM_ENSG00000149311_38_11_108180887_108181042_1
11	108183138	108183225	ATM	exon	ATM_ENSG00000149311_39_11_108183138_108183225_1
11	108186550	108186638	ATM	exon	ATM_ENSG00000149311_40_11_108186550_108186638_1
11	108186738	108186840	ATM	exon	ATM_ENSG00000149311_41_11_108186738_108186840_1
11	108188100	108188248	ATM	exon	ATM_ENSG00000149311_42_11_108188100_108188248_1
11	108190681	108190785	ATM	exon	ATM_ENSG00000149311_43_11_108190681_108190785_1
11	108192028	108192147	ATM	exon	ATM_ENSG00000149311_44_11_108192028_108192147_1
11	108196037	108196271	ATM	exon	ATM_ENSG00000149311_45_11_108196037_108196271_1
11	108196785	108196952	ATM	exon	ATM_ENSG00000149311_46_11_108196785_108196952_1
11	108198372	108198485	ATM	exon	ATM_ENSG00000149311_47_11_108198372_108198485_1
11	108199748	108199965	ATM	exon	ATM_ENSG00000149311_48_11_108199748_108199965_1
11	108200941	108201148	ATM	exon	ATM_ENSG00000149311_49_11_108200941_108201148_1
11	108202171	108202284	ATM	exon	ATM_ENSG00000149311_50_11_108202171_108202284_1
11	108202606	108202764	ATM	exon	ATM_ENSG00000149311_51_11_108202606_108202764_1
11	108203489	108203627	ATM	exon	ATM_ENSG00000149311_52_11_108203489_108203627_1
11	108204613	108204695	ATM	exon	ATM_ENSG00000149311_53_11_108204613_108204695_1
11	108205696	108205836	ATM	exon	ATM_ENSG00000149311_54_11_108205696_108205836_1
11	108206572	108206688	ATM	exon	ATM_ENSG00000149311_55_11_108206572_108206688_1
11	108213949	108214098	ATM	exon	ATM_ENSG00000149311_56_11_108213949_108214098_1
11	108216470	108216635	ATM	exon	ATM_ENSG00000149311_57_11_108216470_108216635_1
11	108218006	108218092	ATM	exon	ATM_ENSG00000149311_58_11_108218006_108218092_1
11	108224493	108224607	ATM	exon	ATM_ENSG00000149311_59_11_108224493_108224607_1
11	108225538	108225601	ATM	exon	ATM_ENSG00000149311_60_11_108225538_108225601_1
11	108235809	108235945	ATM	exon	ATM_ENSG00000149311_61_11_108235809_108235945_1
11	108236052	108236236	ATM	exon	ATM_ENSG00000149311_62_11_108236052_108236236_1
11	118307227	118307659	MLL	exon	MLL_ENSG00000118058_1_11_118307227_118307659_1
11	118339490	118339559	MLL	exon	MLL_ENSG00000118058_2_11_118339490_118339559_1
11	118342377	118345030	MLL	exon	MLL_ENSG00000118058_3_11_118342377_118345030_1
11	118347520	118347697	MLL	exon	MLL_ENSG00000118058_4_11_118347520_118347697_1
11	118348682	118348916	MLL	exon	MLL_ENSG00000118058_5_11_118348682_118348916_1
11	118350889	118350953	MLL	exon	MLL_ENSG00000118058_6_11_118350889_118350953_1
11	118352430	118352807	MLL	exon	MLL_ENSG00000118058_7_11_118352430_118352807_1
11	118353137	118353210	MLL	exon	MLL_ENSG00000118058_8_11_118353137_118353210_1
11	118354898	118355029	MLL	exon	MLL_ENSG00000118058_9_11_118354898_118355029_1
11	118355577	118355690	MLL	exon	MLL_ENSG00000118058_10_11_118355577_118355690_1
11	118359329	118359475	MLL	exon	MLL_ENSG00000118058_11_11_118359329_118359475_1
11	118360507	118360602	MLL	exon	MLL_ENSG00000118058_12_11_118360507_118360602_1
11	118360844	118360964	MLL	exon	MLL_ENSG00000118058_13_11_118360844_118360964_1
11	118361911	118362033	MLL	exon	MLL_ENSG00000118058_14_11_118361911_118362033_1
11	118362459	118362643	MLL	exon	MLL_ENSG00000118058_15_11_118362459_118362643_1
11	118363772	118363945	MLL	exon	MLL_ENSG00000118058_16_11_118363772_118363945_1
11	118365003	118365113	MLL	exon	MLL_ENSG00000118058_17_11_118365003_118365113_1
11	118365409	118365482	MLL	exon	MLL_ENSG00000118058_18_11_118365409_118365482_1
11	118366415	118366608	MLL	exon	MLL_ENSG00000118058_19_11_118366415_118366608_1
11	118366976	118367082	MLL	exon	MLL_ENSG00000118058_20_11_118366976_118367082_1
11	118368651	118368788	MLL	exon	MLL_ENSG00000118058_21_11_118368651_118368788_1
11	118369085	118369243	MLL	exon	MLL_ENSG00000118058_22_11_118369085_118369243_1
11	118370018	118370135	MLL	exon	MLL_ENSG00000118058_23_11_118370018_118370135_1
11	118370550	118370628	MLL	exon	MLL_ENSG00000118058_24_11_118370550_118370628_1
11	118371702	118371862	MLL	exon	MLL_ENSG00000118058_25_11_118371702_118371862_1
11	118372387	118372572	MLL	exon	MLL_ENSG00000118058_26_11_118372387_118372572_1
11	118373113	118377361	MLL	exon	MLL_ENSG00000118058_27_11_118373113_118377361_1
11	118378244	118378324	MLL	exon	MLL_ENSG00000118058_28_11_118378244_118378324_1
11	118379851	118379915	MLL	exon	MLL_ENSG00000118058_29_11_118379851_118379915_1
11	118380663	118380833	MLL	exon	MLL_ENSG00000118058_30_11_118380663_118380833_1
11	118382666	118382740	MLL	exon	MLL_ENSG00000118058_31_11_118382666_118382740_1
11	118390333	118390507	MLL	exon	MLL_ENSG00000118058_32_11_118390333_118390507_1
11	118390672	118390779	MLL	exon	MLL_ENSG00000118058_33_11_118390672_118390779_1
11	118391517	118391600	MLL	exon	MLL_ENSG00000118058_34_11_118391517_118391600_1
11	118392003	118392132	MLL	exon	MLL_ENSG00000118058_35_11_118392003_118392132_1
11	118392612	118392888	MLL	exon	MLL_ENSG00000118058_36_11_118392612_118392888_1
11	119077127	119077322	CBL	exon	CBL_ENSG00000110395_1_11_119077127_119077322_1
11	119103158	119103405	CBL	exon	CBL_ENSG00000110395_2_11_119103158_119103405_1
11	119142445	119142591	CBL	exon	CBL_ENSG00000110395_3_11_119142445_119142591_1
11	119144578	119144734	CBL	exon	CBL_ENSG00000110395_4_11_119144578_119144734_1
11	119145542	119145663	CBL	exon	CBL_ENSG00000110395_5_11_119145542_119145663_1
11	119146707	119146844	CBL	exon	CBL_ENSG00000110395_6_11_119146707_119146844_1
11	119148467	119148554	CBL	exon	CBL_ENSG00000110395_7_11_119148467_119148554_1
11	119148876	119149007	CBL	exon	CBL_ENSG00000110395_8_11_119148876_119149007_1
11	119149220	119149423	CBL	exon	CBL_ENSG00000110395_9_11_119149220_119149423_1
11	119155679	119155810	CBL	exon	CBL_ENSG00000110395_10_11_119155679_119155810_1
11	119155899	119156276	CBL	exon	CBL_ENSG00000110395_11_11_119155899_119156276_1
11	119158562	119158656	CBL	exon	CBL_ENSG00000110395_12_11_119158562_119158656_1
11	119167628	119167744	CBL	exon	CBL_ENSG00000110395_13_11_119167628_119167744_1
11	119168094	119168191	CBL	exon	CBL_ENSG00000110395_14_11_119168094_119168191_1
11	119169068	119169250	CBL	exon	CBL_ENSG00000110395_15_11_119169068_119169250_1
11	119170205	119170492	CBL	exon	CBL_ENSG00000110395_16_11_119170205_119170492_1
11	122928441	122928627	HSPA8	exon	HSPA8_ENSG00000109971_1_11_122928441_122928627_-1
11	122928960	122929192	HSPA8	exon	HSPA8_ENSG00000109971_2_11_122928960_122929192_-1
11	122929340	122929538	HSPA8	exon	HSPA8_ENSG00000109971_3_11_122929340_122929538_-1
11	122929767	122929969	HSPA8	exon	HSPA8_ENSG00000109971_4_11_122929767_122929969_-1
11	122930181	122930736	HSPA8	exon	HSPA8_ENSG00000109971_5_11_122930181_122930736_-1
11	122930824	122930976	HSPA8	exon	HSPA8_ENSG00000109971_6_11_122930824_122930976_-1
11	122931301	122931506	HSPA8	exon	HSPA8_ENSG00000109971_7_11_122931301_122931506_-1
11	122931828	122932033	HSPA8	exon	HSPA8_ENSG00000109971_8_11_122931828_122932033_-1
11	125496663	125496728	CHEK1	exon	CHEK1_ENSG00000149554_1_11_125496663_125496728_1
11	125497502	125497725	CHEK1	exon	CHEK1_ENSG00000149554_2_11_125497502_125497725_1
11	125499127	125499191	CHEK1	exon	CHEK1_ENSG00000149554_3_11_125499127_125499191_1
11	125499286	125499355	CHEK1	exon	CHEK1_ENSG00000149554_4_11_125499286_125499355_1
11	125503058	125503246	CHEK1	exon	CHEK1_ENSG00000149554_5_11_125503058_125503246_1
11	125505324	125505428	CHEK1	exon	CHEK1_ENSG00000149554_6_11_125505324_125505428_1
11	125507344	125507439	CHEK1	exon	CHEK1_ENSG00000149554_7_11_125507344_125507439_1
11	125513687	125513795	CHEK1	exon	CHEK1_ENSG00000149554_8_11_125513687_125513795_1
11	125513986	125514163	CHEK1	exon	CHEK1_ENSG00000149554_9_11_125513986_125514163_1
11	125514407	125514538	CHEK1	exon	CHEK1_ENSG00000149554_10_11_125514407_125514538_1
11	125523641	125523742	CHEK1	exon	CHEK1_ENSG00000149554_11_11_125523641_125523742_1
11	125525120	125525216	CHEK1	exon	CHEK1_ENSG00000149554_12_11_125525120_125525216_1
12	394621	394828	KDM5A	exon	KDM5A_ENSG00000073614_1_12_394621_394828_-1
12	401925	402335	KDM5A	exon	KDM5A_ENSG00000073614_2_12_401925_402335_-1
12	404739	404959	KDM5A	exon	KDM5A_ENSG00000073614_3_12_404739_404959_-1
12	406207	406366	KDM5A	exon	KDM5A_ENSG00000073614_4_12_406207_406366_-1
12	416112	416255	KDM5A	exon	KDM5A_ENSG00000073614_5_12_416112_416255_-1
12	416620	417171	KDM5A	exon	KDM5A_ENSG00000073614_6_12_416620_417171_-1
12	418969	419130	KDM5A	exon	KDM5A_ENSG00000073614_7_12_418969_419130_-1
12	420051	420230	KDM5A	exon	KDM5A_ENSG00000073614_8_12_420051_420230_-1
12	422222	422360	KDM5A	exon	KDM5A_ENSG00000073614_9_12_422222_422360_-1
12	427272	427627	KDM5A	exon	KDM5A_ENSG00000073614_10_12_427272_427627_-1
12	430161	430275	KDM5A	exon	KDM5A_ENSG00000073614_11_12_430161_430275_-1
12	431583	431733	KDM5A	exon	KDM5A_ENSG00000073614_12_12_431583_431733_-1
12	432248	432372	KDM5A	exon	KDM5A_ENSG00000073614_13_12_432248_432372_-1
12	432766	432947	KDM5A	exon	KDM5A_ENSG00000073614_14_12_432766_432947_-1
12	438001	438195	KDM5A	exon	KDM5A_ENSG00000073614_15_12_438001_438195_-1
12	440985	441104	KDM5A	exon	KDM5A_ENSG00000073614_16_12_440985_441104_-1
12	442653	442815	KDM5A	exon	KDM5A_ENSG00000073614_17_12_442653_442815_-1
12	443407	443588	KDM5A	exon	KDM5A_ENSG00000073614_18_12_443407_443588_-1
12	459787	459945	KDM5A	exon	KDM5A_ENSG00000073614_19_12_459787_459945_-1
12	461371	461490	KDM5A	exon	KDM5A_ENSG00000073614_20_12_461371_461490_-1
12	463242	463400	KDM5A	exon	KDM5A_ENSG00000073614_21_12_463242_463400_-1
12	464324	464415	KDM5A	exon	KDM5A_ENSG00000073614_22_12_464324_464415_-1
12	465598	465703	KDM5A	exon	KDM5A_ENSG00000073614_23_12_465598_465703_-1
12	472129	472263	KDM5A	exon	KDM5A_ENSG00000073614_24_12_472129_472263_-1
12	475100	475270	KDM5A	exon	KDM5A_ENSG00000073614_25_12_475100_475270_-1
12	493197	493319	KDM5A	exon	KDM5A_ENSG00000073614_26_12_493197_493319_-1
12	495063	495140	KDM5A	exon	KDM5A_ENSG00000073614_27_12_495063_495140_-1
12	498093	498258	KDM5A	exon	KDM5A_ENSG00000073614_28_12_498093_498258_-1
12	4383206	4383401	CCND2	exon	CCND2_ENSG00000118971_1_12_4383206_4383401_1
12	4385171	4385386	CCND2	exon	CCND2_ENSG00000118971_2_12_4385171_4385386_1
12	4387926	4388085	CCND2	exon	CCND2_ENSG00000118971_3_12_4387926_4388085_1
12	4398008	4398156	CCND2	exon	CCND2_ENSG00000118971_4_12_4398008_4398156_1
12	4409026	4409176	CCND2	exon	CCND2_ENSG00000118971_5_12_4409026_4409176_1
12	12870773	12871248	CDKN1B	exon	CDKN1B_ENSG00000111276_1_12_12870773_12871248_1
12	12871759	12871881	CDKN1B	exon	CDKN1B_ENSG00000111276_2_12_12871759_12871881_1
12	18435015	18435693	PIK3C2G	exon	PIK3C2G_ENSG00000139144_1_12_18435015_18435693_1
12	18439781	18439863	PIK3C2G	exon	PIK3C2G_ENSG00000139144_2_12_18439781_18439863_1
12	18443789	18443946	PIK3C2G	exon	PIK3C2G_ENSG00000139144_3_12_18443789_18443946_1
12	18446835	18446949	PIK3C2G	exon	PIK3C2G_ENSG00000139144_4_12_18446835_18446949_1
12	18466896	18466998	PIK3C2G	exon	PIK3C2G_ENSG00000139144_5_12_18466896_18466998_1
12	18473896	18473966	PIK3C2G	exon	PIK3C2G_ENSG00000139144_6_12_18473896_18473966_1
12	18477969	18478032	PIK3C2G	exon	PIK3C2G_ENSG00000139144_7_12_18477969_18478032_1
12	18491360	18491482	PIK3C2G	exon	PIK3C2G_ENSG00000139144_8_12_18491360_18491482_1
12	18496261	18496294	PIK3C2G	exon	PIK3C2G_ENSG00000139144_9_12_18496261_18496294_1
12	18499575	18499770	PIK3C2G	exon	PIK3C2G_ENSG00000139144_10_12_18499575_18499770_1
12	18524114	18524245	PIK3C2G	exon	PIK3C2G_ENSG00000139144_11_12_18524114_18524245_1
12	18534700	18534814	PIK3C2G	exon	PIK3C2G_ENSG00000139144_12_12_18534700_18534814_1
12	18544056	18544186	PIK3C2G	exon	PIK3C2G_ENSG00000139144_13_12_18544056_18544186_1
12	18552593	18552781	PIK3C2G	exon	PIK3C2G_ENSG00000139144_14_12_18552593_18552781_1
12	18573875	18573968	PIK3C2G	exon	PIK3C2G_ENSG00000139144_15_12_18573875_18573968_1
12	18576879	18576973	PIK3C2G	exon	PIK3C2G_ENSG00000139144_16_12_18576879_18576973_1
12	18641383	18641563	PIK3C2G	exon	PIK3C2G_ENSG00000139144_17_12_18641383_18641563_1
12	18644385	18644492	PIK3C2G	exon	PIK3C2G_ENSG00000139144_18_12_18644385_18644492_1
12	18648996	18649088	PIK3C2G	exon	PIK3C2G_ENSG00000139144_19_12_18648996_18649088_1
12	18650553	18650682	PIK3C2G	exon	PIK3C2G_ENSG00000139144_20_12_18650553_18650682_1
12	18656215	18656351	PIK3C2G	exon	PIK3C2G_ENSG00000139144_21_12_18656215_18656351_1
12	18658226	18658395	PIK3C2G	exon	PIK3C2G_ENSG00000139144_22_12_18658226_18658395_1
12	18691090	18691246	PIK3C2G	exon	PIK3C2G_ENSG00000139144_23_12_18691090_18691246_1
12	18699257	18699366	PIK3C2G	exon	PIK3C2G_ENSG00000139144_24_12_18699257_18699366_1
12	18715637	18715826	PIK3C2G	exon	PIK3C2G_ENSG00000139144_25_12_18715637_18715826_1
12	18716311	18716432	PIK3C2G	exon	PIK3C2G_ENSG00000139144_26_12_18716311_18716432_1
12	18719883	18719991	PIK3C2G	exon	PIK3C2G_ENSG00000139144_27_12_18719883_18719991_1
12	18747428	18747503	PIK3C2G	exon	PIK3C2G_ENSG00000139144_28_12_18747428_18747503_1
12	18762469	18762563	PIK3C2G	exon	PIK3C2G_ENSG00000139144_29_12_18762469_18762563_1
12	18793363	18793488	PIK3C2G	exon	PIK3C2G_ENSG00000139144_30_12_18793363_18793488_1
12	18800810	18800963	PIK3C2G	exon	PIK3C2G_ENSG00000139144_31_12_18800810_18800963_1
12	25362728	25362845	KRAS	exon	KRAS_ENSG00000133703_1_12_25362728_25362845_-1
12	25368374	25368494	KRAS	exon	KRAS_ENSG00000133703_2_12_25368374_25368494_-1
12	25378548	25378707	KRAS	exon	KRAS_ENSG00000133703_3_12_25378548_25378707_-1
12	25380168	25380346	KRAS	exon	KRAS_ENSG00000133703_4_12_25380168_25380346_-1
12	25398208	25398319	KRAS	exon	KRAS_ENSG00000133703_5_12_25398208_25398319_-1
12	31231327	31231471	DDX11	exon	DDX11_ENSG00000013573_1_12_31231327_31231471_1
12	31236747	31236995	DDX11	exon	DDX11_ENSG00000013573_2_12_31236747_31236995_1
12	31237517	31237603	DDX11	exon	DDX11_ENSG00000013573_3_12_31237517_31237603_1
12	31237903	31238060	DDX11	exon	DDX11_ENSG00000013573_4_12_31237903_31238060_1
12	31240872	31240917	DDX11	exon	DDX11_ENSG00000013573_5_12_31240872_31240917_1
12	31241978	31242085	DDX11	exon	DDX11_ENSG00000013573_6_12_31241978_31242085_1
12	31242337	31242424	DDX11	exon	DDX11_ENSG00000013573_7_12_31242337_31242424_1
12	31242820	31243028	DDX11	exon	DDX11_ENSG00000013573_8_12_31242820_31243028_1
12	31244653	31244805	DDX11	exon	DDX11_ENSG00000013573_9_12_31244653_31244805_1
12	31245780	31245826	DDX11	exon	DDX11_ENSG00000013573_10_12_31245780_31245826_1
12	31246179	31246258	DDX11	exon	DDX11_ENSG00000013573_11_12_31246179_31246258_1
12	31247524	31247568	DDX11	exon	DDX11_ENSG00000013573_12_12_31247524_31247568_1
12	31247689	31247756	DDX11	exon	DDX11_ENSG00000013573_13_12_31247689_31247756_1
12	31249275	31249313	DDX11	exon	DDX11_ENSG00000013573_14_12_31249275_31249313_1
12	31249571	31249679	DDX11	exon	DDX11_ENSG00000013573_15_12_31249571_31249679_1
12	31249793	31249924	DDX11	exon	DDX11_ENSG00000013573_16_12_31249793_31249924_1
12	31250819	31250931	DDX11	exon	DDX11_ENSG00000013573_17_12_31250819_31250931_1
12	31253569	31253641	DDX11	exon	DDX11_ENSG00000013573_18_12_31253569_31253641_1
12	31253961	31254064	DDX11	exon	DDX11_ENSG00000013573_19_12_31253961_31254064_1
12	31254767	31254916	DDX11	exon	DDX11_ENSG00000013573_20_12_31254767_31254916_1
12	31255177	31255245	DDX11	exon	DDX11_ENSG00000013573_21_12_31255177_31255245_1
12	31255361	31255461	DDX11	exon	DDX11_ENSG00000013573_22_12_31255361_31255461_1
12	31255870	31255954	DDX11	exon	DDX11_ENSG00000013573_23_12_31255870_31255954_1
12	31256251	31256329	DDX11	exon	DDX11_ENSG00000013573_24_12_31256251_31256329_1
12	31256511	31256665	DDX11	exon	DDX11_ENSG00000013573_25_12_31256511_31256665_1
12	31256741	31256968	DDX11	exon	DDX11_ENSG00000013573_26_12_31256741_31256968_1
12	46123619	46123711	ARID2	exon	ARID2_ENSG00000189079_1_12_46123619_46123711_1
12	46123827	46123920	ARID2	exon	ARID2_ENSG00000189079_2_12_46123827_46123920_1
12	46125000	46125097	ARID2	exon	ARID2_ENSG00000189079_3_12_46125000_46125097_1
12	46205201	46205334	ARID2	exon	ARID2_ENSG00000189079_4_12_46205201_46205334_1
12	46211453	46211671	ARID2	exon	ARID2_ENSG00000189079_5_12_46211453_46211671_1
12	46215203	46215270	ARID2	exon	ARID2_ENSG00000189079_6_12_46215203_46215270_1
12	46230372	46230438	ARID2	exon	ARID2_ENSG00000189079_7_12_46230372_46230438_1
12	46230524	46230774	ARID2	exon	ARID2_ENSG00000189079_8_12_46230524_46230774_1
12	46231104	46231200	ARID2	exon	ARID2_ENSG00000189079_9_12_46231104_46231200_1
12	46231281	46231490	ARID2	exon	ARID2_ENSG00000189079_10_12_46231281_46231490_1
12	46233112	46233279	ARID2	exon	ARID2_ENSG00000189079_11_12_46233112_46233279_1
12	46240639	46240720	ARID2	exon	ARID2_ENSG00000189079_12_12_46240639_46240720_1
12	46242619	46242753	ARID2	exon	ARID2_ENSG00000189079_13_12_46242619_46242753_1
12	46243363	46243559	ARID2	exon	ARID2_ENSG00000189079_14_12_46243363_46243559_1
12	46243819	46246679	ARID2	exon	ARID2_ENSG00000189079_15_12_46243819_46246679_1
12	46254584	46254732	ARID2	exon	ARID2_ENSG00000189079_16_12_46254584_46254732_1
12	46285563	46285701	ARID2	exon	ARID2_ENSG00000189079_17_12_46285563_46285701_1
12	46285794	46285879	ARID2	exon	ARID2_ENSG00000189079_18_12_46285794_46285879_1
12	46287203	46287326	ARID2	exon	ARID2_ENSG00000189079_19_12_46287203_46287326_1
12	46287413	46287504	ARID2	exon	ARID2_ENSG00000189079_20_12_46287413_46287504_1
12	46298717	46298862	ARID2	exon	ARID2_ENSG00000189079_21_12_46298717_46298862_1
12	48367189	48367336	COL2A1	exon	COL2A1_ENSG00000139219_1_12_48367189_48367336_-1
12	48367872	48368114	COL2A1	exon	COL2A1_ENSG00000139219_2_12_48367872_48368114_-1
12	48368458	48368645	COL2A1	exon	COL2A1_ENSG00000139219_3_12_48368458_48368645_-1
12	48369100	48369388	COL2A1	exon	COL2A1_ENSG00000139219_4_12_48369100_48369388_-1
12	48369746	48369853	COL2A1	exon	COL2A1_ENSG00000139219_5_12_48369746_48369853_-1
12	48370297	48370350	COL2A1	exon	COL2A1_ENSG00000139219_6_12_48370297_48370350_-1
12	48370595	48370702	COL2A1	exon	COL2A1_ENSG00000139219_7_12_48370595_48370702_-1
12	48370885	48370938	COL2A1	exon	COL2A1_ENSG00000139219_8_12_48370885_48370938_-1
12	48371103	48371210	COL2A1	exon	COL2A1_ENSG00000139219_9_12_48371103_48371210_-1
12	48371383	48371436	COL2A1	exon	COL2A1_ENSG00000139219_10_12_48371383_48371436_-1
12	48371793	48371900	COL2A1	exon	COL2A1_ENSG00000139219_11_12_48371793_48371900_-1
12	48372074	48372181	COL2A1	exon	COL2A1_ENSG00000139219_12_12_48372074_48372181_-1
12	48372380	48372541	COL2A1	exon	COL2A1_ENSG00000139219_13_12_48372380_48372541_-1
12	48373294	48373347	COL2A1	exon	COL2A1_ENSG00000139219_14_12_48373294_48373347_-1
12	48373792	48373845	COL2A1	exon	COL2A1_ENSG00000139219_15_12_48373792_48373845_-1
12	48374337	48374444	COL2A1	exon	COL2A1_ENSG00000139219_16_12_48374337_48374444_-1
12	48374698	48374751	COL2A1	exon	COL2A1_ENSG00000139219_17_12_48374698_48374751_-1
12	48375126	48375179	COL2A1	exon	COL2A1_ENSG00000139219_18_12_48375126_48375179_-1
12	48375559	48375612	COL2A1	exon	COL2A1_ENSG00000139219_19_12_48375559_48375612_-1
12	48375890	48375943	COL2A1	exon	COL2A1_ENSG00000139219_20_12_48375890_48375943_-1
12	48376285	48376392	COL2A1	exon	COL2A1_ENSG00000139219_21_12_48376285_48376392_-1
12	48376631	48376729	COL2A1	exon	COL2A1_ENSG00000139219_22_12_48376631_48376729_-1
12	48376876	48376920	COL2A1	exon	COL2A1_ENSG00000139219_23_12_48376876_48376920_-1
12	48377168	48377221	COL2A1	exon	COL2A1_ENSG00000139219_24_12_48377168_48377221_-1
12	48377466	48377519	COL2A1	exon	COL2A1_ENSG00000139219_25_12_48377466_48377519_-1
12	48377870	48377923	COL2A1	exon	COL2A1_ENSG00000139219_26_12_48377870_48377923_-1
12	48378329	48378382	COL2A1	exon	COL2A1_ENSG00000139219_27_12_48378329_48378382_-1
12	48378778	48378876	COL2A1	exon	COL2A1_ENSG00000139219_28_12_48378778_48378876_-1
12	48379317	48379370	COL2A1	exon	COL2A1_ENSG00000139219_29_12_48379317_48379370_-1
12	48379511	48379609	COL2A1	exon	COL2A1_ENSG00000139219_30_12_48379511_48379609_-1
12	48379695	48379748	COL2A1	exon	COL2A1_ENSG00000139219_31_12_48379695_48379748_-1
12	48380119	48380226	COL2A1	exon	COL2A1_ENSG00000139219_32_12_48380119_48380226_-1
12	48380618	48380671	COL2A1	exon	COL2A1_ENSG00000139219_33_12_48380618_48380671_-1
12	48380861	48380959	COL2A1	exon	COL2A1_ENSG00000139219_34_12_48380861_48380959_-1
12	48381052	48381096	COL2A1	exon	COL2A1_ENSG00000139219_35_12_48381052_48381096_-1
12	48381394	48381492	COL2A1	exon	COL2A1_ENSG00000139219_36_12_48381394_48381492_-1
12	48383011	48383064	COL2A1	exon	COL2A1_ENSG00000139219_37_12_48383011_48383064_-1
12	48383544	48383588	COL2A1	exon	COL2A1_ENSG00000139219_38_12_48383544_48383588_-1
12	48386661	48386714	COL2A1	exon	COL2A1_ENSG00000139219_39_12_48386661_48386714_-1
12	48387241	48387285	COL2A1	exon	COL2A1_ENSG00000139219_40_12_48387241_48387285_-1
12	48387592	48387645	COL2A1	exon	COL2A1_ENSG00000139219_41_12_48387592_48387645_-1
12	48387777	48387830	COL2A1	exon	COL2A1_ENSG00000139219_42_12_48387777_48387830_-1
12	48388207	48388260	COL2A1	exon	COL2A1_ENSG00000139219_43_12_48388207_48388260_-1
12	48389038	48389091	COL2A1	exon	COL2A1_ENSG00000139219_44_12_48389038_48389091_-1
12	48389493	48389546	COL2A1	exon	COL2A1_ENSG00000139219_45_12_48389493_48389546_-1
12	48389658	48389702	COL2A1	exon	COL2A1_ENSG00000139219_46_12_48389658_48389702_-1
12	48390331	48390408	COL2A1	exon	COL2A1_ENSG00000139219_47_12_48390331_48390408_-1
12	48391389	48391490	COL2A1	exon	COL2A1_ENSG00000139219_48_12_48391389_48391490_-1
12	48391654	48391707	COL2A1	exon	COL2A1_ENSG00000139219_49_12_48391654_48391707_-1
12	48391815	48391847	COL2A1	exon	COL2A1_ENSG00000139219_50_12_48391815_48391847_-1
12	48391952	48391984	COL2A1	exon	COL2A1_ENSG00000139219_51_12_48391952_48391984_-1
12	48392198	48392214	COL2A1	exon	COL2A1_ENSG00000139219_52_12_48392198_48392214_-1
12	48393702	48393908	COL2A1	exon	COL2A1_ENSG00000139219_53_12_48393702_48393908_-1
12	48398020	48398104	COL2A1	exon	COL2A1_ENSG00000139219_54_12_48398020_48398104_-1
12	49415562	49415655	MLL2	exon	MLL2_ENSG00000167548_1_12_49415562_49415655_-1
12	49415826	49415934	MLL2	exon	MLL2_ENSG00000167548_2_12_49415826_49415934_-1
12	49416063	49416136	MLL2	exon	MLL2_ENSG00000167548_3_12_49416063_49416136_-1
12	49416373	49416658	MLL2	exon	MLL2_ENSG00000167548_4_12_49416373_49416658_-1
12	49418361	49418491	MLL2	exon	MLL2_ENSG00000167548_5_12_49418361_49418491_-1
12	49418593	49418729	MLL2	exon	MLL2_ENSG00000167548_6_12_49418593_49418729_-1
12	49419965	49421105	MLL2	exon	MLL2_ENSG00000167548_7_12_49419965_49421105_-1
12	49421586	49421713	MLL2	exon	MLL2_ENSG00000167548_8_12_49421586_49421713_-1
12	49421792	49421924	MLL2	exon	MLL2_ENSG00000167548_9_12_49421792_49421924_-1
12	49422611	49422741	MLL2	exon	MLL2_ENSG00000167548_10_12_49422611_49422741_-1
12	49422844	49423019	MLL2	exon	MLL2_ENSG00000167548_11_12_49422844_49423019_-1
12	49423184	49423259	MLL2	exon	MLL2_ENSG00000167548_12_12_49423184_49423259_-1
12	49424063	49424222	MLL2	exon	MLL2_ENSG00000167548_13_12_49424063_49424222_-1
12	49424384	49424551	MLL2	exon	MLL2_ENSG00000167548_14_12_49424384_49424551_-1
12	49424676	49424816	MLL2	exon	MLL2_ENSG00000167548_15_12_49424676_49424816_-1
12	49424958	49427747	MLL2	exon	MLL2_ENSG00000167548_16_12_49424958_49427747_-1
12	49427850	49428082	MLL2	exon	MLL2_ENSG00000167548_17_12_49427850_49428082_-1
12	49428193	49428259	MLL2	exon	MLL2_ENSG00000167548_18_12_49428193_49428259_-1
12	49428365	49428449	MLL2	exon	MLL2_ENSG00000167548_19_12_49428365_49428449_-1
12	49428595	49428718	MLL2	exon	MLL2_ENSG00000167548_20_12_49428595_49428718_-1
12	49430908	49432772	MLL2	exon	MLL2_ENSG00000167548_21_12_49430908_49432772_-1
12	49433005	49433141	MLL2	exon	MLL2_ENSG00000167548_22_12_49433005_49433141_-1
12	49433218	49433400	MLL2	exon	MLL2_ENSG00000167548_23_12_49433218_49433400_-1
12	49433507	49435318	MLL2	exon	MLL2_ENSG00000167548_24_12_49433507_49435318_-1
12	49435438	49435488	MLL2	exon	MLL2_ENSG00000167548_25_12_49435438_49435488_-1
12	49435700	49435773	MLL2	exon	MLL2_ENSG00000167548_26_12_49435700_49435773_-1
12	49435872	49436113	MLL2	exon	MLL2_ENSG00000167548_27_12_49435872_49436113_-1
12	49436344	49436428	MLL2	exon	MLL2_ENSG00000167548_28_12_49436344_49436428_-1
12	49436524	49436661	MLL2	exon	MLL2_ENSG00000167548_29_12_49436524_49436661_-1
12	49436859	49436969	MLL2	exon	MLL2_ENSG00000167548_30_12_49436859_49436969_-1
12	49437146	49437211	MLL2	exon	MLL2_ENSG00000167548_31_12_49437146_49437211_-1
12	49437418	49437565	MLL2	exon	MLL2_ENSG00000167548_32_12_49437418_49437565_-1
12	49437651	49437781	MLL2	exon	MLL2_ENSG00000167548_33_12_49437651_49437781_-1
12	49437983	49438087	MLL2	exon	MLL2_ENSG00000167548_34_12_49437983_49438087_-1
12	49438186	49438305	MLL2	exon	MLL2_ENSG00000167548_35_12_49438186_49438305_-1
12	49438527	49438748	MLL2	exon	MLL2_ENSG00000167548_36_12_49438527_49438748_-1
12	49439703	49439750	MLL2	exon	MLL2_ENSG00000167548_37_12_49439703_49439750_-1
12	49439848	49439957	MLL2	exon	MLL2_ENSG00000167548_38_12_49439848_49439957_-1
12	49440043	49440207	MLL2	exon	MLL2_ENSG00000167548_39_12_49440043_49440207_-1
12	49440392	49440573	MLL2	exon	MLL2_ENSG00000167548_40_12_49440392_49440573_-1
12	49441748	49441852	MLL2	exon	MLL2_ENSG00000167548_41_12_49441748_49441852_-1
12	49442442	49442552	MLL2	exon	MLL2_ENSG00000167548_42_12_49442442_49442552_-1
12	49442888	49443001	MLL2	exon	MLL2_ENSG00000167548_43_12_49442888_49443001_-1
12	49443465	49444573	MLL2	exon	MLL2_ENSG00000167548_44_12_49443465_49444573_-1
12	49444669	49446207	MLL2	exon	MLL2_ENSG00000167548_45_12_49444669_49446207_-1
12	49446347	49446492	MLL2	exon	MLL2_ENSG00000167548_46_12_49446347_49446492_-1
12	49446698	49446855	MLL2	exon	MLL2_ENSG00000167548_47_12_49446698_49446855_-1
12	49446990	49447104	MLL2	exon	MLL2_ENSG00000167548_48_12_49446990_49447104_-1
12	49447259	49447424	MLL2	exon	MLL2_ENSG00000167548_49_12_49447259_49447424_-1
12	49447761	49447923	MLL2	exon	MLL2_ENSG00000167548_50_12_49447761_49447923_-1
12	49448090	49448199	MLL2	exon	MLL2_ENSG00000167548_51_12_49448090_49448199_-1
12	49448311	49448534	MLL2	exon	MLL2_ENSG00000167548_52_12_49448311_49448534_-1
12	49448683	49448809	MLL2	exon	MLL2_ENSG00000167548_53_12_49448683_49448809_-1
12	49449059	49449107	MLL2	exon	MLL2_ENSG00000167548_54_12_49449059_49449107_-1
12	53874965	53875064	MAP3K12	exon	MAP3K12_ENSG00000139625_1_12_53874965_53875064_-1
12	53875725	53875995	MAP3K12	exon	MAP3K12_ENSG00000139625_2_12_53875725_53875995_-1
12	53876083	53876153	MAP3K12	exon	MAP3K12_ENSG00000139625_3_12_53876083_53876153_-1
12	53876349	53876973	MAP3K12	exon	MAP3K12_ENSG00000139625_4_12_53876349_53876973_-1
12	53877133	53877270	MAP3K12	exon	MAP3K12_ENSG00000139625_5_12_53877133_53877270_-1
12	53877391	53877507	MAP3K12	exon	MAP3K12_ENSG00000139625_6_12_53877391_53877507_-1
12	53877695	53877804	MAP3K12	exon	MAP3K12_ENSG00000139625_7_12_53877695_53877804_-1
12	53878041	53878149	MAP3K12	exon	MAP3K12_ENSG00000139625_8_12_53878041_53878149_-1
12	53878840	53878998	MAP3K12	exon	MAP3K12_ENSG00000139625_9_12_53878840_53878998_-1
12	53879101	53879259	MAP3K12	exon	MAP3K12_ENSG00000139625_10_12_53879101_53879259_-1
12	53879840	53880031	MAP3K12	exon	MAP3K12_ENSG00000139625_11_12_53879840_53880031_-1
12	53880223	53880406	MAP3K12	exon	MAP3K12_ENSG00000139625_12_12_53880223_53880406_-1
12	53880731	53881176	MAP3K12	exon	MAP3K12_ENSG00000139625_13_12_53880731_53881176_-1
12	56474084	56474166	ERBB3	exon	ERBB3_ENSG00000065361_1_12_56474084_56474166_1
12	56477535	56477686	ERBB3	exon	ERBB3_ENSG00000065361_2_12_56477535_56477686_1
12	56478779	56478965	ERBB3	exon	ERBB3_ENSG00000065361_3_12_56478779_56478965_1
12	56480315	56480440	ERBB3	exon	ERBB3_ENSG00000065361_4_12_56480315_56480440_1
12	56481361	56481426	ERBB3	exon	ERBB3_ENSG00000065361_5_12_56481361_56481426_1
12	56481579	56481697	ERBB3	exon	ERBB3_ENSG00000065361_6_12_56481579_56481697_1
12	56481805	56481946	ERBB3	exon	ERBB3_ENSG00000065361_7_12_56481805_56481946_1
12	56482327	56482440	ERBB3	exon	ERBB3_ENSG00000065361_8_12_56482327_56482440_1
12	56482532	56482652	ERBB3	exon	ERBB3_ENSG00000065361_9_12_56482532_56482652_1
12	56486531	56486604	ERBB3	exon	ERBB3_ENSG00000065361_10_12_56486531_56486604_1
12	56486770	56486860	ERBB3	exon	ERBB3_ENSG00000065361_11_12_56486770_56486860_1
12	56487129	56487334	ERBB3	exon	ERBB3_ENSG00000065361_12_12_56487129_56487334_1
12	56487548	56487680	ERBB3	exon	ERBB3_ENSG00000065361_13_12_56487548_56487680_1
12	56487883	56487973	ERBB3	exon	ERBB3_ENSG00000065361_14_12_56487883_56487973_1
12	56488186	56488340	ERBB3	exon	ERBB3_ENSG00000065361_15_12_56488186_56488340_1
12	56489041	56489094	ERBB3	exon	ERBB3_ENSG00000065361_16_12_56489041_56489094_1
12	56489449	56489590	ERBB3	exon	ERBB3_ENSG00000065361_17_12_56489449_56489590_1
12	56490287	56490406	ERBB3	exon	ERBB3_ENSG00000065361_18_12_56490287_56490406_1
12	56490532	56490630	ERBB3	exon	ERBB3_ENSG00000065361_19_12_56490532_56490630_1
12	56490829	56491014	ERBB3	exon	ERBB3_ENSG00000065361_20_12_56490829_56491014_1
12	56491569	56491724	ERBB3	exon	ERBB3_ENSG00000065361_21_12_56491569_56491724_1
12	56492284	56492359	ERBB3	exon	ERBB3_ENSG00000065361_22_12_56492284_56492359_1
12	56492543	56492689	ERBB3	exon	ERBB3_ENSG00000065361_23_12_56492543_56492689_1
12	56493432	56493529	ERBB3	exon	ERBB3_ENSG00000065361_24_12_56493432_56493529_1
12	56493622	56493813	ERBB3	exon	ERBB3_ENSG00000065361_25_12_56493622_56493813_1
12	56493958	56494029	ERBB3	exon	ERBB3_ENSG00000065361_26_12_56493958_56494029_1
12	56494845	56495145	ERBB3	exon	ERBB3_ENSG00000065361_27_12_56494845_56495145_1
12	56495313	56495840	ERBB3	exon	ERBB3_ENSG00000065361_28_12_56495313_56495840_1
12	58142307	58142400	CDK4	exon	CDK4_ENSG00000135446_1_12_58142307_58142400_-1
12	58142965	58143100	CDK4	exon	CDK4_ENSG00000135446_2_12_58142965_58143100_-1
12	58143237	58143287	CDK4	exon	CDK4_ENSG00000135446_3_12_58143237_58143287_-1
12	58144439	58144548	CDK4	exon	CDK4_ENSG00000135446_4_12_58144439_58144548_-1
12	58144706	58144873	CDK4	exon	CDK4_ENSG00000135446_5_12_58144706_58144873_-1
12	58144990	58145125	CDK4	exon	CDK4_ENSG00000135446_6_12_58144990_58145125_-1
12	58145283	58145501	CDK4	exon	CDK4_ENSG00000135446_7_12_58145283_58145501_-1
12	66219050	66219161	HMGA2	exon	HMGA2_ENSG00000149948_1_12_66219050_66219161_1
12	66221781	66221867	HMGA2	exon	HMGA2_ENSG00000149948_2_12_66221781_66221867_1
12	66232299	66232349	HMGA2	exon	HMGA2_ENSG00000149948_3_12_66232299_66232349_1
12	66308839	66308911	HMGA2	exon	HMGA2_ENSG00000149948_4_12_66308839_66308911_1
12	66345163	66345195	HMGA2	exon	HMGA2_ENSG00000149948_5_12_66345163_66345195_1
12	66357025	66357073	HMGA2	exon	HMGA2_ENSG00000149948_6_12_66357025_66357073_1
12	69202257	69202271	MDM2	exon	MDM2_ENSG00000135679_1_12_69202257_69202271_1
12	69202988	69203072	MDM2	exon	MDM2_ENSG00000135679_2_12_69202988_69203072_1
12	69207334	69207408	MDM2	exon	MDM2_ENSG00000135679_3_12_69207334_69207408_1
12	69210592	69210725	MDM2	exon	MDM2_ENSG00000135679_4_12_69210592_69210725_1
12	69214105	69214154	MDM2	exon	MDM2_ENSG00000135679_5_12_69214105_69214154_1
12	69218143	69218210	MDM2	exon	MDM2_ENSG00000135679_6_12_69218143_69218210_1
12	69218335	69218431	MDM2	exon	MDM2_ENSG00000135679_7_12_69218335_69218431_1
12	69222551	69222711	MDM2	exon	MDM2_ENSG00000135679_8_12_69222551_69222711_1
12	69229609	69229764	MDM2	exon	MDM2_ENSG00000135679_9_12_69229609_69229764_1
12	69230452	69230529	MDM2	exon	MDM2_ENSG00000135679_10_12_69230452_69230529_1
12	69233054	69233630	MDM2	exon	MDM2_ENSG00000135679_11_12_69233054_69233630_1
12	70915268	70915291	PTPRB	exon	PTPRB_ENSG00000127329_1_12_70915268_70915291_-1
12	70918251	70918371	PTPRB	exon	PTPRB_ENSG00000127329_2_12_70918251_70918371_-1
12	70925815	70925950	PTPRB	exon	PTPRB_ENSG00000127329_3_12_70925815_70925950_-1
12	70928268	70928431	PTPRB	exon	PTPRB_ENSG00000127329_4_12_70928268_70928431_-1
12	70928613	70928735	PTPRB	exon	PTPRB_ENSG00000127329_5_12_70928613_70928735_-1
12	70929805	70929939	PTPRB	exon	PTPRB_ENSG00000127329_6_12_70929805_70929939_-1
12	70931935	70932011	PTPRB	exon	PTPRB_ENSG00000127329_7_12_70931935_70932011_-1
12	70932704	70932794	PTPRB	exon	PTPRB_ENSG00000127329_8_12_70932704_70932794_-1
12	70933405	70933486	PTPRB	exon	PTPRB_ENSG00000127329_9_12_70933405_70933486_-1
12	70933607	70933624	PTPRB	exon	PTPRB_ENSG00000127329_10_12_70933607_70933624_-1
12	70933719	70933802	PTPRB	exon	PTPRB_ENSG00000127329_11_12_70933719_70933802_-1
12	70934638	70934737	PTPRB	exon	PTPRB_ENSG00000127329_12_12_70934638_70934737_-1
12	70938337	70938443	PTPRB	exon	PTPRB_ENSG00000127329_13_12_70938337_70938443_-1
12	70946557	70946800	PTPRB	exon	PTPRB_ENSG00000127329_14_12_70946557_70946800_-1
12	70948940	70949089	PTPRB	exon	PTPRB_ENSG00000127329_15_12_70948940_70949089_-1
12	70949650	70949928	PTPRB	exon	PTPRB_ENSG00000127329_16_12_70949650_70949928_-1
12	70953123	70953404	PTPRB	exon	PTPRB_ENSG00000127329_17_12_70953123_70953404_-1
12	70954451	70954714	PTPRB	exon	PTPRB_ENSG00000127329_18_12_70954451_70954714_-1
12	70956624	70956887	PTPRB	exon	PTPRB_ENSG00000127329_19_12_70956624_70956887_-1
12	70960215	70960484	PTPRB	exon	PTPRB_ENSG00000127329_20_12_70960215_70960484_-1
12	70963455	70963718	PTPRB	exon	PTPRB_ENSG00000127329_21_12_70963455_70963718_-1
12	70964806	70965069	PTPRB	exon	PTPRB_ENSG00000127329_22_12_70964806_70965069_-1
12	70965604	70965867	PTPRB	exon	PTPRB_ENSG00000127329_23_12_70965604_70965867_-1
12	70970162	70970425	PTPRB	exon	PTPRB_ENSG00000127329_24_12_70970162_70970425_-1
12	70974816	70975082	PTPRB	exon	PTPRB_ENSG00000127329_25_12_70974816_70975082_-1
12	70980787	70981047	PTPRB	exon	PTPRB_ENSG00000127329_26_12_70980787_70981047_-1
12	70983744	70984013	PTPRB	exon	PTPRB_ENSG00000127329_27_12_70983744_70984013_-1
12	70986062	70986325	PTPRB	exon	PTPRB_ENSG00000127329_28_12_70986062_70986325_-1
12	70988247	70988504	PTPRB	exon	PTPRB_ENSG00000127329_29_12_70988247_70988504_-1
12	70989829	70990107	PTPRB	exon	PTPRB_ENSG00000127329_30_12_70989829_70990107_-1
12	71002849	71003119	PTPRB	exon	PTPRB_ENSG00000127329_31_12_71002849_71003119_-1
12	71003541	71003595	PTPRB	exon	PTPRB_ENSG00000127329_32_12_71003541_71003595_-1
12	71016170	71016426	PTPRB	exon	PTPRB_ENSG00000127329_33_12_71016170_71016426_-1
12	71029451	71029846	PTPRB	exon	PTPRB_ENSG00000127329_34_12_71029451_71029846_-1
12	71031121	71031176	PTPRB	exon	PTPRB_ENSG00000127329_35_12_71031121_71031176_-1
12	96617344	96617551	ELK3	exon	ELK3_ENSG00000111145_1_12_96617344_96617551_1
12	96640718	96641512	ELK3	exon	ELK3_ENSG00000111145_2_12_96640718_96641512_1
12	96653509	96653631	ELK3	exon	ELK3_ENSG00000111145_3_12_96653509_96653631_1
12	96660860	96660959	ELK3	exon	ELK3_ENSG00000111145_4_12_96660860_96660959_1
12	112856915	112856929	PTPN11	exon	PTPN11_ENSG00000179295_1_12_112856915_112856929_1
12	112884080	112884202	PTPN11	exon	PTPN11_ENSG00000179295_2_12_112884080_112884202_1
12	112888122	112888316	PTPN11	exon	PTPN11_ENSG00000179295_3_12_112888122_112888316_1
12	112890999	112891191	PTPN11	exon	PTPN11_ENSG00000179295_4_12_112890999_112891191_1
12	112892368	112892484	PTPN11	exon	PTPN11_ENSG00000179295_5_12_112892368_112892484_1
12	112893754	112893867	PTPN11	exon	PTPN11_ENSG00000179295_6_12_112893754_112893867_1
12	112910748	112910844	PTPN11	exon	PTPN11_ENSG00000179295_7_12_112910748_112910844_1
12	112915455	112915534	PTPN11	exon	PTPN11_ENSG00000179295_8_12_112915455_112915534_1
12	112915661	112915819	PTPN11	exon	PTPN11_ENSG00000179295_9_12_112915661_112915819_1
12	112919878	112920009	PTPN11	exon	PTPN11_ENSG00000179295_10_12_112919878_112920009_1
12	112924279	112924433	PTPN11	exon	PTPN11_ENSG00000179295_11_12_112924279_112924433_1
12	112926247	112926314	PTPN11	exon	PTPN11_ENSG00000179295_12_12_112926247_112926314_1
12	112926828	112926979	PTPN11	exon	PTPN11_ENSG00000179295_13_12_112926828_112926979_1
12	112939948	112940060	PTPN11	exon	PTPN11_ENSG00000179295_14_12_112939948_112940060_1
12	112942499	112942569	PTPN11	exon	PTPN11_ENSG00000179295_15_12_112942499_112942569_1
12	115109645	115110107	TBX3	exon	TBX3_ENSG00000135111_1_12_115109645_115110107_-1
12	115111970	115112640	TBX3	exon	TBX3_ENSG00000135111_2_12_115111970_115112640_-1
12	115114118	115114275	TBX3	exon	TBX3_ENSG00000135111_3_12_115114118_115114275_-1
12	115115385	115115461	TBX3	exon	TBX3_ENSG00000135111_4_12_115115385_115115461_-1
12	115117310	115117456	TBX3	exon	TBX3_ENSG00000135111_5_12_115117310_115117456_-1
12	115117718	115117777	TBX3	exon	TBX3_ENSG00000135111_6_12_115117718_115117777_-1
12	115118684	115118951	TBX3	exon	TBX3_ENSG00000135111_7_12_115118684_115118951_-1
12	115120617	115121006	TBX3	exon	TBX3_ENSG00000135111_8_12_115120617_115121006_-1
12	121416571	121416897	HNF1A	exon	HNF1A_ENSG00000135100_1_12_121416571_121416897_1
12	121426636	121426835	HNF1A	exon	HNF1A_ENSG00000135100_2_12_121426636_121426835_1
12	121431323	121431509	HNF1A	exon	HNF1A_ENSG00000135100_3_12_121431323_121431509_1
12	121431967	121432208	HNF1A	exon	HNF1A_ENSG00000135100_4_12_121431967_121432208_1
12	121434065	121434216	HNF1A	exon	HNF1A_ENSG00000135100_5_12_121434065_121434216_1
12	121434344	121434545	HNF1A	exon	HNF1A_ENSG00000135100_6_12_121434344_121434545_1
12	121435277	121435468	HNF1A	exon	HNF1A_ENSG00000135100_7_12_121435277_121435468_1
12	121437071	121437192	HNF1A	exon	HNF1A_ENSG00000135100_8_12_121437071_121437192_1
12	121437286	121437430	HNF1A	exon	HNF1A_ENSG00000135100_9_12_121437286_121437430_1
12	121438868	121438996	HNF1A	exon	HNF1A_ENSG00000135100_10_12_121438868_121438996_1
12	124809947	124810129	NCOR2	exon	NCOR2_ENSG00000196498_1_12_124809947_124810129_-1
12	124810737	124810916	NCOR2	exon	NCOR2_ENSG00000196498_2_12_124810737_124810916_-1
12	124811955	124812179	NCOR2	exon	NCOR2_ENSG00000196498_3_12_124811955_124812179_-1
12	124815391	124815444	NCOR2	exon	NCOR2_ENSG00000196498_4_12_124815391_124815444_-1
12	124816865	124817013	NCOR2	exon	NCOR2_ENSG00000196498_5_12_124816865_124817013_-1
12	124817676	124817825	NCOR2	exon	NCOR2_ENSG00000196498_6_12_124817676_124817825_-1
12	124818970	124819163	NCOR2	exon	NCOR2_ENSG00000196498_7_12_124818970_124819163_-1
12	124819681	124819826	NCOR2	exon	NCOR2_ENSG00000196498_8_12_124819681_124819826_-1
12	124820029	124820178	NCOR2	exon	NCOR2_ENSG00000196498_9_12_124820029_124820178_-1
12	124821299	124821726	NCOR2	exon	NCOR2_ENSG00000196498_10_12_124821299_124821726_-1
12	124824552	124824750	NCOR2	exon	NCOR2_ENSG00000196498_11_12_124824552_124824750_-1
12	124824840	124824989	NCOR2	exon	NCOR2_ENSG00000196498_12_12_124824840_124824989_-1
12	124825148	124825297	NCOR2	exon	NCOR2_ENSG00000196498_13_12_124825148_124825297_-1
12	124826369	124826620	NCOR2	exon	NCOR2_ENSG00000196498_14_12_124826369_124826620_-1
12	124827551	124827772	NCOR2	exon	NCOR2_ENSG00000196498_15_12_124827551_124827772_-1
12	124829143	124829497	NCOR2	exon	NCOR2_ENSG00000196498_16_12_124829143_124829497_-1
12	124831110	124831396	NCOR2	exon	NCOR2_ENSG00000196498_17_12_124831110_124831396_-1
12	124832371	124832457	NCOR2	exon	NCOR2_ENSG00000196498_18_12_124832371_124832457_-1
12	124832720	124832860	NCOR2	exon	NCOR2_ENSG00000196498_19_12_124832720_124832860_-1
12	124835133	124835283	NCOR2	exon	NCOR2_ENSG00000196498_20_12_124835133_124835283_-1
12	124838639	124838742	NCOR2	exon	NCOR2_ENSG00000196498_21_12_124838639_124838742_-1
12	124839024	124839128	NCOR2	exon	NCOR2_ENSG00000196498_22_12_124839024_124839128_-1
12	124839383	124839485	NCOR2	exon	NCOR2_ENSG00000196498_23_12_124839383_124839485_-1
12	124839978	124840117	NCOR2	exon	NCOR2_ENSG00000196498_24_12_124839978_124840117_-1
12	124841188	124841352	NCOR2	exon	NCOR2_ENSG00000196498_25_12_124841188_124841352_-1
12	124846672	124846843	NCOR2	exon	NCOR2_ENSG00000196498_26_12_124846672_124846843_-1
12	124848225	124848345	NCOR2	exon	NCOR2_ENSG00000196498_27_12_124848225_124848345_-1
12	124856568	124857156	NCOR2	exon	NCOR2_ENSG00000196498_28_12_124856568_124857156_-1
12	124858959	124859009	NCOR2	exon	NCOR2_ENSG00000196498_29_12_124858959_124859009_-1
12	124862783	124862930	NCOR2	exon	NCOR2_ENSG00000196498_30_12_124862783_124862930_-1
12	124870291	124870433	NCOR2	exon	NCOR2_ENSG00000196498_31_12_124870291_124870433_-1
12	124882665	124882727	NCOR2	exon	NCOR2_ENSG00000196498_32_12_124882665_124882727_-1
12	124885047	124885219	NCOR2	exon	NCOR2_ENSG00000196498_33_12_124885047_124885219_-1
12	124886950	124887107	NCOR2	exon	NCOR2_ENSG00000196498_34_12_124886950_124887107_-1
12	124904503	124904601	NCOR2	exon	NCOR2_ENSG00000196498_35_12_124904503_124904601_-1
12	124907047	124907101	NCOR2	exon	NCOR2_ENSG00000196498_36_12_124907047_124907101_-1
12	124911168	124911346	NCOR2	exon	NCOR2_ENSG00000196498_37_12_124911168_124911346_-1
12	124914159	124914249	NCOR2	exon	NCOR2_ENSG00000196498_38_12_124914159_124914249_-1
12	124915161	124915333	NCOR2	exon	NCOR2_ENSG00000196498_39_12_124915161_124915333_-1
12	124922476	124922542	NCOR2	exon	NCOR2_ENSG00000196498_40_12_124922476_124922542_-1
12	124934361	124934413	NCOR2	exon	NCOR2_ENSG00000196498_41_12_124934361_124934413_-1
12	124941652	124941708	NCOR2	exon	NCOR2_ENSG00000196498_42_12_124941652_124941708_-1
12	124950719	124950832	NCOR2	exon	NCOR2_ENSG00000196498_43_12_124950719_124950832_-1
12	124957498	124957677	NCOR2	exon	NCOR2_ENSG00000196498_44_12_124957498_124957677_-1
12	124968142	124968319	NCOR2	exon	NCOR2_ENSG00000196498_45_12_124968142_124968319_-1
12	124970987	124971114	NCOR2	exon	NCOR2_ENSG00000196498_46_12_124970987_124971114_-1
12	124979693	124979798	NCOR2	exon	NCOR2_ENSG00000196498_47_12_124979693_124979798_-1
12	132445164	132446499	EP400	exon	EP400_ENSG00000183495_1_12_132445164_132446499_1
12	132464239	132464338	EP400	exon	EP400_ENSG00000183495_2_12_132464239_132464338_1
12	132466034	132466141	EP400	exon	EP400_ENSG00000183495_3_12_132466034_132466141_1
12	132466638	132467023	EP400	exon	EP400_ENSG00000183495_4_12_132466638_132467023_1
12	132471059	132471352	EP400	exon	EP400_ENSG00000183495_5_12_132471059_132471352_1
12	132472250	132472435	EP400	exon	EP400_ENSG00000183495_6_12_132472250_132472435_1
12	132474509	132474649	EP400	exon	EP400_ENSG00000183495_7_12_132474509_132474649_1
12	132475181	132475259	EP400	exon	EP400_ENSG00000183495_8_12_132475181_132475259_1
12	132475952	132476001	EP400	exon	EP400_ENSG00000183495_9_12_132475952_132476001_1
12	132476718	132476775	EP400	exon	EP400_ENSG00000183495_10_12_132476718_132476775_1
12	132479412	132479501	EP400	exon	EP400_ENSG00000183495_11_12_132479412_132479501_1
12	132489622	132489729	EP400	exon	EP400_ENSG00000183495_12_12_132489622_132489729_1
12	132490657	132490847	EP400	exon	EP400_ENSG00000183495_13_12_132490657_132490847_1
12	132491245	132491422	EP400	exon	EP400_ENSG00000183495_14_12_132491245_132491422_1
12	132496043	132496179	EP400	exon	EP400_ENSG00000183495_15_12_132496043_132496179_1
12	132497554	132497723	EP400	exon	EP400_ENSG00000183495_16_12_132497554_132497723_1
12	132498035	132498209	EP400	exon	EP400_ENSG00000183495_17_12_132498035_132498209_1
12	132498322	132498458	EP400	exon	EP400_ENSG00000183495_18_12_132498322_132498458_1
12	132502080	132502266	EP400	exon	EP400_ENSG00000183495_19_12_132502080_132502266_1
12	132502755	132502921	EP400	exon	EP400_ENSG00000183495_20_12_132502755_132502921_1
12	132504594	132504763	EP400	exon	EP400_ENSG00000183495_21_12_132504594_132504763_1
12	132505624	132505866	EP400	exon	EP400_ENSG00000183495_22_12_132505624_132505866_1
12	132508322	132508486	EP400	exon	EP400_ENSG00000183495_23_12_132508322_132508486_1
12	132510191	132510349	EP400	exon	EP400_ENSG00000183495_24_12_132510191_132510349_1
12	132511982	132512076	EP400	exon	EP400_ENSG00000183495_25_12_132511982_132512076_1
12	132512562	132512833	EP400	exon	EP400_ENSG00000183495_26_12_132512562_132512833_1
12	132514246	132514448	EP400	exon	EP400_ENSG00000183495_27_12_132514246_132514448_1
12	132514534	132514703	EP400	exon	EP400_ENSG00000183495_28_12_132514534_132514703_1
12	132516498	132516694	EP400	exon	EP400_ENSG00000183495_29_12_132516498_132516694_1
12	132522227	132522338	EP400	exon	EP400_ENSG00000183495_30_12_132522227_132522338_1
12	132522498	132522641	EP400	exon	EP400_ENSG00000183495_31_12_132522498_132522641_1
12	132527849	132528007	EP400	exon	EP400_ENSG00000183495_32_12_132527849_132528007_1
12	132528190	132528273	EP400	exon	EP400_ENSG00000183495_33_12_132528190_132528273_1
12	132528722	132528856	EP400	exon	EP400_ENSG00000183495_34_12_132528722_132528856_1
12	132529216	132529260	EP400	exon	EP400_ENSG00000183495_35_12_132529216_132529260_1
12	132529345	132529498	EP400	exon	EP400_ENSG00000183495_36_12_132529345_132529498_1
12	132529864	132530105	EP400	exon	EP400_ENSG00000183495_37_12_132529864_132530105_1
12	132530272	132530445	EP400	exon	EP400_ENSG00000183495_38_12_132530272_132530445_1
12	132534868	132535004	EP400	exon	EP400_ENSG00000183495_39_12_132534868_132535004_1
12	132535144	132535200	EP400	exon	EP400_ENSG00000183495_40_12_132535144_132535200_1
12	132537691	132537769	EP400	exon	EP400_ENSG00000183495_41_12_132537691_132537769_1
12	132537888	132538142	EP400	exon	EP400_ENSG00000183495_42_12_132537888_132538142_1
12	132539519	132539564	EP400	exon	EP400_ENSG00000183495_43_12_132539519_132539564_1
12	132539644	132539753	EP400	exon	EP400_ENSG00000183495_44_12_132539644_132539753_1
12	132546655	132546868	EP400	exon	EP400_ENSG00000183495_45_12_132546655_132546868_1
12	132547011	132547246	EP400	exon	EP400_ENSG00000183495_46_12_132547011_132547246_1
12	132549213	132549431	EP400	exon	EP400_ENSG00000183495_47_12_132549213_132549431_1
12	132551319	132551514	EP400	exon	EP400_ENSG00000183495_48_12_132551319_132551514_1
12	132551907	132552031	EP400	exon	EP400_ENSG00000183495_49_12_132551907_132552031_1
12	132554040	132554186	EP400	exon	EP400_ENSG00000183495_50_12_132554040_132554186_1
12	132561061	132561138	EP400	exon	EP400_ENSG00000183495_51_12_132561061_132561138_1
12	132561946	132562219	EP400	exon	EP400_ENSG00000183495_52_12_132561946_132562219_1
13	26828778	26828906	CDK8	exon	CDK8_ENSG00000132964_1_13_26828778_26828906_1
13	26911704	26911779	CDK8	exon	CDK8_ENSG00000132964_2_13_26911704_26911779_1
13	26923209	26923319	CDK8	exon	CDK8_ENSG00000132964_3_13_26923209_26923319_1
13	26927877	26928017	CDK8	exon	CDK8_ENSG00000132964_4_13_26927877_26928017_1
13	26956951	26957008	CDK8	exon	CDK8_ENSG00000132964_5_13_26956951_26957008_1
13	26959348	26959479	CDK8	exon	CDK8_ENSG00000132964_6_13_26959348_26959479_1
13	26967504	26967647	CDK8	exon	CDK8_ENSG00000132964_7_13_26967504_26967647_1
13	26970422	26970491	CDK8	exon	CDK8_ENSG00000132964_8_13_26970422_26970491_1
13	26971290	26971362	CDK8	exon	CDK8_ENSG00000132964_9_13_26971290_26971362_1
13	26974590	26974687	CDK8	exon	CDK8_ENSG00000132964_10_13_26974590_26974687_1
13	26975406	26975484	CDK8	exon	CDK8_ENSG00000132964_11_13_26975406_26975484_1
13	26975603	26975761	CDK8	exon	CDK8_ENSG00000132964_12_13_26975603_26975761_1
13	26978093	26978219	CDK8	exon	CDK8_ENSG00000132964_13_13_26978093_26978219_1
13	28578188	28578311	FLT3	exon	FLT3_ENSG00000122025_1_13_28578188_28578311_-1
13	28588589	28588694	FLT3	exon	FLT3_ENSG00000122025_2_13_28588589_28588694_-1
13	28589294	28589393	FLT3	exon	FLT3_ENSG00000122025_3_13_28589294_28589393_-1
13	28589727	28589838	FLT3	exon	FLT3_ENSG00000122025_4_13_28589727_28589838_-1
13	28592604	28592726	FLT3	exon	FLT3_ENSG00000122025_5_13_28592604_28592726_-1
13	28597487	28597614	FLT3	exon	FLT3_ENSG00000122025_6_13_28597487_28597614_-1
13	28598998	28599080	FLT3	exon	FLT3_ENSG00000122025_7_13_28598998_28599080_-1
13	28601225	28601378	FLT3	exon	FLT3_ENSG00000122025_8_13_28601225_28601378_-1
13	28602315	28602425	FLT3	exon	FLT3_ENSG00000122025_9_13_28602315_28602425_-1
13	28608024	28608128	FLT3	exon	FLT3_ENSG00000122025_10_13_28608024_28608128_-1
13	28608219	28608351	FLT3	exon	FLT3_ENSG00000122025_11_13_28608219_28608351_-1
13	28608438	28608544	FLT3	exon	FLT3_ENSG00000122025_12_13_28608438_28608544_-1
13	28609632	28609810	FLT3	exon	FLT3_ENSG00000122025_13_13_28609632_28609810_-1
13	28610072	28610180	FLT3	exon	FLT3_ENSG00000122025_14_13_28610072_28610180_-1
13	28611322	28611425	FLT3	exon	FLT3_ENSG00000122025_15_13_28611322_28611425_-1
13	28622412	28622580	FLT3	exon	FLT3_ENSG00000122025_16_13_28622412_28622580_-1
13	28623521	28623674	FLT3	exon	FLT3_ENSG00000122025_17_13_28623521_28623674_-1
13	28623772	28623911	FLT3	exon	FLT3_ENSG00000122025_18_13_28623772_28623911_-1
13	28624232	28624359	FLT3	exon	FLT3_ENSG00000122025_19_13_28624232_28624359_-1
13	28626682	28626811	FLT3	exon	FLT3_ENSG00000122025_20_13_28626682_28626811_-1
13	28631484	28631599	FLT3	exon	FLT3_ENSG00000122025_21_13_28631484_28631599_-1
13	28636004	28636206	FLT3	exon	FLT3_ENSG00000122025_22_13_28636004_28636206_-1
13	28644628	28644749	FLT3	exon	FLT3_ENSG00000122025_23_13_28644628_28644749_-1
13	28674605	28674648	FLT3	exon	FLT3_ENSG00000122025_24_13_28674605_28674648_-1
13	28877303	28877505	FLT1	exon	FLT1_ENSG00000102755_1_13_28877303_28877505_-1
13	28880815	28880909	FLT1	exon	FLT1_ENSG00000102755_2_13_28880815_28880909_-1
13	28882980	28883064	FLT1	exon	FLT1_ENSG00000102755_3_13_28882980_28883064_-1
13	28885727	28885869	FLT1	exon	FLT1_ENSG00000102755_4_13_28885727_28885869_-1
13	28886130	28886235	FLT1	exon	FLT1_ENSG00000102755_5_13_28886130_28886235_-1
13	28891635	28891734	FLT1	exon	FLT1_ENSG00000102755_6_13_28891635_28891734_-1
13	28893560	28893671	FLT1	exon	FLT1_ENSG00000102755_7_13_28893560_28893671_-1
13	28895600	28895722	FLT1	exon	FLT1_ENSG00000102755_8_13_28895600_28895722_-1
13	28896399	28896496	FLT1	exon	FLT1_ENSG00000102755_9_13_28896399_28896496_-1
13	28896927	28897083	FLT1	exon	FLT1_ENSG00000102755_10_13_28896927_28897083_-1
13	28901599	28901687	FLT1	exon	FLT1_ENSG00000102755_11_13_28901599_28901687_-1
13	28903752	28903865	FLT1	exon	FLT1_ENSG00000102755_12_13_28903752_28903865_-1
13	28908162	28908266	FLT1	exon	FLT1_ENSG00000102755_13_13_28908162_28908266_-1
13	28913305	28913437	FLT1	exon	FLT1_ENSG00000102755_14_13_28913305_28913437_-1
13	28919582	28919688	FLT1	exon	FLT1_ENSG00000102755_15_13_28919582_28919688_-1
13	28931691	28931822	FLT1	exon	FLT1_ENSG00000102755_16_13_28931691_28931822_-1
13	28942714	28942800	FLT1	exon	FLT1_ENSG00000102755_17_13_28942714_28942800_-1
13	28959022	28959168	FLT1	exon	FLT1_ENSG00000102755_18_13_28959022_28959168_-1
13	28963933	28964241	FLT1	exon	FLT1_ENSG00000102755_19_13_28963933_28964241_-1
13	28971097	28971205	FLT1	exon	FLT1_ENSG00000102755_20_13_28971097_28971205_-1
13	28973181	28973255	FLT1	exon	FLT1_ENSG00000102755_21_13_28973181_28973255_-1
13	28979917	28980031	FLT1	exon	FLT1_ENSG00000102755_22_13_28979917_28980031_-1
13	29001296	29001455	FLT1	exon	FLT1_ENSG00000102755_23_13_29001296_29001455_-1
13	29001889	29002058	FLT1	exon	FLT1_ENSG00000102755_24_13_29001889_29002058_-1
13	29004187	29004304	FLT1	exon	FLT1_ENSG00000102755_25_13_29004187_29004304_-1
13	29005273	29005447	FLT1	exon	FLT1_ENSG00000102755_26_13_29005273_29005447_-1
13	29007956	29008092	FLT1	exon	FLT1_ENSG00000102755_27_13_29007956_29008092_-1
13	29008195	29008357	FLT1	exon	FLT1_ENSG00000102755_28_13_29008195_29008357_-1
13	29012358	29012482	FLT1	exon	FLT1_ENSG00000102755_29_13_29012358_29012482_-1
13	29041040	29041266	FLT1	exon	FLT1_ENSG00000102755_30_13_29041040_29041266_-1
13	29041658	29041754	FLT1	exon	FLT1_ENSG00000102755_31_13_29041658_29041754_-1
13	29068917	29068981	FLT1	exon	FLT1_ENSG00000102755_32_13_29068917_29068981_-1
13	32890597	32890664	BRCA2	exon	BRCA2_ENSG00000139618_1_13_32890597_32890664_1
13	32893214	32893462	BRCA2	exon	BRCA2_ENSG00000139618_2_13_32893214_32893462_1
13	32899213	32899321	BRCA2	exon	BRCA2_ENSG00000139618_3_13_32899213_32899321_1
13	32900238	32900287	BRCA2	exon	BRCA2_ENSG00000139618_4_13_32900238_32900287_1
13	32900379	32900419	BRCA2	exon	BRCA2_ENSG00000139618_5_13_32900379_32900419_1
13	32900636	32900750	BRCA2	exon	BRCA2_ENSG00000139618_6_13_32900636_32900750_1
13	32903580	32903629	BRCA2	exon	BRCA2_ENSG00000139618_7_13_32903580_32903629_1
13	32905056	32905167	BRCA2	exon	BRCA2_ENSG00000139618_8_13_32905056_32905167_1
13	32906409	32907524	BRCA2	exon	BRCA2_ENSG00000139618_9_13_32906409_32907524_1
13	32910402	32915333	BRCA2	exon	BRCA2_ENSG00000139618_10_13_32910402_32915333_1
13	32918695	32918790	BRCA2	exon	BRCA2_ENSG00000139618_11_13_32918695_32918790_1
13	32920964	32921033	BRCA2	exon	BRCA2_ENSG00000139618_12_13_32920964_32921033_1
13	32928998	32929425	BRCA2	exon	BRCA2_ENSG00000139618_13_13_32928998_32929425_1
13	32930565	32930746	BRCA2	exon	BRCA2_ENSG00000139618_14_13_32930565_32930746_1
13	32931879	32932066	BRCA2	exon	BRCA2_ENSG00000139618_15_13_32931879_32932066_1
13	32936660	32936830	BRCA2	exon	BRCA2_ENSG00000139618_16_13_32936660_32936830_1
13	32937316	32937670	BRCA2	exon	BRCA2_ENSG00000139618_17_13_32937316_32937670_1
13	32944539	32944694	BRCA2	exon	BRCA2_ENSG00000139618_18_13_32944539_32944694_1
13	32945093	32945237	BRCA2	exon	BRCA2_ENSG00000139618_19_13_32945093_32945237_1
13	32950807	32950928	BRCA2	exon	BRCA2_ENSG00000139618_20_13_32950807_32950928_1
13	32953454	32953652	BRCA2	exon	BRCA2_ENSG00000139618_21_13_32953454_32953652_1
13	32953887	32954050	BRCA2	exon	BRCA2_ENSG00000139618_22_13_32953887_32954050_1
13	32954144	32954282	BRCA2	exon	BRCA2_ENSG00000139618_23_13_32954144_32954282_1
13	32968826	32969070	BRCA2	exon	BRCA2_ENSG00000139618_24_13_32968826_32969070_1
13	32971035	32971181	BRCA2	exon	BRCA2_ENSG00000139618_25_13_32971035_32971181_1
13	32972299	32972908	BRCA2	exon	BRCA2_ENSG00000139618_26_13_32972299_32972908_1
13	41133659	41134997	FOXO1	exon	FOXO1_ENSG00000150907_1_13_41133659_41134997_-1
13	41239720	41240350	FOXO1	exon	FOXO1_ENSG00000150907_2_13_41239720_41240350_-1
13	48878048	48878185	RB1	exon	RB1_ENSG00000139687_1_13_48878048_48878185_1
13	48881416	48881542	RB1	exon	RB1_ENSG00000139687_2_13_48881416_48881542_1
13	48916735	48916850	RB1	exon	RB1_ENSG00000139687_3_13_48916735_48916850_1
13	48919216	48919335	RB1	exon	RB1_ENSG00000139687_4_13_48919216_48919335_1
13	48921961	48921999	RB1	exon	RB1_ENSG00000139687_5_13_48921961_48921999_1
13	48923092	48923159	RB1	exon	RB1_ENSG00000139687_6_13_48923092_48923159_1
13	48934153	48934263	RB1	exon	RB1_ENSG00000139687_7_13_48934153_48934263_1
13	48936951	48937093	RB1	exon	RB1_ENSG00000139687_8_13_48936951_48937093_1
13	48939030	48939107	RB1	exon	RB1_ENSG00000139687_9_13_48939030_48939107_1
13	48941630	48941739	RB1	exon	RB1_ENSG00000139687_10_13_48941630_48941739_1
13	48942663	48942740	RB1	exon	RB1_ENSG00000139687_11_13_48942663_48942740_1
13	48947541	48947628	RB1	exon	RB1_ENSG00000139687_12_13_48947541_48947628_1
13	48951054	48951170	RB1	exon	RB1_ENSG00000139687_13_13_48951054_48951170_1
13	48953730	48953786	RB1	exon	RB1_ENSG00000139687_14_13_48953730_48953786_1
13	48954189	48954220	RB1	exon	RB1_ENSG00000139687_15_13_48954189_48954220_1
13	48954301	48954377	RB1	exon	RB1_ENSG00000139687_16_13_48954301_48954377_1
13	48955383	48955579	RB1	exon	RB1_ENSG00000139687_17_13_48955383_48955579_1
13	49027129	49027247	RB1	exon	RB1_ENSG00000139687_18_13_49027129_49027247_1
13	49030340	49030485	RB1	exon	RB1_ENSG00000139687_19_13_49030340_49030485_1
13	49033824	49033969	RB1	exon	RB1_ENSG00000139687_20_13_49033824_49033969_1
13	49037867	49037971	RB1	exon	RB1_ENSG00000139687_21_13_49037867_49037971_1
13	49039134	49039247	RB1	exon	RB1_ENSG00000139687_22_13_49039134_49039247_1
13	49039341	49039504	RB1	exon	RB1_ENSG00000139687_23_13_49039341_49039504_1
13	49047496	49047526	RB1	exon	RB1_ENSG00000139687_24_13_49047496_49047526_1
13	49050837	49050979	RB1	exon	RB1_ENSG00000139687_25_13_49050837_49050979_1
13	49051491	49051540	RB1	exon	RB1_ENSG00000139687_26_13_49051491_49051540_1
13	49054134	49054208	RB1	exon	RB1_ENSG00000139687_27_13_49054134_49054208_1
13	92051300	92051463	GPC5	exon	GPC5_ENSG00000179399_1_13_92051300_92051463_1
13	92101015	92101176	GPC5	exon	GPC5_ENSG00000179399_2_13_92101015_92101176_1
13	92345441	92346135	GPC5	exon	GPC5_ENSG00000179399_3_13_92345441_92346135_1
13	92380786	92380919	GPC5	exon	GPC5_ENSG00000179399_4_13_92380786_92380919_1
13	92408549	92408674	GPC5	exon	GPC5_ENSG00000179399_5_13_92408549_92408674_1
13	92560191	92560311	GPC5	exon	GPC5_ENSG00000179399_6_13_92560191_92560311_1
13	92797083	92797242	GPC5	exon	GPC5_ENSG00000179399_7_13_92797083_92797242_1
13	93518535	93518693	GPC5	exon	GPC5_ENSG00000179399_8_13_93518535_93518693_1
13	110408650	110408655	IRS2	exon	IRS2_ENSG00000185950_1_13_110408650_110408655_-1
13	110434389	110438401	IRS2	exon	IRS2_ENSG00000185950_2_13_110434389_110438401_-1
14	21853771	21854335	CHD8	exon	CHD8_ENSG00000100888_1_14_21853771_21854335_-1
14	21859106	21859222	CHD8	exon	CHD8_ENSG00000100888_2_14_21859106_21859222_-1
14	21859622	21859801	CHD8	exon	CHD8_ENSG00000100888_3_14_21859622_21859801_-1
14	21859992	21860105	CHD8	exon	CHD8_ENSG00000100888_4_14_21859992_21860105_-1
14	21860666	21860968	CHD8	exon	CHD8_ENSG00000100888_5_14_21860666_21860968_-1
14	21861265	21861413	CHD8	exon	CHD8_ENSG00000100888_6_14_21861265_21861413_-1
14	21861635	21862354	CHD8	exon	CHD8_ENSG00000100888_7_14_21861635_21862354_-1
14	21862436	21862644	CHD8	exon	CHD8_ENSG00000100888_8_14_21862436_21862644_-1
14	21863071	21863278	CHD8	exon	CHD8_ENSG00000100888_9_14_21863071_21863278_-1
14	21863457	21863511	CHD8	exon	CHD8_ENSG00000100888_10_14_21863457_21863511_-1
14	21863976	21864051	CHD8	exon	CHD8_ENSG00000100888_11_14_21863976_21864051_-1
14	21865982	21866111	CHD8	exon	CHD8_ENSG00000100888_12_14_21865982_21866111_-1
14	21867761	21867864	CHD8	exon	CHD8_ENSG00000100888_13_14_21867761_21867864_-1
14	21868140	21868229	CHD8	exon	CHD8_ENSG00000100888_14_14_21868140_21868229_-1
14	21868310	21868466	CHD8	exon	CHD8_ENSG00000100888_15_14_21868310_21868466_-1
14	21868572	21868771	CHD8	exon	CHD8_ENSG00000100888_16_14_21868572_21868771_-1
14	21869034	21869230	CHD8	exon	CHD8_ENSG00000100888_17_14_21869034_21869230_-1
14	21869562	21869672	CHD8	exon	CHD8_ENSG00000100888_18_14_21869562_21869672_-1
14	21870116	21870295	CHD8	exon	CHD8_ENSG00000100888_19_14_21870116_21870295_-1
14	21870495	21870662	CHD8	exon	CHD8_ENSG00000100888_20_14_21870495_21870662_-1
14	21871176	21871371	CHD8	exon	CHD8_ENSG00000100888_21_14_21871176_21871371_-1
14	21871612	21871822	CHD8	exon	CHD8_ENSG00000100888_22_14_21871612_21871822_-1
14	21873368	21873623	CHD8	exon	CHD8_ENSG00000100888_23_14_21873368_21873623_-1
14	21873880	21874023	CHD8	exon	CHD8_ENSG00000100888_24_14_21873880_21874023_-1
14	21875015	21875191	CHD8	exon	CHD8_ENSG00000100888_25_14_21875015_21875191_-1
14	21876471	21876714	CHD8	exon	CHD8_ENSG00000100888_26_14_21876471_21876714_-1
14	21876863	21876984	CHD8	exon	CHD8_ENSG00000100888_27_14_21876863_21876984_-1
14	21878010	21878147	CHD8	exon	CHD8_ENSG00000100888_28_14_21878010_21878147_-1
14	21881072	21881155	CHD8	exon	CHD8_ENSG00000100888_29_14_21881072_21881155_-1
14	21882460	21882577	CHD8	exon	CHD8_ENSG00000100888_30_14_21882460_21882577_-1
14	21883097	21883152	CHD8	exon	CHD8_ENSG00000100888_31_14_21883097_21883152_-1
14	21883733	21883801	CHD8	exon	CHD8_ENSG00000100888_32_14_21883733_21883801_-1
14	21883884	21884066	CHD8	exon	CHD8_ENSG00000100888_33_14_21883884_21884066_-1
14	21894287	21894401	CHD8	exon	CHD8_ENSG00000100888_34_14_21894287_21894401_-1
14	21896028	21896413	CHD8	exon	CHD8_ENSG00000100888_35_14_21896028_21896413_-1
14	21897123	21897494	CHD8	exon	CHD8_ENSG00000100888_36_14_21897123_21897494_-1
14	21898960	21899803	CHD8	exon	CHD8_ENSG00000100888_37_14_21898960_21899803_-1
14	21899970	21899976	CHD8	exon	CHD8_ENSG00000100888_38_14_21899970_21899976_-1
14	23776976	23777408	BCL2L2	exon	BCL2L2_ENSG00000129473_1_14_23776976_23777408_1
14	23778025	23778175	BCL2L2	exon	BCL2L2_ENSG00000129473_2_14_23778025_23778175_1
14	36986482	36987225	NKX2-1	exon	NKX2-1_ENSG00000136352_1_14_36986482_36987225_-1
14	36988190	36988575	NKX2-1	exon	NKX2-1_ENSG00000136352_2_14_36988190_36988575_-1
14	36989258	36989335	NKX2-1	exon	NKX2-1_ENSG00000136352_3_14_36989258_36989335_-1
14	37131294	37131298	PAX9	exon	PAX9_ENSG00000198807_1_14_37131294_37131298_1
14	37132102	37132728	PAX9	exon	PAX9_ENSG00000198807_2_14_37132102_37132728_1
14	37135667	37135806	PAX9	exon	PAX9_ENSG00000198807_3_14_37135667_37135806_1
14	37145403	37145658	PAX9	exon	PAX9_ENSG00000198807_4_14_37145403_37145658_1
14	38060569	38061916	FOXA1	exon	FOXA1_ENSG00000129514_1_14_38060569_38061916_-1
14	38064106	38064178	FOXA1	exon	FOXA1_ENSG00000129514_2_14_38064106_38064178_-1
14	71197096	71197581	MAP3K9	exon	MAP3K9_ENSG00000006432_1_14_71197096_71197581_-1
14	71199256	71200059	MAP3K9	exon	MAP3K9_ENSG00000006432_2_14_71199256_71200059_-1
14	71200474	71200515	MAP3K9	exon	MAP3K9_ENSG00000006432_3_14_71200474_71200515_-1
14	71201103	71201215	MAP3K9	exon	MAP3K9_ENSG00000006432_4_14_71201103_71201215_-1
14	71202678	71202746	MAP3K9	exon	MAP3K9_ENSG00000006432_5_14_71202678_71202746_-1
14	71204962	71205115	MAP3K9	exon	MAP3K9_ENSG00000006432_6_14_71204962_71205115_-1
14	71206759	71206881	MAP3K9	exon	MAP3K9_ENSG00000006432_7_14_71206759_71206881_-1
14	71209068	71209308	MAP3K9	exon	MAP3K9_ENSG00000006432_8_14_71209068_71209308_-1
14	71215546	71215721	MAP3K9	exon	MAP3K9_ENSG00000006432_9_14_71215546_71215721_-1
14	71216650	71216798	MAP3K9	exon	MAP3K9_ENSG00000006432_10_14_71216650_71216798_-1
14	71227719	71227899	MAP3K9	exon	MAP3K9_ENSG00000006432_11_14_71227719_71227899_-1
14	71267384	71267797	MAP3K9	exon	MAP3K9_ENSG00000006432_12_14_71267384_71267797_-1
14	71275483	71275889	MAP3K9	exon	MAP3K9_ENSG00000006432_13_14_71275483_71275889_-1
14	81422024	81422194	TSHR	exon	TSHR_ENSG00000165409_1_14_81422024_81422194_1
14	81528492	81528563	TSHR	exon	TSHR_ENSG00000165409_2_14_81528492_81528563_1
14	81534598	81534672	TSHR	exon	TSHR_ENSG00000165409_3_14_81534598_81534672_1
14	81554298	81554372	TSHR	exon	TSHR_ENSG00000165409_4_14_81554298_81554372_1
14	81557413	81557487	TSHR	exon	TSHR_ENSG00000165409_5_14_81557413_81557487_1
14	81558875	81558952	TSHR	exon	TSHR_ENSG00000165409_6_14_81558875_81558952_1
14	81562983	81563051	TSHR	exon	TSHR_ENSG00000165409_7_14_81562983_81563051_1
14	81574719	81574796	TSHR	exon	TSHR_ENSG00000165409_8_14_81574719_81574796_1
14	81574893	81575026	TSHR	exon	TSHR_ENSG00000165409_9_14_81574893_81575026_1
14	81606023	81606211	TSHR	exon	TSHR_ENSG00000165409_10_14_81606023_81606211_1
14	81609284	81610698	TSHR	exon	TSHR_ENSG00000165409_11_14_81609284_81610698_1
14	95556834	95557000	DICER1	exon	DICER1_ENSG00000100697_1_14_95556834_95557000_-1
14	95557371	95557446	DICER1	exon	DICER1_ENSG00000100697_2_14_95557371_95557446_-1
14	95557540	95557702	DICER1	exon	DICER1_ENSG00000100697_3_14_95557540_95557702_-1
14	95560225	95560493	DICER1	exon	DICER1_ENSG00000100697_4_14_95560225_95560493_-1
14	95562162	95563050	DICER1	exon	DICER1_ENSG00000100697_5_14_95562162_95563050_-1
14	95566117	95566272	DICER1	exon	DICER1_ENSG00000100697_6_14_95566117_95566272_-1
14	95569683	95570463	DICER1	exon	DICER1_ENSG00000100697_7_14_95569683_95570463_-1
14	95571408	95571583	DICER1	exon	DICER1_ENSG00000100697_8_14_95571408_95571583_-1
14	95572015	95572120	DICER1	exon	DICER1_ENSG00000100697_9_14_95572015_95572120_-1
14	95572378	95572560	DICER1	exon	DICER1_ENSG00000100697_10_14_95572378_95572560_-1
14	95573945	95574098	DICER1	exon	DICER1_ENSG00000100697_11_14_95573945_95574098_-1
14	95574217	95574430	DICER1	exon	DICER1_ENSG00000100697_12_14_95574217_95574430_-1
14	95574661	95574840	DICER1	exon	DICER1_ENSG00000100697_13_14_95574661_95574840_-1
14	95577654	95577793	DICER1	exon	DICER1_ENSG00000100697_14_14_95577654_95577793_-1
14	95578509	95578584	DICER1	exon	DICER1_ENSG00000100697_15_14_95578509_95578584_-1
14	95579429	95579561	DICER1	exon	DICER1_ENSG00000100697_16_14_95579429_95579561_-1
14	95582004	95582158	DICER1	exon	DICER1_ENSG00000100697_17_14_95582004_95582158_-1
14	95582790	95583032	DICER1	exon	DICER1_ENSG00000100697_18_14_95582790_95583032_-1
14	95583959	95584091	DICER1	exon	DICER1_ENSG00000100697_19_14_95583959_95584091_-1
14	95590533	95591005	DICER1	exon	DICER1_ENSG00000100697_20_14_95590533_95591005_-1
14	95592917	95593085	DICER1	exon	DICER1_ENSG00000100697_21_14_95592917_95593085_-1
14	95595809	95595969	DICER1	exon	DICER1_ENSG00000100697_22_14_95595809_95595969_-1
14	95596395	95596529	DICER1	exon	DICER1_ENSG00000100697_23_14_95596395_95596529_-1
14	95597846	95597976	DICER1	exon	DICER1_ENSG00000100697_24_14_95597846_95597976_-1
14	95598852	95599014	DICER1	exon	DICER1_ENSG00000100697_25_14_95598852_95599014_-1
14	95599652	95599796	DICER1	exon	DICER1_ENSG00000100697_26_14_95599652_95599796_-1
14	105236677	105236757	AKT1	exon	AKT1_ENSG00000142208_1_14_105236677_105236757_-1
14	105237082	105237184	AKT1	exon	AKT1_ENSG00000142208_2_14_105237082_105237184_-1
14	105238702	105238789	AKT1	exon	AKT1_ENSG00000142208_3_14_105238702_105238789_-1
14	105239215	105239429	AKT1	exon	AKT1_ENSG00000142208_4_14_105239215_105239429_-1
14	105239588	105239716	AKT1	exon	AKT1_ENSG00000142208_5_14_105239588_105239716_-1
14	105239792	105239917	AKT1	exon	AKT1_ENSG00000142208_6_14_105239792_105239917_-1
14	105240249	105240317	AKT1	exon	AKT1_ENSG00000142208_7_14_105240249_105240317_-1
14	105241275	105241340	AKT1	exon	AKT1_ENSG00000142208_8_14_105241275_105241340_-1
14	105241413	105241544	AKT1	exon	AKT1_ENSG00000142208_9_14_105241413_105241544_-1
14	105241989	105242136	AKT1	exon	AKT1_ENSG00000142208_10_14_105241989_105242136_-1
14	105242996	105243107	AKT1	exon	AKT1_ENSG00000142208_11_14_105242996_105243107_-1
14	105246425	105246553	AKT1	exon	AKT1_ENSG00000142208_12_14_105246425_105246553_-1
14	105258935	105258981	AKT1	exon	AKT1_ENSG00000142208_13_14_105258935_105258981_-1
15	40453421	40453456	BUB1B	exon	BUB1B_ENSG00000156970_1_15_40453421_40453456_1
15	40457254	40457397	BUB1B	exon	BUB1B_ENSG00000156970_2_15_40457254_40457397_1
15	40462263	40462322	BUB1B	exon	BUB1B_ENSG00000156970_3_15_40462263_40462322_1
15	40462738	40462882	BUB1B	exon	BUB1B_ENSG00000156970_4_15_40462738_40462882_1
15	40468678	40468874	BUB1B	exon	BUB1B_ENSG00000156970_5_15_40468678_40468874_1
15	40475915	40476084	BUB1B	exon	BUB1B_ENSG00000156970_6_15_40475915_40476084_1
15	40477366	40477580	BUB1B	exon	BUB1B_ENSG00000156970_7_15_40477366_40477580_1
15	40477752	40477843	BUB1B	exon	BUB1B_ENSG00000156970_8_15_40477752_40477843_1
15	40488746	40488975	BUB1B	exon	BUB1B_ENSG00000156970_9_15_40488746_40488975_1
15	40491816	40491928	BUB1B	exon	BUB1B_ENSG00000156970_10_15_40491816_40491928_1
15	40492445	40492560	BUB1B	exon	BUB1B_ENSG00000156970_11_15_40492445_40492560_1
15	40493132	40493181	BUB1B	exon	BUB1B_ENSG00000156970_12_15_40493132_40493181_1
15	40494606	40494666	BUB1B	exon	BUB1B_ENSG00000156970_13_15_40494606_40494666_1
15	40494790	40494895	BUB1B	exon	BUB1B_ENSG00000156970_14_15_40494790_40494895_1
15	40498385	40498659	BUB1B	exon	BUB1B_ENSG00000156970_15_15_40498385_40498659_1
15	40500838	40500971	BUB1B	exon	BUB1B_ENSG00000156970_16_15_40500838_40500971_1
15	40501836	40501976	BUB1B	exon	BUB1B_ENSG00000156970_17_15_40501836_40501976_1
15	40502311	40502411	BUB1B	exon	BUB1B_ENSG00000156970_18_15_40502311_40502411_1
15	40504700	40504849	BUB1B	exon	BUB1B_ENSG00000156970_19_15_40504700_40504849_1
15	40505533	40505675	BUB1B	exon	BUB1B_ENSG00000156970_20_15_40505533_40505675_1
15	40509697	40509868	BUB1B	exon	BUB1B_ENSG00000156970_21_15_40509697_40509868_1
15	40510657	40510763	BUB1B	exon	BUB1B_ENSG00000156970_22_15_40510657_40510763_1
15	40512765	40512961	BUB1B	exon	BUB1B_ENSG00000156970_23_15_40512765_40512961_1
15	40990956	40991043	RAD51	exon	RAD51_ENSG00000051180_1_15_40990956_40991043_1
15	40993262	40993399	RAD51	exon	RAD51_ENSG00000051180_2_15_40993262_40993399_1
15	40994004	40994124	RAD51	exon	RAD51_ENSG00000051180_3_15_40994004_40994124_1
15	40998375	40998492	RAD51	exon	RAD51_ENSG00000051180_4_15_40998375_40998492_1
15	41001223	41001314	RAD51	exon	RAD51_ENSG00000051180_5_15_41001223_41001314_1
15	41011003	41011097	RAD51	exon	RAD51_ENSG00000051180_6_15_41011003_41011097_1
15	41020909	41021022	RAD51	exon	RAD51_ENSG00000051180_7_15_41020909_41021022_1
15	41021703	41021832	RAD51	exon	RAD51_ENSG00000051180_8_15_41021703_41021832_1
15	41022051	41022172	RAD51	exon	RAD51_ENSG00000051180_9_15_41022051_41022172_1
15	41023253	41023377	RAD51	exon	RAD51_ENSG00000051180_10_15_41023253_41023377_1
15	41961092	41962156	MGA	exon	MGA_ENSG00000174197_1_15_41961092_41962156_1
15	41988273	41989221	MGA	exon	MGA_ENSG00000174197_2_15_41988273_41989221_1
15	41991061	41991139	MGA	exon	MGA_ENSG00000174197_3_15_41991061_41991139_1
15	41991262	41991357	MGA	exon	MGA_ENSG00000174197_4_15_41991262_41991357_1
15	41999926	42000057	MGA	exon	MGA_ENSG00000174197_5_15_41999926_42000057_1
15	42000302	42000406	MGA	exon	MGA_ENSG00000174197_6_15_42000302_42000406_1
15	42002889	42003547	MGA	exon	MGA_ENSG00000174197_7_15_42002889_42003547_1
15	42005349	42005694	MGA	exon	MGA_ENSG00000174197_8_15_42005349_42005694_1
15	42019378	42019604	MGA	exon	MGA_ENSG00000174197_9_15_42019378_42019604_1
15	42021362	42021547	MGA	exon	MGA_ENSG00000174197_10_15_42021362_42021547_1
15	42026720	42026792	MGA	exon	MGA_ENSG00000174197_11_15_42026720_42026792_1
15	42028379	42028896	MGA	exon	MGA_ENSG00000174197_12_15_42028379_42028896_1
15	42032251	42032401	MGA	exon	MGA_ENSG00000174197_13_15_42032251_42032401_1
15	42034744	42035370	MGA	exon	MGA_ENSG00000174197_14_15_42034744_42035370_1
15	42040835	42041125	MGA	exon	MGA_ENSG00000174197_15_15_42040835_42041125_1
15	42041309	42042813	MGA	exon	MGA_ENSG00000174197_16_15_42041309_42042813_1
15	42046635	42046765	MGA	exon	MGA_ENSG00000174197_17_15_42046635_42046765_1
15	42049986	42050037	MGA	exon	MGA_ENSG00000174197_18_15_42049986_42050037_1
15	42052521	42052727	MGA	exon	MGA_ENSG00000174197_19_15_42052521_42052727_1
15	42053937	42054048	MGA	exon	MGA_ENSG00000174197_20_15_42053937_42054048_1
15	42054327	42054560	MGA	exon	MGA_ENSG00000174197_21_15_42054327_42054560_1
15	42057084	42057260	MGA	exon	MGA_ENSG00000174197_22_15_42057084_42057260_1
15	42058202	42059479	MGA	exon	MGA_ENSG00000174197_23_15_42058202_42059479_1
15	45003744	45003811	B2M	exon	B2M_ENSG00000166710_1_15_45003744_45003811_1
15	45007621	45007899	B2M	exon	B2M_ENSG00000166710_2_15_45007621_45007899_1
15	45008527	45008541	B2M	exon	B2M_ENSG00000166710_3_15_45008527_45008541_1
15	66679685	66679765	MAP2K1	exon	MAP2K1_ENSG00000169032_1_15_66679685_66679765_1
15	66727365	66727575	MAP2K1	exon	MAP2K1_ENSG00000169032_2_15_66727365_66727575_1
15	66729084	66729230	MAP2K1	exon	MAP2K1_ENSG00000169032_3_15_66729084_66729230_1
15	66735618	66735695	MAP2K1	exon	MAP2K1_ENSG00000169032_4_15_66735618_66735695_1
15	66736994	66737045	MAP2K1	exon	MAP2K1_ENSG00000169032_5_15_66736994_66737045_1
15	66774093	66774217	MAP2K1	exon	MAP2K1_ENSG00000169032_6_15_66774093_66774217_1
15	66777328	66777529	MAP2K1	exon	MAP2K1_ENSG00000169032_7_15_66777328_66777529_1
15	66779566	66779630	MAP2K1	exon	MAP2K1_ENSG00000169032_8_15_66779566_66779630_1
15	66781553	66781614	MAP2K1	exon	MAP2K1_ENSG00000169032_9_15_66781553_66781614_1
15	66782056	66782101	MAP2K1	exon	MAP2K1_ENSG00000169032_10_15_66782056_66782101_1
15	66782840	66782954	MAP2K1	exon	MAP2K1_ENSG00000169032_11_15_66782840_66782954_1
15	67358492	67358698	SMAD3	exon	SMAD3_ENSG00000166949_1_15_67358492_67358698_1
15	67430364	67430438	SMAD3	exon	SMAD3_ENSG00000166949_2_15_67430364_67430438_1
15	67457233	67457426	SMAD3	exon	SMAD3_ENSG00000166949_3_15_67457233_67457426_1
15	67457591	67457722	SMAD3	exon	SMAD3_ENSG00000166949_4_15_67457591_67457722_1
15	67459117	67459191	SMAD3	exon	SMAD3_ENSG00000166949_5_15_67459117_67459191_1
15	67462892	67462942	SMAD3	exon	SMAD3_ENSG00000166949_6_15_67462892_67462942_1
15	67473579	67473791	SMAD3	exon	SMAD3_ENSG00000166949_7_15_67473579_67473791_1
15	67477065	67477202	SMAD3	exon	SMAD3_ENSG00000166949_8_15_67477065_67477202_1
15	67479703	67479847	SMAD3	exon	SMAD3_ENSG00000166949_9_15_67479703_67479847_1
15	67482751	67482875	SMAD3	exon	SMAD3_ENSG00000166949_10_15_67482751_67482875_1
15	67835673	67835808	MAP2K5	exon	MAP2K5_ENSG00000137764_1_15_67835673_67835808_1
15	67841518	67841545	MAP2K5	exon	MAP2K5_ENSG00000137764_2_15_67841518_67841545_1
15	67842372	67842420	MAP2K5	exon	MAP2K5_ENSG00000137764_3_15_67842372_67842420_1
15	67855621	67855688	MAP2K5	exon	MAP2K5_ENSG00000137764_4_15_67855621_67855688_1
15	67873092	67873161	MAP2K5	exon	MAP2K5_ENSG00000137764_5_15_67873092_67873161_1
15	67878228	67878268	MAP2K5	exon	MAP2K5_ENSG00000137764_6_15_67878228_67878268_1
15	67879184	67879251	MAP2K5	exon	MAP2K5_ENSG00000137764_7_15_67879184_67879251_1
15	67885264	67885312	MAP2K5	exon	MAP2K5_ENSG00000137764_8_15_67885264_67885312_1
15	67893023	67893087	MAP2K5	exon	MAP2K5_ENSG00000137764_9_15_67893023_67893087_1
15	67923226	67923265	MAP2K5	exon	MAP2K5_ENSG00000137764_10_15_67923226_67923265_1
15	67938569	67938637	MAP2K5	exon	MAP2K5_ENSG00000137764_11_15_67938569_67938637_1
15	67938726	67938807	MAP2K5	exon	MAP2K5_ENSG00000137764_12_15_67938726_67938807_1
15	67950891	67950952	MAP2K5	exon	MAP2K5_ENSG00000137764_13_15_67950891_67950952_1
15	67956935	67956983	MAP2K5	exon	MAP2K5_ENSG00000137764_14_15_67956935_67956983_1
15	67984817	67984890	MAP2K5	exon	MAP2K5_ENSG00000137764_15_15_67984817_67984890_1
15	67985856	67985906	MAP2K5	exon	MAP2K5_ENSG00000137764_16_15_67985856_67985906_1
15	67995675	67995746	MAP2K5	exon	MAP2K5_ENSG00000137764_17_15_67995675_67995746_1
15	68020254	68020283	MAP2K5	exon	MAP2K5_ENSG00000137764_18_15_68020254_68020283_1
15	68040569	68040595	MAP2K5	exon	MAP2K5_ENSG00000137764_19_15_68040569_68040595_1
15	68040907	68040939	MAP2K5	exon	MAP2K5_ENSG00000137764_20_15_68040907_68040939_1
15	68061940	68062001	MAP2K5	exon	MAP2K5_ENSG00000137764_21_15_68061940_68062001_1
15	68065045	68065090	MAP2K5	exon	MAP2K5_ENSG00000137764_22_15_68065045_68065090_1
15	68098984	68099089	MAP2K5	exon	MAP2K5_ENSG00000137764_23_15_68098984_68099089_1
15	80253408	80253516	BCL2A1	exon	BCL2A1_ENSG00000140379_1_15_80253408_80253516_-1
15	80259979	80260034	BCL2A1	exon	BCL2A1_ENSG00000140379_2_15_80259979_80260034_-1
15	80263042	80263462	BCL2A1	exon	BCL2A1_ENSG00000140379_3_15_80263042_80263462_-1
15	88420165	88420351	NTRK3	exon	NTRK3_ENSG00000140538_1_15_88420165_88420351_-1
15	88423501	88423659	NTRK3	exon	NTRK3_ENSG00000140538_2_15_88423501_88423659_-1
15	88428925	88428966	NTRK3	exon	NTRK3_ENSG00000140538_3_15_88428925_88428966_-1
15	88472422	88472665	NTRK3	exon	NTRK3_ENSG00000140538_4_15_88472422_88472665_-1
15	88476243	88476415	NTRK3	exon	NTRK3_ENSG00000140538_5_15_88476243_88476415_-1
15	88483854	88483984	NTRK3	exon	NTRK3_ENSG00000140538_6_15_88483854_88483984_-1
15	88522575	88522694	NTRK3	exon	NTRK3_ENSG00000140538_7_15_88522575_88522694_-1
15	88524457	88524591	NTRK3	exon	NTRK3_ENSG00000140538_8_15_88524457_88524591_-1
15	88576088	88576276	NTRK3	exon	NTRK3_ENSG00000140538_9_15_88576088_88576276_-1
15	88669502	88669604	NTRK3	exon	NTRK3_ENSG00000140538_10_15_88669502_88669604_-1
15	88670393	88670457	NTRK3	exon	NTRK3_ENSG00000140538_11_15_88670393_88670457_-1
15	88671942	88671965	NTRK3	exon	NTRK3_ENSG00000140538_12_15_88671942_88671965_-1
15	88678332	88678628	NTRK3	exon	NTRK3_ENSG00000140538_13_15_88678332_88678628_-1
15	88679130	88679271	NTRK3	exon	NTRK3_ENSG00000140538_14_15_88679130_88679271_-1
15	88679698	88679840	NTRK3	exon	NTRK3_ENSG00000140538_15_15_88679698_88679840_-1
15	88680635	88680792	NTRK3	exon	NTRK3_ENSG00000140538_16_15_88680635_88680792_-1
15	88690566	88690634	NTRK3	exon	NTRK3_ENSG00000140538_17_15_88690566_88690634_-1
15	88726649	88726720	NTRK3	exon	NTRK3_ENSG00000140538_18_15_88726649_88726720_-1
15	88727456	88727530	NTRK3	exon	NTRK3_ENSG00000140538_19_15_88727456_88727530_-1
15	88799137	88799385	NTRK3	exon	NTRK3_ENSG00000140538_20_15_88799137_88799385_-1
15	90627497	90627585	IDH2	exon	IDH2_ENSG00000182054_1_15_90627497_90627585_-1
15	90628048	90628140	IDH2	exon	IDH2_ENSG00000182054_2_15_90628048_90628140_-1
15	90628233	90628330	IDH2	exon	IDH2_ENSG00000182054_3_15_90628233_90628330_-1
15	90628507	90628619	IDH2	exon	IDH2_ENSG00000182054_4_15_90628507_90628619_-1
15	90630344	90630495	IDH2	exon	IDH2_ENSG00000182054_5_15_90630344_90630495_-1
15	90630671	90630807	IDH2	exon	IDH2_ENSG00000182054_6_15_90630671_90630807_-1
15	90631591	90631734	IDH2	exon	IDH2_ENSG00000182054_7_15_90631591_90631734_-1
15	90631819	90631979	IDH2	exon	IDH2_ENSG00000182054_8_15_90631819_90631979_-1
15	90633711	90633876	IDH2	exon	IDH2_ENSG00000182054_9_15_90633711_90633876_-1
15	90634785	90634876	IDH2	exon	IDH2_ENSG00000182054_10_15_90634785_90634876_-1
15	90645508	90645623	IDH2	exon	IDH2_ENSG00000182054_11_15_90645508_90645623_-1
15	91290622	91290720	BLM	exon	BLM_ENSG00000197299_1_15_91290622_91290720_1
15	91292597	91293297	BLM	exon	BLM_ENSG00000197299_2_15_91292597_91293297_1
15	91295017	91295176	BLM	exon	BLM_ENSG00000197299_3_15_91295017_91295176_1
15	91298041	91298168	BLM	exon	BLM_ENSG00000197299_4_15_91298041_91298168_1
15	91303377	91303509	BLM	exon	BLM_ENSG00000197299_5_15_91303377_91303509_1
15	91303824	91304485	BLM	exon	BLM_ENSG00000197299_6_15_91303824_91304485_1
15	91306196	91306387	BLM	exon	BLM_ENSG00000197299_7_15_91306196_91306387_1
15	91308526	91308644	BLM	exon	BLM_ENSG00000197299_8_15_91308526_91308644_1
15	91310140	91310253	BLM	exon	BLM_ENSG00000197299_9_15_91310140_91310253_1
15	91312363	91312461	BLM	exon	BLM_ENSG00000197299_10_15_91312363_91312461_1
15	91312668	91312816	BLM	exon	BLM_ENSG00000197299_11_15_91312668_91312816_1
15	91326052	91326158	BLM	exon	BLM_ENSG00000197299_12_15_91326052_91326158_1
15	91328151	91328311	BLM	exon	BLM_ENSG00000197299_13_15_91328151_91328311_1
15	91333879	91334074	BLM	exon	BLM_ENSG00000197299_14_15_91333879_91334074_1
15	91337397	91337587	BLM	exon	BLM_ENSG00000197299_15_15_91337397_91337587_1
15	91341420	91341567	BLM	exon	BLM_ENSG00000197299_16_15_91341420_91341567_1
15	91346751	91346950	BLM	exon	BLM_ENSG00000197299_17_15_91346751_91346950_1
15	91347397	91347589	BLM	exon	BLM_ENSG00000197299_18_15_91347397_91347589_1
15	91352367	91352489	BLM	exon	BLM_ENSG00000197299_19_15_91352367_91352489_1
15	91354435	91354636	BLM	exon	BLM_ENSG00000197299_20_15_91354435_91354636_1
15	91358332	91358510	BLM	exon	BLM_ENSG00000197299_21_15_91358332_91358510_1
15	99192810	99192904	IGF1R	exon	IGF1R_ENSG00000140443_1_15_99192810_99192904_1
15	99250791	99251336	IGF1R	exon	IGF1R_ENSG00000140443_2_15_99250791_99251336_1
15	99434554	99434866	IGF1R	exon	IGF1R_ENSG00000140443_3_15_99434554_99434866_1
15	99439986	99440134	IGF1R	exon	IGF1R_ENSG00000140443_4_15_99439986_99440134_1
15	99442706	99442850	IGF1R	exon	IGF1R_ENSG00000140443_5_15_99442706_99442850_1
15	99451914	99452128	IGF1R	exon	IGF1R_ENSG00000140443_6_15_99451914_99452128_1
15	99454544	99454670	IGF1R	exon	IGF1R_ENSG00000140443_7_15_99454544_99454670_1
15	99456273	99456511	IGF1R	exon	IGF1R_ENSG00000140443_8_15_99456273_99456511_1
15	99459193	99459360	IGF1R	exon	IGF1R_ENSG00000140443_9_15_99459193_99459360_1
15	99459901	99460105	IGF1R	exon	IGF1R_ENSG00000140443_10_15_99459901_99460105_1
15	99465377	99465660	IGF1R	exon	IGF1R_ENSG00000140443_11_15_99465377_99465660_1
15	99467105	99467241	IGF1R	exon	IGF1R_ENSG00000140443_12_15_99467105_99467241_1
15	99467754	99467913	IGF1R	exon	IGF1R_ENSG00000140443_13_15_99467754_99467913_1
15	99472787	99472889	IGF1R	exon	IGF1R_ENSG00000140443_14_15_99472787_99472889_1
15	99473464	99473534	IGF1R	exon	IGF1R_ENSG00000140443_15_15_99473464_99473534_1
15	99478053	99478282	IGF1R	exon	IGF1R_ENSG00000140443_16_15_99478053_99478282_1
15	99478545	99478655	IGF1R	exon	IGF1R_ENSG00000140443_17_15_99478545_99478655_1
15	99482430	99482589	IGF1R	exon	IGF1R_ENSG00000140443_18_15_99482430_99482589_1
15	99486152	99486281	IGF1R	exon	IGF1R_ENSG00000140443_19_15_99486152_99486281_1
15	99491803	99491937	IGF1R	exon	IGF1R_ENSG00000140443_20_15_99491803_99491937_1
15	99500290	99500672	IGF1R	exon	IGF1R_ENSG00000140443_21_15_99500290_99500672_1
16	338121	338248	AXIN1	exon	AXIN1_ENSG00000103126_1_16_338121_338248_-1
16	339440	339607	AXIN1	exon	AXIN1_ENSG00000103126_2_16_339440_339607_-1
16	341190	341297	AXIN1	exon	AXIN1_ENSG00000103126_3_16_341190_341297_-1
16	343488	343718	AXIN1	exon	AXIN1_ENSG00000103126_4_16_343488_343718_-1
16	347056	347226	AXIN1	exon	AXIN1_ENSG00000103126_5_16_347056_347226_-1
16	347722	348251	AXIN1	exon	AXIN1_ENSG00000103126_6_16_347722_348251_-1
16	354304	354441	AXIN1	exon	AXIN1_ENSG00000103126_7_16_354304_354441_-1
16	359973	360069	AXIN1	exon	AXIN1_ENSG00000103126_8_16_359973_360069_-1
16	364543	364683	AXIN1	exon	AXIN1_ENSG00000103126_9_16_364543_364683_-1
16	396148	397026	AXIN1	exon	AXIN1_ENSG00000103126_10_16_396148_397026_-1
16	2098616	2098754	TSC2	exon	TSC2_ENSG00000103197_1_16_2098616_2098754_1
16	2100401	2100487	TSC2	exon	TSC2_ENSG00000103197_2_16_2100401_2100487_1
16	2103343	2103453	TSC2	exon	TSC2_ENSG00000103197_3_16_2103343_2103453_1
16	2104297	2104441	TSC2	exon	TSC2_ENSG00000103197_4_16_2104297_2104441_1
16	2105403	2105520	TSC2	exon	TSC2_ENSG00000103197_5_16_2105403_2105520_1
16	2106197	2106245	TSC2	exon	TSC2_ENSG00000103197_6_16_2106197_2106245_1
16	2106645	2106770	TSC2	exon	TSC2_ENSG00000103197_7_16_2106645_2106770_1
16	2107106	2107179	TSC2	exon	TSC2_ENSG00000103197_8_16_2107106_2107179_1
16	2108748	2108874	TSC2	exon	TSC2_ENSG00000103197_9_16_2108748_2108874_1
16	2110671	2110814	TSC2	exon	TSC2_ENSG00000103197_10_16_2110671_2110814_1
16	2111872	2112009	TSC2	exon	TSC2_ENSG00000103197_11_16_2111872_2112009_1
16	2112498	2112601	TSC2	exon	TSC2_ENSG00000103197_12_16_2112498_2112601_1
16	2112973	2113054	TSC2	exon	TSC2_ENSG00000103197_13_16_2112973_2113054_1
16	2114273	2114428	TSC2	exon	TSC2_ENSG00000103197_14_16_2114273_2114428_1
16	2115520	2115636	TSC2	exon	TSC2_ENSG00000103197_15_16_2115520_2115636_1
16	2120457	2120579	TSC2	exon	TSC2_ENSG00000103197_16_16_2120457_2120579_1
16	2121511	2121617	TSC2	exon	TSC2_ENSG00000103197_17_16_2121511_2121617_1
16	2121785	2121935	TSC2	exon	TSC2_ENSG00000103197_18_16_2121785_2121935_1
16	2122242	2122364	TSC2	exon	TSC2_ENSG00000103197_19_16_2122242_2122364_1
16	2122850	2122984	TSC2	exon	TSC2_ENSG00000103197_20_16_2122850_2122984_1
16	2124201	2124390	TSC2	exon	TSC2_ENSG00000103197_21_16_2124201_2124390_1
16	2125800	2125893	TSC2	exon	TSC2_ENSG00000103197_22_16_2125800_2125893_1
16	2126069	2126171	TSC2	exon	TSC2_ENSG00000103197_23_16_2126069_2126171_1
16	2126492	2126586	TSC2	exon	TSC2_ENSG00000103197_24_16_2126492_2126586_1
16	2127599	2127727	TSC2	exon	TSC2_ENSG00000103197_25_16_2127599_2127727_1
16	2129033	2129197	TSC2	exon	TSC2_ENSG00000103197_26_16_2129033_2129197_1
16	2129277	2129429	TSC2	exon	TSC2_ENSG00000103197_27_16_2129277_2129429_1
16	2129558	2129670	TSC2	exon	TSC2_ENSG00000103197_28_16_2129558_2129670_1
16	2130166	2130378	TSC2	exon	TSC2_ENSG00000103197_29_16_2130166_2130378_1
16	2131596	2131799	TSC2	exon	TSC2_ENSG00000103197_30_16_2131596_2131799_1
16	2132437	2132505	TSC2	exon	TSC2_ENSG00000103197_31_16_2132437_2132505_1
16	2133696	2133817	TSC2	exon	TSC2_ENSG00000103197_32_16_2133696_2133817_1
16	2134229	2134716	TSC2	exon	TSC2_ENSG00000103197_33_16_2134229_2134716_1
16	2134952	2135027	TSC2	exon	TSC2_ENSG00000103197_34_16_2134952_2135027_1
16	2135231	2135323	TSC2	exon	TSC2_ENSG00000103197_35_16_2135231_2135323_1
16	2136194	2136380	TSC2	exon	TSC2_ENSG00000103197_36_16_2136194_2136380_1
16	2136733	2136872	TSC2	exon	TSC2_ENSG00000103197_37_16_2136733_2136872_1
16	2137864	2137942	TSC2	exon	TSC2_ENSG00000103197_38_16_2137864_2137942_1
16	2138049	2138140	TSC2	exon	TSC2_ENSG00000103197_39_16_2138049_2138140_1
16	2138228	2138326	TSC2	exon	TSC2_ENSG00000103197_40_16_2138228_2138326_1
16	2138447	2138612	TSC2	exon	TSC2_ENSG00000103197_41_16_2138447_2138612_1
16	3777718	3779875	CREBBP	exon	CREBBP_ENSG00000005339_1_16_3777718_3779875_-1
16	3781193	3781474	CREBBP	exon	CREBBP_ENSG00000005339_2_16_3781193_3781474_-1
16	3781777	3781938	CREBBP	exon	CREBBP_ENSG00000005339_3_16_3781777_3781938_-1
16	3786037	3786204	CREBBP	exon	CREBBP_ENSG00000005339_4_16_3786037_3786204_-1
16	3786651	3786816	CREBBP	exon	CREBBP_ENSG00000005339_5_16_3786651_3786816_-1
16	3788560	3788673	CREBBP	exon	CREBBP_ENSG00000005339_6_16_3788560_3788673_-1
16	3789579	3789725	CREBBP	exon	CREBBP_ENSG00000005339_7_16_3789579_3789725_-1
16	3790400	3790550	CREBBP	exon	CREBBP_ENSG00000005339_8_16_3790400_3790550_-1
16	3794895	3794962	CREBBP	exon	CREBBP_ENSG00000005339_9_16_3794895_3794962_-1
16	3795278	3795355	CREBBP	exon	CREBBP_ENSG00000005339_10_16_3795278_3795355_-1
16	3799628	3799684	CREBBP	exon	CREBBP_ENSG00000005339_11_16_3799628_3799684_-1
16	3801727	3801807	CREBBP	exon	CREBBP_ENSG00000005339_12_16_3801727_3801807_-1
16	3807289	3807377	CREBBP	exon	CREBBP_ENSG00000005339_13_16_3807289_3807377_-1
16	3807810	3808049	CREBBP	exon	CREBBP_ENSG00000005339_14_16_3807810_3808049_-1
16	3808855	3808973	CREBBP	exon	CREBBP_ENSG00000005339_15_16_3808855_3808973_-1
16	3817721	3817910	CREBBP	exon	CREBBP_ENSG00000005339_16_16_3817721_3817910_-1
16	3819175	3819354	CREBBP	exon	CREBBP_ENSG00000005339_17_16_3819175_3819354_-1
16	3820571	3820987	CREBBP	exon	CREBBP_ENSG00000005339_18_16_3820571_3820987_-1
16	3823752	3823931	CREBBP	exon	CREBBP_ENSG00000005339_19_16_3823752_3823931_-1
16	3824570	3824694	CREBBP	exon	CREBBP_ENSG00000005339_20_16_3824570_3824694_-1
16	3827614	3827658	CREBBP	exon	CREBBP_ENSG00000005339_21_16_3827614_3827658_-1
16	3828012	3828183	CREBBP	exon	CREBBP_ENSG00000005339_22_16_3828012_3828183_-1
16	3828701	3828818	CREBBP	exon	CREBBP_ENSG00000005339_23_16_3828701_3828818_-1
16	3830733	3830879	CREBBP	exon	CREBBP_ENSG00000005339_24_16_3830733_3830879_-1
16	3831205	3831307	CREBBP	exon	CREBBP_ENSG00000005339_25_16_3831205_3831307_-1
16	3832685	3832927	CREBBP	exon	CREBBP_ENSG00000005339_26_16_3832685_3832927_-1
16	3841982	3842095	CREBBP	exon	CREBBP_ENSG00000005339_27_16_3841982_3842095_-1
16	3843387	3843627	CREBBP	exon	CREBBP_ENSG00000005339_28_16_3843387_3843627_-1
16	3860604	3860780	CREBBP	exon	CREBBP_ENSG00000005339_29_16_3860604_3860780_-1
16	3900298	3901010	CREBBP	exon	CREBBP_ENSG00000005339_30_16_3900298_3901010_-1
16	3929833	3929918	CREBBP	exon	CREBBP_ENSG00000005339_31_16_3929833_3929918_-1
16	9857005	9858805	GRIN2A	exon	GRIN2A_ENSG00000183454_1_16_9857005_9858805_-1
16	9862708	9862946	GRIN2A	exon	GRIN2A_ENSG00000183454_2_16_9862708_9862946_-1
16	9892134	9892321	GRIN2A	exon	GRIN2A_ENSG00000183454_3_16_9892134_9892321_-1
16	9916121	9916281	GRIN2A	exon	GRIN2A_ENSG00000183454_4_16_9916121_9916281_-1
16	9923280	9923509	GRIN2A	exon	GRIN2A_ENSG00000183454_5_16_9923280_9923509_-1
16	9927962	9928087	GRIN2A	exon	GRIN2A_ENSG00000183454_6_16_9927962_9928087_-1
16	9934504	9934657	GRIN2A	exon	GRIN2A_ENSG00000183454_7_16_9934504_9934657_-1
16	9934793	9934961	GRIN2A	exon	GRIN2A_ENSG00000183454_8_16_9934793_9934961_-1
16	9943613	9943818	GRIN2A	exon	GRIN2A_ENSG00000183454_9_16_9943613_9943818_-1
16	9984843	9984957	GRIN2A	exon	GRIN2A_ENSG00000183454_10_16_9984843_9984957_-1
16	10031816	10032408	GRIN2A	exon	GRIN2A_ENSG00000183454_11_16_10031816_10032408_-1
16	10273855	10274269	GRIN2A	exon	GRIN2A_ENSG00000183454_12_16_10273855_10274269_-1
16	11348699	11349336	SOCS1	exon	SOCS1_ENSG00000185338_1_16_11348699_11349336_-1
16	23614779	23614990	PALB2	exon	PALB2_ENSG00000083093_1_16_23614779_23614990_-1
16	23619185	23619333	PALB2	exon	PALB2_ENSG00000083093_2_16_23619185_23619333_-1
16	23625325	23625412	PALB2	exon	PALB2_ENSG00000083093_3_16_23625325_23625412_-1
16	23632683	23632799	PALB2	exon	PALB2_ENSG00000083093_4_16_23632683_23632799_-1
16	23634290	23634451	PALB2	exon	PALB2_ENSG00000083093_5_16_23634290_23634451_-1
16	23635330	23635415	PALB2	exon	PALB2_ENSG00000083093_6_16_23635330_23635415_-1
16	23637557	23637718	PALB2	exon	PALB2_ENSG00000083093_7_16_23637557_23637718_-1
16	23640525	23640596	PALB2	exon	PALB2_ENSG00000083093_8_16_23640525_23640596_-1
16	23640961	23641790	PALB2	exon	PALB2_ENSG00000083093_9_16_23640961_23641790_-1
16	23646183	23647655	PALB2	exon	PALB2_ENSG00000083093_10_16_23646183_23647655_-1
16	23649171	23649273	PALB2	exon	PALB2_ENSG00000083093_11_16_23649171_23649273_-1
16	23649391	23649450	PALB2	exon	PALB2_ENSG00000083093_12_16_23649391_23649450_-1
16	23652431	23652479	PALB2	exon	PALB2_ENSG00000083093_13_16_23652431_23652479_-1
16	67063310	67063388	CBFB	exon	CBFB_ENSG00000067955_1_16_67063310_67063388_1
16	67063630	67063716	CBFB	exon	CBFB_ENSG00000067955_2_16_67063630_67063716_1
16	67070542	67070658	CBFB	exon	CBFB_ENSG00000067955_3_16_67070542_67070658_1
16	67100585	67100701	CBFB	exon	CBFB_ENSG00000067955_4_16_67100585_67100701_1
16	67116116	67116211	CBFB	exon	CBFB_ENSG00000067955_5_16_67116116_67116211_1
16	67132613	67132636	CBFB	exon	CBFB_ENSG00000067955_6_16_67132613_67132636_1
16	67644735	67645516	CTCF	exon	CTCF_ENSG00000102974_1_16_67644735_67645516_1
16	67645854	67646024	CTCF	exon	CTCF_ENSG00000102974_2_16_67645854_67646024_1
16	67650648	67650781	CTCF	exon	CTCF_ENSG00000102974_3_16_67650648_67650781_1
16	67654600	67654720	CTCF	exon	CTCF_ENSG00000102974_4_16_67654600_67654720_1
16	67655345	67655494	CTCF	exon	CTCF_ENSG00000102974_5_16_67655345_67655494_1
16	67660458	67660618	CTCF	exon	CTCF_ENSG00000102974_6_16_67660458_67660618_1
16	67662273	67662455	CTCF	exon	CTCF_ENSG00000102974_7_16_67662273_67662455_1
16	67663301	67663436	CTCF	exon	CTCF_ENSG00000102974_8_16_67663301_67663436_1
16	67670593	67670754	CTCF	exon	CTCF_ENSG00000102974_9_16_67670593_67670754_1
16	67671591	67671776	CTCF	exon	CTCF_ENSG00000102974_10_16_67671591_67671776_1
16	68771318	68771366	CDH1	exon	CDH1_ENSG00000039068_1_16_68771318_68771366_1
16	68772200	68772314	CDH1	exon	CDH1_ENSG00000039068_2_16_68772200_68772314_1
16	68835573	68835796	CDH1	exon	CDH1_ENSG00000039068_3_16_68835573_68835796_1
16	68842327	68842470	CDH1	exon	CDH1_ENSG00000039068_4_16_68842327_68842470_1
16	68842596	68842751	CDH1	exon	CDH1_ENSG00000039068_5_16_68842596_68842751_1
16	68844100	68844244	CDH1	exon	CDH1_ENSG00000039068_6_16_68844100_68844244_1
16	68845587	68845762	CDH1	exon	CDH1_ENSG00000039068_7_16_68845587_68845762_1
16	68846038	68846166	CDH1	exon	CDH1_ENSG00000039068_8_16_68846038_68846166_1
16	68847216	68847398	CDH1	exon	CDH1_ENSG00000039068_9_16_68847216_68847398_1
16	68849418	68849662	CDH1	exon	CDH1_ENSG00000039068_10_16_68849418_68849662_1
16	68853183	68853328	CDH1	exon	CDH1_ENSG00000039068_11_16_68853183_68853328_1
16	68855904	68856128	CDH1	exon	CDH1_ENSG00000039068_12_16_68855904_68856128_1
16	68857302	68857529	CDH1	exon	CDH1_ENSG00000039068_13_16_68857302_68857529_1
16	68862077	68862207	CDH1	exon	CDH1_ENSG00000039068_14_16_68862077_68862207_1
16	68863557	68863700	CDH1	exon	CDH1_ENSG00000039068_15_16_68863557_68863700_1
16	68867193	68867403	CDH1	exon	CDH1_ENSG00000039068_16_16_68867193_68867403_1
16	72821062	72822747	ZFHX3	exon	ZFHX3_ENSG00000140836_1_16_72821062_72822747_-1
16	72827154	72832613	ZFHX3	exon	ZFHX3_ENSG00000140836_2_16_72827154_72832613_-1
[truncated: 6,289 more rows]

## Sheet: Targeted_reseq(validation)_cvg
Table S2, related to Figure 1: Sequencing metrics.
Sample	Proc as Tum	Seq X	Phys X	0	1+	11+	21+	31+	41+	51+	101+	201+	501+
PD11458a	Y	1301.47	1258.09	0.0007	0.9993	0.9957	0.9923	0.9889	0.9856	0.982	0.9579	0.8693	0.3525
PD11458c	Y	1175.15	1159.49	0.0007	0.9993	0.9951	0.9913	0.9877	0.9838	0.9798	0.9508	0.844	0.2654
PD11459a	Y	1163.52	1140.25	0.0011	0.9989	0.9946	0.9909	0.9874	0.9834	0.9791	0.9494	0.845	0.3025
PD11459c	Y	1210.61	1154.12	0.0011	0.9989	0.995	0.9913	0.9875	0.9837	0.9797	0.9516	0.8464	0.2954
PD11460a	Y	1197.39	1165.46	0.0008	0.9992	0.994	0.9898	0.9849	0.9801	0.9746	0.9401	0.8233	0.3052
PD11460c	Y	1094.29	1057.81	0.0012	0.9988	0.9938	0.9898	0.9854	0.9797	0.9739	0.9316	0.7755	0.2007
PD11460d	Y	1185.81	1130.47	0.0012	0.9988	0.9954	0.9916	0.9878	0.9837	0.9793	0.9513	0.8361	0.2838
PD11461a	Y	1290.69	1273.48	0.0009	0.9991	0.9952	0.9919	0.9886	0.9842	0.98	0.9535	0.8591	0.3397
PD11461c	Y	1044.56	1016.71	0.0013	0.9987	0.9946	0.9901	0.9851	0.98	0.9742	0.9328	0.7734	0.2033
PD4243c	Y	995.494	982.221	0.0013	0.9987	0.9932	0.9889	0.9838	0.9785	0.9724	0.9274	0.747	0.1616
PD4248a	Y	1197.04	1141.18	0.0009	0.9991	0.995	0.9918	0.9887	0.9851	0.9814	0.9552	0.8526	0.2839
PD4248c	Y	1185.29	1137.87	0.001	0.999	0.9945	0.9908	0.9872	0.9829	0.9784	0.9455	0.8273	0.2674
PD4252a	Y	1155.66	1140.26	0.0012	0.9988	0.9952	0.9925	0.9894	0.9861	0.9823	0.9555	0.8517	0.2868
PD4820c	Y	1124.11	1079.15	0.0013	0.9987	0.9949	0.9914	0.9881	0.9845	0.9807	0.9524	0.8368	0.2489
PD5956a	Y	1076.01	1025.8	0.001	0.999	0.9946	0.9898	0.9843	0.9785	0.9722	0.9345	0.8026	0.2552
PD5956c	Y	1124.9	1094.9	0.0011	0.9989	0.9945	0.9905	0.9862	0.9819	0.9771	0.9454	0.8177	0.2492
PD6728b	Y	1223.91	1166.79	0.0008	0.9992	0.9956	0.991	0.9846	0.9767	0.9672	0.9137	0.7562	0.2627
PD6728c	Y	1007.96	960.918	0.0005	0.9995	0.9947	0.9907	0.9862	0.9818	0.9772	0.9407	0.7925	0.1769
PD9193a	Y	1093.39	1064.23	0.0009	0.9991	0.9945	0.9905	0.9862	0.9824	0.9778	0.9471	0.8244	0.2039
PD9193c	Y	1093.92	1057.46	0.0013	0.9987	0.9941	0.9897	0.9858	0.9819	0.9772	0.9418	0.7997	0.1995
PD9194a	Y	1031.12	983.002	0.0012	0.9988	0.9945	0.9897	0.9843	0.9787	0.9731	0.934	0.7931	0.1852
PD9194c	Y	1061.16	1018.72	0.001	0.999	0.995	0.9913	0.9869	0.9826	0.9784	0.9456	0.8141	0.1894
PD9195a	Y	1127.05	1081.97	0.0009	0.9991	0.9947	0.9904	0.9865	0.9824	0.9779	0.9466	0.8259	0.226
PD9195c	Y	1075.41	1068.24	0.0009	0.9991	0.9948	0.9911	0.9876	0.9835	0.9791	0.9481	0.8178	0.1857
PD9195d	Y	1211.87	1163.4	0.0009	0.9991	0.9951	0.992	0.9885	0.9851	0.9817	0.9572	0.8571	0.2957
WGA_PD13596a	Y	1101.88	1079.85	0.0059	0.9941	0.9619	0.9425	0.9271	0.9139	0.9013	0.8346	0.68	0.2802
WGA_PD13596c	Y	986.384	940.353	0.0037	0.9963	0.9718	0.954	0.9373	0.9225	0.9089	0.8405	0.6839	0.2239
WGA_PD4243a	Y	39.2794	36.3989	0.0595	0.9405	0.5742	0.2955	0.1398	0.0616	0.0283	0.0014	0	0
WGA_PD4252c	Y	6.12486	5.6757	0.2219	0.7781	0.0039	0.0002	0.0002	0.0001	0.0001	0	0	0
WGA_PD4820a	Y	6.20384	5.74889	0.2319	0.7681	0.0072	0.0003	0.0002	0.0002	0.0001	0	0	0
WGA_PD8948d	Y	2059.97	2032.51	0.0016	0.9984	0.9893	0.9812	0.9744	0.9673	0.9605	0.93	0.8634	0.5826
WGA_PD8948e	Y	1042.35	1021.5	0.0034	0.9966	0.9797	0.9652	0.9535	0.943	0.9323	0.8735	0.7193	0.2441
PD11458b	N	1161.08	1114.63	0.0007	0.9993	0.9955	0.9918	0.9886	0.985	0.9814	0.9549	0.8567	0.2795
PD11459b	N	1056.04	1027.88	0.0007	0.9993	0.9952	0.9911	0.9872	0.9834	0.9792	0.9502	0.8342	0.2172
PD11460b	N	1224.97	1192.31	0.0008	0.9992	0.9952	0.9918	0.9887	0.9855	0.9817	0.9595	0.8728	0.3258
PD11461b	N	1002.88	969.452	0.0012	0.9988	0.9947	0.9906	0.9861	0.9814	0.9766	0.9424	0.8156	0.1896
PD4243b	N	1167.76	1152.19	0.001	0.999	0.996	0.993	0.99	0.9866	0.9833	0.9595	0.8632	0.2579
PD4248b	N	909.882	903.816	0.001	0.999	0.9946	0.9903	0.9858	0.981	0.9761	0.9372	0.7633	0.062
PD4252b	N	1186.93	1147.37	0.0009	0.9991	0.9956	0.9925	0.9897	0.9863	0.9826	0.9592	0.868	0.2894
PD4820b	N	1164.52	1086.89	0.001	0.999	0.995	0.9917	0.9876	0.9837	0.9796	0.9519	0.8559	0.3078
PD5956b	N	1125.38	1117.88	0.001	0.999	0.9951	0.9914	0.9875	0.9842	0.9804	0.9543	0.853	0.2624
PD6728a	N	1087.47	1051.22	0.0007	0.9993	0.9953	0.9926	0.9892	0.9859	0.9821	0.9574	0.8488	0.207
PD8948b	N	1165.32	1110.94	0.0008	0.9992	0.9951	0.9919	0.9885	0.9852	0.9815	0.9562	0.8586	0.2839
PD9193b	N	1524.03	1483.38	0.0005	0.9995	0.9955	0.9931	0.9906	0.988	0.9852	0.9684	0.9124	0.5137
PD9194b	N	1014.38	994.089	0.001	0.999	0.9949	0.9911	0.9871	0.9832	0.979	0.9471	0.8168	0.1508
PD9195b	N	1084.26	1062.58	0.0009	0.9991	0.995	0.9917	0.9879	0.984	0.9799	0.9522	0.8418	0.206
WGA_PD13596b	N	994.282	961.139	0.0022	0.9978	0.9788	0.9624	0.9478	0.9345	0.9218	0.8584	0.704	0.2143
