# Supplementary material for: Genomic Evolution of Breast Cancer Metastasis and Relapse
Source: Cancer Cell. 2017 Aug 14;32(2):169–184.e7. doi: 10.1016/j.ccell.2017.07.005 (PMC5559645; doi:10.1016/j.ccell.2017.07.005)
Supplement: Table S4. Validation Experiments, Related to Figure 1 [file mmc5.xlsx]

## Sheet: Metadata
Table S4, related to Figure 1: Validation data
Sheet 1	Validation rates for coding substitutions and indels confirmed by custom targeted capture pulldown
	Coding substitutions and indels identified in the genome wide cohort (WGS) were validated using custom capture pulldown. Validation rates are reported separately where validation input DNA was prepared using whole genome amplification (WGA) as we have previously shown that this can have a negative impact on variant pulldown.
Sheet 2	Capillary seqeuncing results for selected variants of interest

## Sheet: Coding variants(WGS)
Table S4, related to Figure 1: Validation data
	All coding indels
		Number	%
	True positive	135	93.75
	False positive	7	4.86111
	Germline	2	1.38889
	Total	144
	Coding subs summary
		Total No.	No. true positive	No. inadequate pulldown coverage	no. false positive	no. germline
	not WGA	1318	1284	14	14	6		25 tumour samples with native DNA
	including WGA	1498	1411	56	25	6		Include additional 7 tumor samples with WGA DNA
			%	%	%	%
	not WGA		97.4203	1.06222	1.06222	0.455235
	include WGA		94.1923	3.73832	1.66889	0.400534
	Coding subs by sample
	Native DNA samples only				WGA DNA samples included
	PD4243c				WGA_PD4243a or PD4243c
		Number	%			Number	%
	True positive	244	95		True positive	253	87
	Inadequate pulldown coverage	4	2		Inadequate pulldown coverage	25	9
	False positive	6	2		False positive	9	3
	Germline	3	1		Germline	3	1
		257				290
	PD4252a				PD4252a or WGA_PD4252c
		Number	%			Number	%
	True positive	34	94		True positive	34	77
	Inadequate pulldown coverage	0	0		Inadequate pulldown coverage	8	18
	False positive	0	0		False positive	0	0
	Germline	2	6		Germline	2	5
		36				44
	PD4248a or PD4248c
		Number	%
	True positive	33	100
	Inadequate pulldown coverage	0	0
	False positive	0	0
	Germline	0	0
		33
	PD4820C				PD4820C or WGA_PD4820A
		Number	%			Number	%
	True positive	259	99		True positive	259	95
	Inadequate pulldown coverage	2	1		Inadequate pulldown coverage	12	4
	False positive	1	0		False positive	1	0
	Germline	0	0		Germline	0	0
		262				272
	PD5956a and PD5956c		%
		Number
	True positive	63	98
	Inadequate pulldown coverage	1	2
	False positive	0	0
	Germline	0	0
		64
	PD6728b and PD6728c
		Number	%
	True positive	31	97
	Inadequate pulldown coverage	1	3
	False positive	0	0
	Germline	0	0
		32
					WGA_PD8948d or WGA_PD8948e
						Number
					True positive	128
					Inadequate pulldown coverage	1
					False positive	0
					Germline	0
						129
	PD9193a and PD9193c
		Number
	True positive	44
	Inadequate pulldown coverage	1
	False positive	0
	Germline	0
		45
	PD9194a and PD9194c
		Number
	True positive	130
	Inadequate pulldown coverage	0
	False positive	0
	Germline	0
		130
	PD9195a, PD9195c and PD9195d
		Number
	True positive	61
	Inadequate pulldown coverage	2
	False positive	1
	Germline	0
		64
	PD11458a and PD11458c
		Number
	True positive	206
	Inadequate pulldown coverage	0
	False positive	2
	Germline	1
		209
	PD11459a and PD11459c
		Number
	True positive	16
	Inadequate pulldown coverage	0
	False positive	0
	Germline	0
		16
	PD11460a and PD11460c
		Number
	True positive	104
	Inadequate pulldown coverage	3
	False positive	2
	Germline	0
		109
	PD11461a and PD11460c
		Number
	True positive	35
	Inadequate pulldown coverage	0
	False positive	0
	Germline	0
		35
	PD13596a and PD13596c (supplementing with exome data p1004)				WGA_PD13596a or WGA_PD13596c
		Number				Number
	True positive	24			True positive	14
	Inadequate pulldown coverage	0			Inadequate pulldown coverage	2
	False positive	2			False positive	10
	Germline	0			Germline	0
		26				26

## Sheet: cap_seq
																				Table S4, related to Figure 1: Validation data
sample	Chrom	Pos	Ref	Alt	Gene	Protein	Effect	type	pos	SAMPLE	STS_NAME	Gel band	READ_NAME	OLIGO1	OLIGO2	BATCH	MAPROW	MAPCOL		READ	NAME	Forward	Reverse	gbrowse	seq pre	seq post	outcome	1_1	1_0	0_0	0_1	VALIDATED
PD20446c	6	152332832	G	C	ESR1	p.E380Q	missense	sub	152332832	primers	stCE00-875020	yes	PD20446c_cc6_152332832	CAGTTCAAATCCCTGTTGCAT	CCCCAATGCACTCTTTTGTT	4334	e	1	Subs	PD20446c	cc6	present	present	present	ATCAGGTCCACCTTCTA	AATGTG	Validated in PD20446a	1	-	-	-	YES
PD20459a	6	152419923	A	C	ESR1	p.Y537S	missense	sub	152419923	primers	stCE00-875021	yes	PD20459a_cc6_152419923	CCCCTTCTAGGGATTTCAGC	TGGTGCATGATGAGGGTAAA	4334	a	1	Subs	PD20459a	cc6	present	present	present	AAGAACGTGGTGCCCCTCT	TGACCTGCTGCTGGAGAT	Validated in PD20549a	1	-	-	-	YES
PD20479a	6	152332832	G	C	ESR1	p.E380Q	missense	sub	152332832	primers	stCE00-875020	yes	PD20446c_cc6_152332832	CAGTTCAAATCCCTGTTGCAT	CCCCAATGCACTCTTTTGTT	4334	e	1	Subs	PD20446c	cc6	present	present	present	ATCAGGTCCACCTTCTA	AATGTG	Validated in PD20479a	1	-	-	-	YES
PD20555a	6	152332832	G	C	ESR1	p.E380Q	missense	sub	152332832	primers	stCE00-875020	yes	PD20446c_cc6_152332832	CAGTTCAAATCCCTGTTGCAT	CCCCAATGCACTCTTTTGTT	4334	e	1	Subs	PD20446c	cc6	absent	absent	absent	ATCAGGTCCACCTTCTA	AATGTG	Failed to validate in PD20555c	-	-	1	-	NA
PD20555b	6	152332832	G	C	ESR1	p.E380Q	missense	sub	152332832	primers	stCE00-875020	yes	PD20446c_cc6_152332832	CAGTTCAAATCCCTGTTGCAT	CCCCAATGCACTCTTTTGTT	4334	e	1	Subs	PD20446c	cc6	absent	absent	absent	ATCAGGTCCACCTTCTA	AATGTG	Failed to validate in PD20555c	-	-	1	-	NA
PD20555c	6	152332832	G	C	ESR1	p.E380Q	missense	sub	152332832	primers	stCE00-875020	yes	PD20446c_cc6_152332832	CAGTTCAAATCCCTGTTGCAT	CCCCAATGCACTCTTTTGTT	4334	e	1	Subs	PD20446c	cc6	absent	absent	present	ATCAGGTCCACCTTCTA	AATGTG	Failed to validate in PD20555c	-	1	-	-	NO
PD20491a	9	5080234	C	T	JAK2	p.Q713*	nonsense	sub	5080234	primers	stCE00-875015	yes	PD20491a_cc9_5080234	CATCCAACCCCTCCAAAATA	TGTGTAATGCCACACCAACC	4334	c	1	Subs	PD20491a	cc9	present	present	present	GTATCATTTAAAAGTTCTT	AGGAGAGAATACC	Validated in PD20491a, note no matched normal	1	-	-	-	YES
PD20580a	9	5022067	G	A	JAK2	p.G27E	missense	sub	5022067	primers	stCE00-875016	yes	PD20580a_cc9_5022067	CTCCAACTTCTGGGCTCAAG	CCACAAGCTTTAGAAGCAGCA	4334	g	1	Subs	PD20580a	cc9	present	present	present	GAATGGTGATATTTCTG	AAATGCCAA	Validated in PD20580a	1	-	-	-	YES
PD8709a	9	5069081	C	G	JAK2	p.Y462*	nonsense	sub	5069081	primers	stCE00-875018	yes	PD8709f_cc9_5069081	CTGGCACTACATCGGATTCA	CACGCCACATAAACAATCCA	4334	b	2	Subs	PD8709f	cc9	poss, low level	present, subclonal (~10%)	present	GAATGAAGAGTA	AACCTCAG	Validated in PD8709a	1	-	-	-	YES
PD8709a	9	5089755	C	T	JAK2	p.Q885*	nonsense	sub	5089755	Subs	stCE00-811157	yes	PD8709a_cc9_5089755	GGGTGACAGAGCGAGACTTC	AGGTTTCAATGGGCAGCTTA	4334	h	1	Subs	PD8709a	cc9	failed trace	subclonal	present	CGCTGTAAAAAAGCTT	AGCATAGTACTGAAG	Validated in PD8709a	1	-	-	-	YES
PD8709d	9	5089800	G	T	JAK2	p.E900*	nonsense	sub	5089800	primers	stCE00-875019	yes	PD8709a_cc9_5089800	GGGTAATTTTGGGAGTGTGG	CTCTGGGCATTGGCATAAGT	4334	c	2	Subs	PD8709a	cc9	present but also noise	present	present	TTTGAAAGGGAAATT	AAATCCTGAAAT	Validated in PD8709d,e,f	1	-	-	-	YES
PD8709e	9	5044402	G	C	JAK2	p.?	ess splice	sub	5044402	primers	stCE00-875017	yes	PD8709c_cc9_5044402	TCCACATATCCTTTTGTCTCACA	GCTGTGCAAGACAGAACTGC	4334	a	2	Subs	PD8709c	cc9	present(~50:50)	present(~50:50)	present	ATTATCTTGTA	ATTTTA	Validated in PD8709e	1	-	-	-	YES
PD8709e	9	5089800	G	T	JAK2	p.E900*	nonsense	sub	5089800	primers	stCE00-875019	yes	PD8709a_cc9_5089800	GGGTAATTTTGGGAGTGTGG	CTCTGGGCATTGGCATAAGT	4334	c	2	Subs	PD8709a	cc9	failed trace	present	present	TTTGAAAGGGAAATT	AAATCCTGAAAT	Validated in PD8709d,e,f	1	-	-	-	YES
PD8709f	9	5089800	G	T	JAK2	p.E900*	nonsense	sub	5089800	primers	stCE00-875019	yes	PD8709a_cc9_5089800	GGGTAATTTTGGGAGTGTGG	CTCTGGGCATTGGCATAAGT	4334	c	2	Subs	PD8709a	cc9	present	present	present	TTTGAAAGGGAAATT	AAATCCTGAAAT	Validated in PD8709d,e,f	1	-	-	-	YES
PD8709a	9	5044402	G	C	JAK2	p.?	ess splice	sub	5044402	primers	stCE00-875017	yes	PD8709c_cc9_5044402	TCCACATATCCTTTTGTCTCACA	GCTGTGCAAGACAGAACTGC	4334	a	2	Subs	PD8709c	cc9	absent	absent	absent	ATTATCTTGTA	ATTTTA	Validated in PD8709e	-	-	1	-	NA
PD8709a	9	5089800	G	T	JAK2	p.E900*	nonsense	sub	5089800	primers	stCE00-875019	yes	PD8709a_cc9_5089800	GGGTAATTTTGGGAGTGTGG	CTCTGGGCATTGGCATAAGT	4334	c	2	Subs	PD8709a	cc9	failed trace	absent	absent	TTTGAAAGGGAAATT	AAATCCTGAAAT	Validated in PD8709d,e,f	-	-	1	-	NA
PD8709b	9	5044402	G	C	JAK2	p.?	ess splice	sub	5044402	primers	stCE00-875017	yes	PD8709c_cc9_5044402	TCCACATATCCTTTTGTCTCACA	GCTGTGCAAGACAGAACTGC	4334	a	2	Subs	PD8709c	cc9	absent	absent	absent	ATTATCTTGTA	ATTTTA	Validated in PD8709e	-	-	1	-	NA
PD8709b	9	5069081	C	G	JAK2	p.Y462*	nonsense	sub	5069081	primers	stCE00-875018	yes	PD8709f_cc9_5069081	CTGGCACTACATCGGATTCA	CACGCCACATAAACAATCCA	4334	b	2	Subs	PD8709f	cc9	absent	absent	absent	GAATGAAGAGTA	AACCTCAG	Validated in PD8709a	-	-	1	-	NA
PD8709b	9	5089755	C	T	JAK2	p.Q885*	nonsense	sub	5089755	Subs	stCE00-811157	yes	PD8709a_cc9_5089755	GGGTGACAGAGCGAGACTTC	AGGTTTCAATGGGCAGCTTA	4334	h	1	Subs	PD8709a	cc9	failed trace	absent	absent	CGCTGTAAAAAAGCTT	AGCATAGTACTGAAG	Validated in PD8709a	-	-	1	-	NA
PD8709b	9	5089800	G	T	JAK2	p.E900*	nonsense	sub	5089800	primers	stCE00-875019	yes	PD8709a_cc9_5089800	GGGTAATTTTGGGAGTGTGG	CTCTGGGCATTGGCATAAGT	4334	c	2	Subs	PD8709a	cc9	absent (noisy)	absent	absent	TTTGAAAGGGAAATT	AAATCCTGAAAT	Validated in PD8709d,e,f	-	-	1	-	NA
PD8709c	9	5044402	G	C	JAK2	p.?	ess splice	sub	5044402	primers	stCE00-875017	yes	PD8709c_cc9_5044402	TCCACATATCCTTTTGTCTCACA	GCTGTGCAAGACAGAACTGC	4334	a	2	Subs	PD8709c	cc9	absent	absent	absent	ATTATCTTGTA	ATTTTA	Validated in PD8709e	-	-	1	-	NA
PD8709c	9	5069081	C	G	JAK2	p.Y462*	nonsense	sub	5069081	primers	stCE00-875018	yes	PD8709f_cc9_5069081	CTGGCACTACATCGGATTCA	CACGCCACATAAACAATCCA	4334	b	2	Subs	PD8709f	cc9	absent	absent	absent	GAATGAAGAGTA	AACCTCAG	Validated in PD8709a	-	-	1	-	NA
PD8709c	9	5089755	C	T	JAK2	p.Q885*	nonsense	sub	5089755	Subs	stCE00-811157	yes	PD8709a_cc9_5089755	GGGTGACAGAGCGAGACTTC	AGGTTTCAATGGGCAGCTTA	4334	h	1	Subs	PD8709a	cc9	failed trace	absent	absent	CGCTGTAAAAAAGCTT	AGCATAGTACTGAAG	Validated in PD8709a	-	-	1	-	NA
PD8709c	9	5089800	G	T	JAK2	p.E900*	nonsense	sub	5089800	primers	stCE00-875019	yes	PD8709a_cc9_5089800	GGGTAATTTTGGGAGTGTGG	CTCTGGGCATTGGCATAAGT	4334	c	2	Subs	PD8709a	cc9	absent (noisy)	absent (noisy)	absent	TTTGAAAGGGAAATT	AAATCCTGAAAT	Validated in PD8709d,e,f	-	-	1	-	NA
PD8709d	9	5044402	G	C	JAK2	p.?	ess splice	sub	5044402	primers	stCE00-875017	yes	PD8709c_cc9_5044402	TCCACATATCCTTTTGTCTCACA	GCTGTGCAAGACAGAACTGC	4334	a	2	Subs	PD8709c	cc9	absent	absent	absent	ATTATCTTGTA	ATTTTA	Validated in PD8709e	-	-	1	-	NA
PD8709d	9	5069081	C	G	JAK2	p.Y462*	nonsense	sub	5069081	primers	stCE00-875018	yes	PD8709f_cc9_5069081	CTGGCACTACATCGGATTCA	CACGCCACATAAACAATCCA	4334	b	2	Subs	PD8709f	cc9	absent	absent	absent	GAATGAAGAGTA	AACCTCAG	Validated in PD8709a	-	-	1	-	NA
PD8709d	9	5089755	C	T	JAK2	p.Q885*	nonsense	sub	5089755	Subs	stCE00-811157	yes	PD8709a_cc9_5089755	GGGTGACAGAGCGAGACTTC	AGGTTTCAATGGGCAGCTTA	4334	h	1	Subs	PD8709a	cc9	failed trace	absent	absent	CGCTGTAAAAAAGCTT	AGCATAGTACTGAAG	Validated in PD8709a	-	-	1	-	NA
PD8709e	9	5069081	C	G	JAK2	p.Y462*	nonsense	sub	5069081	primers	stCE00-875018	yes	PD8709f_cc9_5069081	CTGGCACTACATCGGATTCA	CACGCCACATAAACAATCCA	4334	b	2	Subs	PD8709f	cc9	absent	absent	absent	GAATGAAGAGTA	AACCTCAG	Validated in PD8709a	-	-	1	-	NA
PD8709e	9	5089755	C	T	JAK2	p.Q885*	nonsense	sub	5089755	Subs	stCE00-811157	yes	PD8709a_cc9_5089755	GGGTGACAGAGCGAGACTTC	AGGTTTCAATGGGCAGCTTA	4334	h	1	Subs	PD8709a	cc9	failed trace	absent	absent	CGCTGTAAAAAAGCTT	AGCATAGTACTGAAG	Validated in PD8709a	-	-	1	-	NA
PD8709f	9	5044402	G	C	JAK2	p.?	ess splice	sub	5044402	primers	stCE00-875017	yes	PD8709c_cc9_5044402	TCCACATATCCTTTTGTCTCACA	GCTGTGCAAGACAGAACTGC	4334	a	2	Subs	PD8709c	cc9	absent	absent	absent	ATTATCTTGTA	ATTTTA	Validated in PD8709e	-	-	1	-	NA
PD8709f	9	5069081	C	G	JAK2	p.Y462*	nonsense	sub	5069081	primers	stCE00-875018	yes	PD8709f_cc9_5069081	CTGGCACTACATCGGATTCA	CACGCCACATAAACAATCCA	4334	b	2	Subs	PD8709f	cc9	absent	absent	absent	GAATGAAGAGTA	AACCTCAG	Validated in PD8709a	-	-	1	-	NA
PD8709f	9	5089755	C	T	JAK2	p.Q885*	nonsense	sub	5089755	Subs	stCE00-811157	yes	PD8709a_cc9_5089755	GGGTGACAGAGCGAGACTTC	AGGTTTCAATGGGCAGCTTA	4334	h	1	Subs	PD8709a	cc9	failed trace	absent	absent	CGCTGTAAAAAAGCTT	AGCATAGTACTGAAG	Validated in PD8709a	-	-	1	-	NA
PD20457a	5	67592097	TGCGAGGGAAGCG	T	PIK3R1	p.R639_R642delRGKR	inframe	indel	67592097	Primers	stCE00-875200	yes	PD20457b_cc5_67592097_67592085	ATGCCTAGGGAAGACAGCAA	AAATCTTTGCCCCCAAAACT	4335	f	1	Indels	PD20457b	cc5	present	present	present	CAAAGCTGAAAACCTGTT	AGATGGCACTTTTCTT	Validated in PD20457a	1	-	-	-	YES
PD20457c	5	67591092	G	GT	PIK3R1	p.M563fs*5	frameshift	indel	67591092	Primers	stCE00-875198	yes	PD20457c_cc5_67591092_67591093	TCATAAACTTTGGGGACCGT	GCCGAACACCTTTTTGAGTC	4335	e	1	Indels	PD20457c	cc5	present	failed trace	present	AGAAATTGACAAACG	TATGAACAGC	Validated in PD20457c	1	-	-	-	YES
PD20457c	5	67591115	C	CTTA	PIK3R1	p.I571_Q572insI	inframe	indel	67591115	Primers	stCE00-875199	yes	PD20457b_cc5_67591115_67591118	TTTCTTTTGCCTGCAGGATT	CCCAACCACTCGTTCAACTT	4335	d	1	Indels	PD20457b	cc5	present	present	present	GCATTAAACCAGACC	TTATCCAGCT	Validated in PD20457c	1	-	-	-	YES
PD20457a	5	67591092	G	GT	PIK3R1	p.M563fs*5	frameshift	indel	67591092	Primers	stCE00-875198	yes	PD20457c_cc5_67591092_67591093	TCATAAACTTTGGGGACCGT	GCCGAACACCTTTTTGAGTC	4335	e	1	Indels	PD20457c	cc5	absent	absent	absent	AGAAATTGACAAACG	TATGAACAGC	Validated in PD20457c	-	-	1	-	NA
PD20457a	5	67591115	C	CTTA	PIK3R1	p.I571_Q572insI	inframe	indel	67591115	Primers	stCE00-875199	yes	PD20457b_cc5_67591115_67591118	TTTCTTTTGCCTGCAGGATT	CCCAACCACTCGTTCAACTT	4335	d	1	Indels	PD20457b	cc5	absent	absent	absent	GCATTAAACCAGACC	TTATCCAGCT	Validated in PD20457c	-	-	1	-	NA
PD20457b	5	67591092	G	GT	PIK3R1	p.M563fs*5	frameshift	indel	67591092	Primers	stCE00-875198	yes	PD20457c_cc5_67591092_67591093	TCATAAACTTTGGGGACCGT	GCCGAACACCTTTTTGAGTC	4335	e	1	Indels	PD20457c	cc5	absent	absent	absent	AGAAATTGACAAACG	TATGAACAGC	Validated in PD20457c	-	-	1	-	NA
PD20457b	5	67591115	C	CTTA	PIK3R1	p.I571_Q572insI	inframe	indel	67591115	Primers	stCE00-875199	yes	PD20457b_cc5_67591115_67591118	TTTCTTTTGCCTGCAGGATT	CCCAACCACTCGTTCAACTT	4335	d	1	Indels	PD20457b	cc5	absent	absent	absent	GCATTAAACCAGACC	TTATCCAGCT	Validated in PD20457c	-	-	1	-	NA
PD20457b	5	67592097	TGCGAGGGAAGCG	T	PIK3R1	p.R639_R642delRGKR	inframe	indel	67592097	Primers	stCE00-875200	yes	PD20457b_cc5_67592097_67592085	ATGCCTAGGGAAGACAGCAA	AAATCTTTGCCCCCAAAACT	4335	f	1	Indels	PD20457b	cc5	absent	absent	absent	CAAAGCTGAAAACCTGTT	AGATGGCACTTTTCTT	Validated in PD20457a	-	-	1	-	NA
PD20457c	5	67592097	TGCGAGGGAAGCG	T	PIK3R1	p.R639_R642delRGKR	inframe	indel	67592097	Primers	stCE00-875200	yes	PD20457b_cc5_67592097_67592085	ATGCCTAGGGAAGACAGCAA	AAATCTTTGCCCCCAAAACT	4335	f	1	Indels	PD20457b	cc5	absent	absent	absent	CAAAGCTGAAAACCTGTT	AGATGGCACTTTTCTT	Validated in PD20457a	-	-	1	-	NA
PD20417a	12	115118782	G	GA	TBX3	p.H187fs*40	frameshift	indel	115118782	Primers	stCE00-875201	yes	PD20417a_cc12_115118782_115118781	TCATGAAATGGGAAGCACTG	ATAGGCGAATGTTTCCTCCA	4335	b	1	Indels	PD20417a	cc12	present	present	present	GGCTGTCCGGGTG	AATGTACATCCTCTTTG	Validated in PD20417a	1	-	-	-	YES
PD20563a	12	115118923	ATC	A	TBX3	p.R139fs*6	frameshift	indel	115118923	Primers	stCE00-875202	yes	PD20563a_cc12_115118923_115118921	ACATCCTCTTTGGCATTTCG	ATTTTGCAACCAGTTGCCTC	4335	h	1	Indels	PD20563a	cc12	present	present	present	TCCAGCCCAGAACA	TCACTTTAAATGG	Validated in PD20563a	1	-	-	-	YES
PD20566a	12	115120798	CCA	C	TBX3	p.V69fs*41	frameshift	indel	115120798	Primers	stCE00-875203	yes	PD20566a_cc12_115120798_115120796	GTAATGACCATCTCGGTGCC	GTCATTCCTGGGACAAGCAT	4335	a	2	Indels	PD20566a	cc12	present	present	present	GCCGGTCTCGGCCGCCCC	CCAATT	Validated in PD20566a (could this be germline as it is fully clonal, 100% cells)	1	-	-	-	YES
PD20417b	12	115118782	G	GA	TBX3	p.H187fs*40	frameshift	indel	115118782	Primers	stCE00-875201	yes	PD20417a_cc12_115118782_115118781	TCATGAAATGGGAAGCACTG	ATAGGCGAATGTTTCCTCCA	4335	b	1	Indels	PD20417a	cc12	absent	absent	absent	GGCTGTCCGGGTG	AATGTACATCCTCTTTG	Validated in PD20417a	-	-	1	-	NA
																												-	-	-	-
																												-	-	-	-
																												-	-	-	-
																												-	-	-	-
																												-	-	-	-
																												-	-	-	-
																												-	-	-	-
																												-	-	-	-
																												-	-	-	-
																												-	-	-	-
																												-	-	-	-
																												-	-	-	-
																												-	-	-	-
																												-	-	-	-
																												-	-	-	-
																												-	-	-	-
																												-	-	-	-
																												-	-	-	-
																												-	-	-	-
																												-	-	-	-
																												-	-	-	-
																												-	-	-	-
																												-	-	-	-
																												-	-	-	-
																												-	-	-	-
																												-	-	-	-
