# Supplementary material for: Genomic Evolution of Breast Cancer Metastasis and Relapse
Source: Cancer Cell. 2017 Aug 14;32(2):169–184.e7. doi: 10.1016/j.ccell.2017.07.005 (PMC5559645; doi:10.1016/j.ccell.2017.07.005)
Supplement: Table S5. Somatic Mutation Clusters, Related to Figure 1 [file mmc6.xlsx]

## Sheet: Metadata
Table S5, related to Figure 1: Evolutionary timing estimates
Sheet 1	Summary of numbers and proportions of all clustered mutations assigned to trunk and branches
Sheet 2	Validation of mutation clusters
	Mutation clusters were derived independently from multi-dimensional dirichlet processes applied to the whole genome (discovery) somatic substitution data and high depth targeted pulldown (validation) data.
Sheets 3-20	Clustering data across cases with whole genome data
Sheet 21	Whole genome duplication estimates
Sheet 22	Telomere length estimates

## Sheet: Summary
Table S5, related to Figure 1: Evolutionary timing estimates
sample	stem	type	mutations_in_trunk	mutations_in_private_branches	total_clustered_mutations_in_tree	% subclonal	age_dx(years)	time_to_bx(days)	sampling_age(days)	%mutations_in_trunk	%mutations_in_primary_also_in_relapse	relapse_specific_mutation_excess	%excess_mutation_burden_in_relapse	scenario
PD11458a	PD11458	metastasis	9120	4671	17189	0.34	49	240	18125	53.06	NA	1273	10	met
PD11458c	PD11458	primary	9120	3398	17189	0.27	49	240	18125	53.06	72.86	NA	NA	met
PD11459a	PD11459	syn. Axillary LN	1393	197	1712	0.12	59	0	21535	81.37	NA	75	4.95	sync
PD11459c	PD11459	primary	1393	122	1712	0.08	59	0	21535	81.37	91.95	NA	NA	LR
PD11460a	PD11460	metastasis	3894	2071	8003	0.35	75	1575	28950	48.66	NA	1203	25	met
PD11460c	PD11460	syn. Axillary LN	3894	1170	8003	0.23	75	0	27375	48.66	NA	302	6	sync
PD11460d	PD11460	primary	3894	868	8003	0.18	75	0	27375	48.66	81.77	NA	NA	met
PD11461a	PD11461	local relapse	2933	791	3803	0.28	44	783	16843	77.12	NA	712	24	LR
PD11461c	PD11461	primary	2933	79	3803	0	44	0	16060	77.12	97.38	NA	NA	LR
PD13596a	PD13596	primary	1738	41	2848	0.02	43	0	15695	61.03	97.7	NA	NA	met
PD13596c	PD13596	metastasis	1738	1069	2848	0.38	43	4745	20440	61.03	NA	1028	58	met
PD14780a	PD14780	primary_focus_2	4870	315	6079	0.06	66	0	24090	80.11	93.92	NA	NA	sync
PD14780d	PD14780	primary	4870	798	6079	0.14	66	0	24090	80.11	85.92	NA	NA	sync
PD14780e	PD14780	syn. Axillary LN	4870	96	6079	0.02	66	0	24090	80.11	NA	-219	-4.22	sync
PD4243a	PD4243	primary	10238	2175	20987	0.18	36	0	13161	48.78	82.48	NA	NA	met
PD4243c	PD4243	metastasis	10238	8574	20987	0.46	36	835	13975	48.78	NA	6399	52	met
PD4248a	PD4248	primary	2689	0	2746	0	49	0	17885	97.92	100	NA	NA	sync
PD4248c	PD4248	syn. Axillary LN	2689	57	2746	0.02	49	0	17885	97.92	NA	57	2.12	sync
PD4252a	PD4252	primary	1616	1446	3610	0.47	48	0	17520	44.76	52.78	NA	NA	sync
PD4252c	PD4252	syn. Axillary LN	1616	548	3610	0.25	48	0	17520	44.76	NA	-898	-29.33	sync
PD4820a	PD4820	primary	20305	732	21628	0.03	56	0	20440	93.88	96.52	NA	NA	sync
PD4820c	PD4820	syn. Axillary LN	20305	591	21628	0.03	56	0	20440	93.88	NA	-141	-0.67	sync
PD5956a	PD5956	primary	3717	141	4599	0.04	51	0	18615	80.82	96.35	NA	NA	sync
PD5956c	PD5956	syn. Axillary LN	3717	741	4599	0.17	51	0	18615	80.82	NA	600	15.55	sync
PD6728b	PD6728	primary	2517	104	2705	0.04	36	0	13140	93.05	96.03	NA	NA	sync
PD6728c	PD6728	syn. Axillary LN	2517	84	2705	0.03	36	0	13140	93.05	NA	-20	-0.76	sync
PD9193a	PD9193	primary	1600	65	3068	0.04	33	0	12045	52.15	96.1	NA	NA	met
PD9193c	PD9193	metastasis	1600	1403	3068	0.47	33	1154	13199	52.15	NA	1338	80	met
PD9194a	PD9194	primary	1079	1266	9328	0.54	61	0	22265	11.57	46.01	NA	NA	LR
PD9194c	PD9194	local relapse	1079	6983	9328	0.87	61	784	23049	11.57	NA	5717	244	LR
PD9195a	PD9195	primary	2002	202	3964	0.09	74	0	27010	50.5	90.83	NA	NA	LR
PD9195c	PD9195	lymph node relapse	2002	970	3964	0.33	74	0	27010	50.5	NA	768	35	LR
PD9195d	PD9195	local relapse	2002	790	3964	0.28	74	684	27694	50.5	NA	588	27	LR
PD9771a	PD9771	primary	4416	351	6811	0.07	52	0	18980	64.84	92.64	NA	NA	met
PD9771c	PD9771	primary	4416	196	6811	0.04	52	0	18980	64.84	95.75	NA	NA	met
PD9771d	PD9771	primary post-chemo	4416	450	6811	0.09	52	0	18980	64.84	NA	NA	NA	met
PD9771e	PD9771	metastasis	4416	1398	6811	0.24	52	900	19880	64.84	NA	1202	25	met

## Sheet: Tree_Validations
Table S5, related to Figure 1: Evolutionary timing estimates
Sample	No. discovery clusters (>=2% mutations)	No. discovery clusters validated by high depth pulldown experiment	Clusters unvalidated	No. additional clusters from high depth pulldown experiment(>=5% mutations)	Compatible tree solutions (discovery)	Additional tree solutions with addition of validation data	Notes
PD114780	4	NA		NA	1	NA	No validation data
PD4820	3	NA		NA	1	NA	Validation failure, WGA 'A'
PD13596	2	NA		NA	1	NA	Validation failure, WGA 'a' and 'c'
PD4252	3	NA		NA	1	NA	Validation failure, WGA 'c'
PD9771	6	4	2	0	1	0
PD11458	5	4	1	0	1	0
PD11459	3	3	0	0	1	0
PD11460	5	5	0	0	1	0
PD11461	4	4	0	0	1	0
PD4243	3	3	0	1	1	1	Additional validation cluster was also seen in <2% reads in discovery
PD4248	2	2	0	0	1	0
PD5956	4	4	0	0	1	0
PD6728	3	3	0		1	1	No evidence of additional validation cluster in discovery
PD8948	2	2	0	0	1	0
PD9193	3	3	0	0	1	0
PD9194	3	3	0	2	1	2	Additional subclonality in 'c'
PD9195	5	5	0	1	1	1	Additional validation cluster also seen in <2% reads in discovery
Total(withavailable validation data)	48	45	3	4	13	5

## Sheet: PD4243
Table S5, related to Figure 1: Evolutionary timing estimates
Discovery subs									Confidence Intervals
cluster	PD4243a	PD4243c	estimated.no.of.mutations	no.of.mutations.assigned						PD4243a.lower.CI	PD4243a.upper.CI	PD4243c.lower.CI	PD4243c.upper.CI
1	0	0.387195	153.343	119						0	0	0.341835	0.434943
2	0.000181084	1.0069	8402.16	8455						0	0.00185987	0.910062	1.0258
3	0.298158	0.290043	113.25	100						0.229976	0.343574	0.248888	0.328684
4	0.934317	0	2193.02	2175						0.835978	1.00134	0	0.000847267
5	1.03789	1.01331	10225.2	10238						1.03174	1.04506	1.00447	1.04083
Validation subs									Confidence Intervals
cluster	PD4243a	PD4243c	estimated.no.of.mutations	no.of.mutations.assigned	% mutations					PD4243a.lower.CI	PD4243a.upper.CI	PD4243c.lower.CI	PD4243c.upper.CI
1	0	0.432964	26.9337	26	5.05837					0	0.000730824	0.354173	0.494872
2	0	1.01137	219.448	251	48.8327					0	0.00456042	0.979502	1.03347
3	0.524	0.570094	4.15667	4	0.77821					0.228046	0.972007	0.492847	0.639582
4	NA	NA	0.01875	0	0					NA	NA	NA	NA
5	1.05742	0	12.0002	12	2.33463					0.862174	1.28512	0	0
6	1.15259	1.03095	251.443	221	42.9961					1.06996	1.25288	1.00716	1.04766
				514
	Consensus clusters												sqrt cluster fraction
cluster	a	c	no.of.mutations.assigned		description	colour	cluster source	val_cluster	no.vals			relative branch length(%)	a	c
1	0	0.4	119	1.10708	minor_subclone_C	red	discovery_subs	1	4			0.594032	0	0.632456
2	0	1	8455	78.6585	clonal_in_C	orange	discovery_subs	2	147			40.1363	0	1
4	0.95	0	2175	20.2344	major_subclone_A	light_blue	discovery_subs	5	7			10.315	0.974679	0
5	1	1	10238	95.2461	CLONAL_AC	grey	discovery_subs	6	132			48.4942	1	1
			10749									100
Mutational signature analysis clusters
all	1,2,4,5
Early	5
late	1,2,4
metastasis_all	1,2
metastasis_early	2
metastasis_late	1
primary_late	4
Sample timing

## Sheet: PD4248
Table S5, related to Figure 1: Evolutionary timing estimates
Discovery subs									Confidence Intervals
cluster	PD4248a	PD4248c	estimated.no.of.mutations	no.of.mutations.assigned	% mutations				PD4248a.lower.CI	PD4248a.upper.CI	PD4248c.lower.CI	PD4248c.upper.CI
1	0	0.74882	54.7875	57	2.07197				0	0	0.607982	0.901725
2	0.853656	0.204298	9.64625	5	0.181752				0.446498	1.17711	0.0894748	1.05911
3	1.14816	1.05939	2686.57	2689	97.7463				1.12741	1.16439	1.0462	1.0721
				2751
Validation subs									Confidence Intervals
	PD4248a	PD4248c	estimated.no.of.mutations	no.of.mutations.assigned	% mutations				PD4248a.lower.CI	PD4248a.upper.CI	PD4248c.lower.CI	PD4248c.upper.CI
1	0.01535	0.464104	27.0263	27	15.8824				0.01535	0.0230517	0.451486	0.467117
2	NA	NA	0	0	0				NA	NA	NA	NA
3	0.180204	0.0707024	1.98375	2	1.17647				0.129408	0.180204	0.0306035	0.0707024
4	1.06955	1.64875	0.00125	0	0				1.06955	1.06955	1.64875	1.64875
5	1.06955	1.64875	0.0025	0	0				0.604734	1.06955	1.23533	1.64875
6	0.604734	1.23533	0.005	0	0				0.604734	1.06955	1.23533	1.64875
7	1.06955	1.64875	0.015	0	0				0.444712	1.10084	0.97336	1.68704
8	0.86961	0.489503	7.4375	7	4.11765				0.81379	0.90246	0.446785	0.544667
9	0.960487	0.972686	133.529	134	78.8235				0.958386	0.9648	0.965511	0.980486
													sqrt cluster fraction
cluster	a	c	no.of.mutations.assigned	description	colour	cluster source	val_cluster	no.vals	indel_cluster	indels	notes	relative branch length(%)	a	c
1	0	0.75	54.7875	57	red	discovery_subs						2.01271	0	0.866025
3	1	1	2686.57	2689	grey	discovery_subs						94.9506	1	1
				2746								96.9633
Mutational signature analysis clusters
all	1,3
Early	3
late	1
metastasis_all	1
metastasis_early	NA
metastasis_late	1
primary_late	NA

## Sheet: PD4252
Table S5, related to Figure 1: Evolutionary timing estimates
Discovery subs									Confidence Intervals
cluster	PD4252a	PD4252c	estimated.no.of.mutations	no.of.mutations.assigned	% mutations	assoc.val.cluster	no.vals		PD4252a.lower.CI	PD4252a.upper.CI	PD4252c.lower.CI	PD4252c.upper.CI
1	0.0024189	1.43212	542.485	542	15.2805	none(failure)	0		0	0.00565792	1.36404	1.50093
2	0.387285	0	26.3383	14	0.3947	5	2		0.296504	0.744556	0	0.00174449
3	1.0143	0	1312.92	1401	39.4982	5,11	30,10		0.84729	1.06351	0	0.00641851
4	1.01895	1.20355	1665.26	1590	44.8266	probably 14			1.00999	1.02903	1.17623	1.2299
				3547
Validation subs									Confidence Intervals
cluster	PD4252a	WGA_PD4252c	estimated.no.of.mutations	no.of.mutations.assigned					PD4252a.lower.CI	PD4252a.upper.CI	PD4252c.lower.CI	PD4252c.upper.CI
1	NA	NA	0	0					NA	NA	NA	NA
2	NA	NA	0.0372917	0					NA	NA	NA	NA
3	0.834064	1.97139	2.17937	2					0.750926	0.918251	0.167036	8.77823
4	NA	NA	0.0341667	0					NA	NA	NA	NA
5	0.671315	0	40.6979	44					0.618042	0.736311	0	0
6	NA	NA	0.190833	0					NA	NA	NA	NA
7	NA	NA	0.28875	0					NA	NA	NA	NA
8	NA	NA	0.381667	0					NA	NA	NA	NA
9	NA	NA	0.172292	0					NA	NA	NA	NA
10	NA	NA	0.504792	0					NA	NA	NA	NA
11	0.945294	0	39.7742	41					0.888422	0.991826	0	0
12	NA	NA	0.144167	0					NA	NA	NA	NA
13	NA	NA	0.119167	0					NA	NA	NA	NA
14	1.00182	0	55.4704	53					0.945194	1.11354	0	0
15	NA	NA	0.0025	0					NA	NA	NA	NA
16	NA	NA	0	0					NA	NA	NA	NA
17	NA	NA	0.0025	0					NA	NA	NA	NA
		pull down failure
	Consensus clusters												sqrt cluster fraction
cluster	a	c	no.of.mutations.assigned	no.of.mutations.assigned	description	colour	cluster source	val_cluster	no.vals	indel_cluster	indels	notes	relative branch length(%)	a	c
1	0	1	549.674	548	clonal_C	red	discovery_subs						15.1801	0	1
3	0.95	0	1335.93	1426	clonal_A	blue	discovery_subs						39.5014	0.974679	0
4	1	1	1692.93	1616	clonal_AC	grey	discovery_subs						44.7645	1	1
				3590
Mutational signature analysis clusters
all	1,2,3,4
Early	4
late	1,2,3
metastasis_all	1
metastasis_early	1
metastasis_late	NA
primary_late	2,3

## Sheet: PD4820
Table S5, related to Figure 1: Evolutionary timing estimates
Discovery subs									Confidence Intervals
cluster	PD4820a	PD4820c	estimated.no.of.mutations	no.of.mutations.assigned					PD4820a.lower.CI	PD4820a.upper.CI	PD4820c.lower.CI	PD4820c.upper.CI
1	0	1.11851	529.038	591	1	36			0	0.000280266	1.07755	1.15867
2	0.410013	0.378332	13.4262	8	none	0	failed val in PD4820a		0.21361	0.734545	0.216997	0.679775
3	1.11065	0	650.827	732	none	0	failed val in PD4820a		1.07391	1.14822	0	0
4	1.11808	1.1087	20445.7	20308	none	0	failed val in PD4820a		1.10886	1.12647	1.10149	1.11559
Validation subs									Confidence Intervals
cluster	WGA_PD4820a	PD4820c	estimated.no.of.mutations	no.of.mutations.assigned					PD4820a.lower.CI	PD4820a.upper.CI	PD4820c.lower.CI	PD4820c.upper.CI
1	0	0.954443	217.822	289					0	0	0.918544	1.00764
2	NA	NA	0.29375	0					NA	NA	NA	NA
3	NA	NA	0	0					NA	NA	NA	NA
4	NA	NA	45.4113	0					NA	NA	NA	NA
5	0.80078	0.941478	52.39	27					0.451703	1.36581	0.912664	0.971147
6	NA	NA	0.0475	0					NA	NA	NA	NA
7	NA	NA	0.0175	0					NA	NA	NA	NA
8	NA	NA	0.105	0					NA	NA	NA	NA
9	NA	NA	0.065	0					NA	NA	NA	NA
10	1.31718	0.100822	0.8475	1					0.0424415	7.07139	0.044664	0.199753
	Pull down failure
	Consensus clusters												sqrt cluster fraction
cluster	a	c	no.of.mutations.assigned	no.of.mutations.assigned	description	colour	cluster source						relative branch length(%)	a	c
1	0	1	529.038	591	clonal_C	red	discovery_subs						2.73118	0	1
3	1	0	650.827	732	clonal_A	blue	discovery_subs						3.38278	1	0
4	1	1	20445.7	20308	clonal_AC	grey	discovery_subs						93.8491	1	1
				21631
Mutational signature analysis clusters
all	1,3,4
Early	4
late	1,3
metastasis_all	1
metastasis_early	1
metastasis_late	NA
primary_late	3

## Sheet: PD5956
Table S5, related to Figure 1: Evolutionary timing estimates
Discovery subs									Confidence Intervals
cluster	PD5956a	PD5956c	estimated.no.of.mutations	no.of.mutations.assigned	% mutations	assoc.val.cluster	no.val.mutations		PD5956a.lower.CI	PD5956a.upper.CI	PD5956c.lower.CI	PD5956c.upper.CI
1	0.000321401	0.436958	743.781	741	15.6461	1	81		0	0.0082334	0.401357	0.483839
2	0.303242	0	139.553	141	2.9772	1,2	5,7		0.274669	0.349332	0	0.00789645
3	0.563664	0.477433	85.899	77	1.62584	1,2,3	3,1,2		0.472306	0.681918	0.385564	0.583963
4	0.728945	0.231686	67.3177	60	1.26689	no convincing evidence			0.641282	0.818977	0.186145	0.289542
5	1.00516	1.00302	3699.45	3717	78.484	4	209		0.973976	1.03138	0.96779	1.01987
				4736
Validation subs									Confidence Intervals
cluster	PD5956a	PD5956c	estimated.no.of.mutations	no.of.mutations.assigned					PD5956a.lower.CI	PD5956a.upper.CI	PD5956c.lower.CI	PD5956c.upper.CI
1	0.00394769	0.412272	89.6583	89					0.00266595	0.00560164	0.397304	0.426357
2	0.458594	0.109186	8.88083	10					0.401511	0.530326	0.0486323	0.153806
3	0.645091	0.560041	16.8021	17					0.568104	0.703435	0.509374	0.642618
4	0.972994	0.968475	209.659	209					0.9392	0.989626	0.948101	0.985963
	Consensus clusters												sqrt cluster fraction
cluster	a	c	no.of.mutations.assigned	no.of.mutations.assigned	description	colour	cluster source	val_cluster	no.vals	indel_cluster	indels	notes	relative branch length(%)	a	c
1	0.000321401	0.45	743.781	741	subclonal_C	red	discovery_subs						15.6461	0.0179277	0.67082
2	0.3	0	139.553	141	subclonal_A	blue	discovery_subs						2.9772	0.547723	0
5	1	1	3699.45	3717	clonal_AC	grey	discovery_subs						78.484	1	1
				4599
Mutational signature analysis clusters
all	1,2,5
Early	5
late	1,2
metastasis_all	1
metastasis_early	NA
metastasis_late	1
primary_late	2

## Sheet: PD6728
Table S5, related to Figure 1: Evolutionary timing estimates
Discovery subs									Confidence Intervals
cluster	PD6728b	PD6728c	estimated.no.of.mutations	no.of.mutations.assigned	% mutations	assocval.cluster	no.vals	notes	PD6728b.lower.CI	PD6728b.upper.CI	PD6728c.lower.CI	PD6728c.upper.CI
1	0	0.900739	87.7221	84	3.06346	1	41	note lower %	0	8.2249e-05	0.801443	1.00128
2	0.323886	0.711229	41.1896	37	1.34938				0.211529	0.438815	0.558577	1.03808
3	0.472019	0	104.172	104	3.79285	2	25		0.425222	0.521884	0	0
4	1.01688	1.15335	2508.92	2517	91.7943	7	122		1.00726	1.02661	1.13867	1.16805
				2742
Validation subs									Confidence Intervals
cluster	PD6728b	PD6728c	estimated.no.of.mutations	no.of.mutations.assigned				PD6728b.lower.CI	PD6728b.upper.CI	PD6728c.lower.CI	PD6728c.upper.CI
1	0.00148056	0.516663	42.0356	41				0.000229074	0.00407543	0.48083	0.553883
2	0.236525	0	25.8198	26				0.209201	0.268184	0	0
3	NA	NA	0.0025	0				NA	NA	NA	NA
4	NA	NA	0	0				NA	NA	NA	NA
5	0.538517	0.82502	9.50292	11				0.477511	0.605948	0.712452	0.910849
6	NA	NA	0.00625	0				NA	NA	NA	NA
7	0.955424	0.954196	123.622	123				0.933598	0.978307	0.925846	0.979522
8	NA	NA	0.005	0				NA	NA	NA	NA
9	NA	NA	0	0				NA	NA	NA	NA
10	NA	NA	0.00625	0				NA	NA	NA	NA
	Consensus clusters												sqrt cluster fraction
cluster	a	c	no.of.mutations.assigned	no.of.mutations.assigned	description	colour	cluster source	val_cluster	no.vals	indel_cluster	indels	notes	relative branch length(%)	a	c
1	0	0.5	87.7221	84	subclonal_C	orange	discovery(size from val cluster)						3.06346	0	0.707107
3	0.25	0	104.172	104	subclonal_A	blue	discovery(size from val cluster)						3.79285	0.5	0
4	1	1	2508.92	2517	clonal_AC	grey	discovery_subs						91.7943	1	1
				2705
Mutational signature analysis clusters
all	1,3,4
Early	4
late	1,2
metastasis_all	1
metastasis_early	NA
metastasis_late	1
primary_late	3

## Sheet: PD8948
Table S5, related to Figure 1: Evolutionary timing estimates
Discovery subs									Confidence Intervals
cluster	PD8948d	PD8948e	estimated.no.of.mutations	no.of.mutations.assigned	val_cluster				PD8948d.lower.CI	PD8948d.upper.CI	PD8948e.lower.CI	PD8948e.upper.CI
1	0.00111063	1.34181	2206.63	2208	3				0	0.0026255	1.31758	1.36677
2	1.11981	0.965467	105.073	54	none				0.99983	1.25125	0.693716	1.20354
3	1.19869	0.000668077	8479.3	8529	31				1.18458	1.2128	0	0.0116692
Validation subs									Confidence Intervals
cluster	PD8948d	PD8948e	estimated.no.of.mutations	no.of.mutations.assigned					PD8948d.lower.CI	PD8948d.upper.CI	PD8948e.lower.CI	PD8948e.upper.CI
1	0	0.354649	6.93125	7					0	0	0.243562	0.469649
2	0.00737114	0.784925	30.065	29					0.00480583	0.012262	0.737388	0.84131
3	0	1.0339	55.0875	57					0	0.00108317	0.973132	1.10178
4	0.281707	0	5.80875	5					0.234449	0.336251	0	0
5	NA	NA	0	0					NA	NA	NA	NA
6	NA	NA	0	0					NA	NA	NA	NA
7	NA	NA	0.91625	0					NA	NA	NA	NA
8	NA	NA	0	0					NA	NA	NA	NA
9	NA	NA	0	0					NA	NA	NA	NA
10	NA	NA	0	0					NA	NA	NA	NA
11	NA	NA	0	0					NA	NA	NA	NA
12	NA	NA	0	0					NA	NA	NA	NA
13	NA	NA	0	0					NA	NA	NA	NA
14	NA	NA	0	0					NA	NA	NA	NA
15	NA	NA	0	0					NA	NA	NA	NA
16	NA	NA	0	0					NA	NA	NA	NA
17	NA	NA	0	0					NA	NA	NA	NA
18	NA	NA	0	0					NA	NA	NA	NA
19	NA	NA	0	0					NA	NA	NA	NA
20	NA	NA	0	0					NA	NA	NA	NA
21	NA	NA	0	0					NA	NA	NA	NA
22	NA	NA	0	0					NA	NA	NA	NA
23	NA	NA	0	0					NA	NA	NA	NA
24	NA	NA	0	0					NA	NA	NA	NA
25	NA	NA	0	0					NA	NA	NA	NA
26	NA	NA	0	0					NA	NA	NA	NA
27	NA	NA	0	0					NA	NA	NA	NA
28	NA	NA	0	0					NA	NA	NA	NA
29	NA	NA	0	0					NA	NA	NA	NA
30	NA	NA	0	0					NA	NA	NA	NA
31	0.98903	0.000617619	336.176	337					0.958576	1.11814	0	0.00444211
32	NA	NA	0	0					NA	NA	NA	NA
33	NA	NA	0	0					NA	NA	NA	NA
34	NA	NA	0	0					NA	NA	NA	NA
35	NA	NA	0	0					NA	NA	NA	NA
36	NA	NA	0	0					NA	NA	NA	NA
37	NA	NA	0	0					NA	NA	NA	NA
38	NA	NA	0	0					NA	NA	NA	NA
39	NA	NA	0	0					NA	NA	NA	NA
40	NA	NA	0	0					NA	NA	NA	NA
41	NA	NA	0	0					NA	NA	NA	NA
42	NA	NA	0	0					NA	NA	NA	NA
43	NA	NA	0	0					NA	NA	NA	NA
44	NA	NA	0	0					NA	NA	NA	NA
45	NA	NA	0	0					NA	NA	NA	NA
46	2.36884	0	2.1975	2					2.18649	2.59284	0	0
47	NA	NA	0	0					NA	NA	NA	NA
48	NA	NA	0	0					NA	NA	NA	NA
49	2.95009	0	0.8175	1					2.59651	3.24233	0	0
50	NA	NA	0	0					NA	NA	NA	NA
	Consensus clusters												sqrt cluster fraction
cluster	d	e	no.of.mutations.assigned	no.of.mutations.assigned	description	colour	cluster source	val_cluster	no.vals	indel_cluster	indels	notes	relative branch length(%)	d	e
1	0	1	2206.63	2208		magenta	discovery	3	57				20.4615	0	1
3	1	0	8479.3	8529		orange	discovery	31	337				79.0381	1	0
				10737
val_1	0	0.35	6.93125	7		pink	validation							0	0.591608
val_2	0	0.8	30.065	29		purple-red	validation							0	0.894427
val_4	0.3	0	5.80875	5		red	validation							0.547723	0
Mutational signature analysis clusters
all	1,3
Early	NA
late	NA
metastasis_all	1,3
Tumor_e	1
Tumor_d	3
primary_late	NA

[truncated: 12 more sheets: PD9193, PD9194, PD9195, PD11458, PD11459, PD11460, PD11461, PD13596, PD14780, PD9771, WGD_analyses, Telomeres]
